# Supplementary material for: Unraveling developmental gene regulation in holometabolous insects through comparative transcriptomics and proteomics
Source: Commun Biol. 2025 Jul 1;8:980. doi: 10.1038/s42003-025-08414-z (PMC12216547; doi:10.1038/s42003-025-08414-z)
Supplement: Supplementary file 4 — Supplementary Data 1-17 [file 42003_2025_8414_MOESM4_ESM.xlsx]

## Sheet: table of contents
Supplementary Data S1: Enrichment analysis for the core proteome in B. mori
Supplementary Data S2: Enrichment analysis for proteins associated with stage-specific expression in B. mori
Supplementary Data S3: Enrichment analysis for the proteins associated with respective clusters in B. mori
Supplementary Data S4: Significantly abundant transcripts in Ewhite or Ebrown in comparison to each other, with information about maternal Drosophila genes
Supplementary Data S5: Significantly abundant proteins in Ewhite or Ebrown in comparison to each other, with information about maternal Drosophila genes
Supplementary Data S6: Gene Ontology and KEGG term enrichment for transcripts significantly abundant in Ewhite or Ebrown in comparison to each other.
Supplementary Data S7: Enrichment analysis for transcripts associated with stage-specific expression in B. mori
Supplementary Data S8: Enrichment analysis for the transcripts associated with respective clusters in B. mori
Supplementary Data S9: Enrichment analysis for genes associated with negative, no (zero) and positive transcript-protein correlation in B. mori
Supplementary Data S10: Enrichment analysis for genes associated with groups based on transcript-protein indexes in B. mori
Supplementary Data S11: Selected D. melanogaster timepoints with corresponding SRA ids and proteome timepoints
Supplementary Data S12: Enrichment analysis for orthologs associated with negative, no (zero) and positive protein correlation between B. mori and D. melanogaster
Supplementary Data S13: Enrichment analysis of highly correlated orthologs per stage between protein levels of B. mori and D. melanogaster
Supplementary Data S14: Enrichment analysis for orthologs associated with negative, no (zero) and positive transcript correlation between B. mori and D. melanogaster
Supplementary Data S15: Enrichment analysis of highly correlated orthologs per stage between transcript levels of B. mori and D. melanogaster
Supplementary Data S16: Data analysis tools and their respective versions, references and websites
Supplementary Data S17: Metadata for all Bombyx mori timepoints with corresponding SRA ids, PRIDE ids and for both respective filenames

## Sheet: Supplementary Data S1
# Supplementary Data S1: Gene Ontology term enrichment for the core proteome (set of proteins that are consistently identified across all stages) in Bombyx mori.
annotation_id	respective genes in term	background genes in term	respective genes not in term	background genes not in term	p.value	fold change	Bm_gene_ids	p.value_adj	annotation	flybase_ids	description	GO category
GO:0000502	28	1	1353	2589	2.32069e-12	53.5930155735133	P_KWMTBOMO00491, P_KWMTBOMO00837, P_KWMTBOMO01312, P_KWMTBOMO01799, P_KWMTBOMO02013, P_KWMTBOMO02025, P_KWMTBOMO02148, P_KWMTBOMO02185, P_KWMTBOMO02835, P_KWMTBOMO04330, P_KWMTBOMO04610, P_KWMTBOMO06929, P_KWMTBOMO09236, P_KWMTBOMO09748, P_KWMTBOMO10129, P_KWMTBOMO10283, P_KWMTBOMO10780, P_KWMTBOMO10916, P_KWMTBOMO10936, P_KWMTBOMO11161, P_KWMTBOMO11486, P_KWMTBOMO11771, P_KWMTBOMO11977, P_KWMTBO…	2.52182e-09	GO_term	FBgn0261394, FBgn0002787, FBgn0030370, FBgn0004066, FBgn0028695, FBgn0028693, FBgn0002284, FBgn0023174, FBgn0036136, FBgn0011327, FBgn0015283, FBgn0028690, FBgn0250746, FBgn0028694, FBgn0032596, FBgn0026380, FBgn0086134, FBgn0028688, FBgn0028691, FBgn0028692, FBgn0016697, FBgn0010590, FBgn0028689, FBgn0033886, FBgn0033698, FBgn0029134, FBgn0050382, FBgn0263121, FBgn0023175, FBgn0261396	proteasome complex	CC
GO:0002181	75	5	1306	2585	3.32644e-29	29.6695497832312	P_KWMTBOMO00838, P_KWMTBOMO00974, P_KWMTBOMO01055, P_KWMTBOMO01068, P_KWMTBOMO01273, P_KWMTBOMO01320, P_KWMTBOMO01381, P_KWMTBOMO01941, P_KWMTBOMO02006, P_KWMTBOMO02059, P_KWMTBOMO02477, P_KWMTBOMO02724, P_KWMTBOMO03314, P_KWMTBOMO03951, P_KWMTBOMO04370, P_KWMTBOMO04742, P_KWMTBOMO05068, P_KWMTBOMO05254, P_KWMTBOMO05280, P_KWMTBOMO05675, P_KWMTBOMO05723, P_KWMTBOMO05979, P_KWMTBOMO06229, P_KWMTBO…	1.08442e-25	GO_term	FBgn0015288, FBgn0002579, FBgn0003517, FBgn0029785, FBgn0014026, FBgn0029897, FBgn0004403, FBgn0004404, FBgn0261592, FBgn0016726, FBgn0034743, FBgn0010078, FBgn0261596, FBgn0034968, FBgn0002607, FBgn0026372, FBgn0261602, FBgn0035422, FBgn0010198, FBgn0030616, FBgn0010412, FBgn0002590, FBgn0261593, FBgn0036825, FBgn0260441, FBgn0011284, FBgn0036213, FBgn0010408, FBgn0005533, FBgn0017579, FBgn00357…	cytoplasmic translation	BP
GO:0003735	73	73	1308	2517	8.34109e-05	1.92403515315618	P_KWMTBOMO00838, P_KWMTBOMO00974, P_KWMTBOMO01055, P_KWMTBOMO01068, P_KWMTBOMO01273, P_KWMTBOMO01320, P_KWMTBOMO01381, P_KWMTBOMO01941, P_KWMTBOMO02006, P_KWMTBOMO02059, P_KWMTBOMO02477, P_KWMTBOMO02724, P_KWMTBOMO03314, P_KWMTBOMO03951, P_KWMTBOMO04742, P_KWMTBOMO05068, P_KWMTBOMO05280, P_KWMTBOMO05675, P_KWMTBOMO05723, P_KWMTBOMO05979, P_KWMTBOMO06229, P_KWMTBOMO06480, P_KWMTBOMO06721, P_KWMTBO…	0.0178434	GO_term	FBgn0015288, FBgn0002579, FBgn0003517, FBgn0029785, FBgn0014026, FBgn0029897, FBgn0004403, FBgn0004404, FBgn0261592, FBgn0016726, FBgn0034743, FBgn0010078, FBgn0261596, FBgn0034968, FBgn0002607, FBgn0026372, FBgn0261602, FBgn0035422, FBgn0010198, FBgn0030616, FBgn0010412, FBgn0002590, FBgn0261593, FBgn0036825, FBgn0260441, FBgn0011284, FBgn0036213, FBgn0010408, FBgn0005533, FBgn0017579, FBgn00357…	structural constituent of ribosome	MF
GO:0003743	29	9	1352	2581	1.79512e-07	6.14836848644912	P_KWMTBOMO00336, P_KWMTBOMO01757, P_KWMTBOMO02081, P_KWMTBOMO02840, P_KWMTBOMO03308, P_KWMTBOMO03311, P_KWMTBOMO04599, P_KWMTBOMO04821, P_KWMTBOMO05672, P_KWMTBOMO06760, P_KWMTBOMO07723, P_KWMTBOMO07780, P_KWMTBOMO07866, P_KWMTBOMO08145, P_KWMTBOMO08776, P_KWMTBOMO09106, P_KWMTBOMO09542, P_KWMTBOMO09569, P_KWMTBOMO09621, P_KWMTBOMO10208, P_KWMTBOMO10493, P_KWMTBOMO10663, P_KWMTBOMO11110, P_KWMTBO…	9.0032e-05	GO_term	FBgn0023512, FBgn0029629, FBgn0034915, FBgn0026259, FBgn0030719, FBgn0262734, FBgn0261609, FBgn0030802, FBgn0025582, FBgn0004926, FBgn0036258, FBgn0015218, FBgn0035823, FBgn0035709, FBgn0037135, FBgn0037270, FBgn0037249, FBgn0022023, FBgn0015834, FBgn0001942, FBgn0026250, FBgn0038796, FBgn0039726, FBgn0039797, FBgn0034258, FBgn0034237, FBgn0033902, FBgn0010488, FBgn0027619, FBgn0023213, FBgn00402…	translation initiation factor activity	MF
GO:0003924	51	39	1330	2551	1.43842e-05	2.50759938037036	P_KWMTBOMO00486, P_KWMTBOMO01351, P_KWMTBOMO01662, P_KWMTBOMO01936, P_KWMTBOMO02437, P_KWMTBOMO02495, P_KWMTBOMO02690, P_KWMTBOMO02694, P_KWMTBOMO03005, P_KWMTBOMO03027, P_KWMTBOMO03639, P_KWMTBOMO03656, P_KWMTBOMO16481, P_KWMTBOMO04167, P_KWMTBOMO04427, P_KWMTBOMO04529, P_KWMTBOMO04818, P_KWMTBOMO05162, P_KWMTBOMO05281, P_KWMTBOMO05564, P_KWMTBOMO05566, P_KWMTBOMO05999, P_KWMTBOMO06927, P_KWMTBO…	0.0040776	GO_term	FBgn0031090, FBgn0015286, FBgn0015794, FBgn0029959, FBgn0025806, FBgn0004636, FBgn0026259, FBgn0003206, FBgn0020255, FBgn0010391, FBgn0003392, FBgn0010341, FBgn0262518, FBgn0000115, FBgn0011509, FBgn0001104, FBgn0010747, FBgn0011710, FBgn0015789, FBgn0260639, FBgn0026479, FBgn0014010, FBgn0010348, FBgn0015797, FBgn0020443, FBgn0015791, FBgn0010097, FBgn0003885, FBgn0003884, FBgn0037551, FBgn00049…	GTPase activity	MF
GO:0004298	8	0	1373	2590	0.000211151	Inf	P_KWMTBOMO00837, P_KWMTBOMO02148, P_KWMTBOMO09236, P_KWMTBOMO10936, P_KWMTBOMO11486, P_KWMTBOMO11771, P_KWMTBOMO11977, P_KWMTBOMO12685	0.0382418	GO_term	FBgn0261394, FBgn0002284, FBgn0023174, FBgn0250746, FBgn0032596, FBgn0026380, FBgn0010590, FBgn0029134	threonine-type endopeptidase activity	MF
GO:0005515	176	223	1205	2367	2.97192e-05	1.55018614498051	P_KWMTBOMO00059, P_KWMTBOMO00106, P_KWMTBOMO00181, P_KWMTBOMO00190, P_KWMTBOMO00339, P_KWMTBOMO00462, P_KWMTBOMO00486, P_KWMTBOMO00591, P_KWMTBOMO00794, P_KWMTBOMO00839, P_KWMTBOMO00853, P_KWMTBOMO00881, P_KWMTBOMO00988, P_KWMTBOMO01139, P_KWMTBOMO01188, P_KWMTBOMO01320, P_KWMTBOMO01430, P_KWMTBOMO01659, P_KWMTBOMO01662, P_KWMTBOMO01842, P_KWMTBOMO01989, P_KWMTBOMO02013, P_KWMTBOMO02060, P_KWMTBO…	0.00775077	GO_term	FBgn0264492, FBgn0025637, FBgn0014411, FBgn0000667, FBgn0015286, FBgn0029688, FBgn0000635, FBgn0011760, FBgn0003449, FBgn0004687, FBgn0015794, FBgn0029959, FBgn0040319, FBgn0011661, FBgn0264691, FBgn0003391, FBgn0002736, FBgn0034708, FBgn0263006, FBgn0034921, FBgn0010278, FBgn0265434, FBgn0035121, FBgn0267487, FBgn0004636, FBgn0040308, FBgn0001233, FBgn0004167, FBgn0266582, FBgn0026259, FBgn00032…	protein binding	MF
GO:0005525	56	40	1325	2550	1.55946e-06	2.6936199541545	P_KWMTBOMO00486, P_KWMTBOMO01351, P_KWMTBOMO01662, P_KWMTBOMO01936, P_KWMTBOMO02437, P_KWMTBOMO02495, P_KWMTBOMO02690, P_KWMTBOMO02694, P_KWMTBOMO03005, P_KWMTBOMO03027, P_KWMTBOMO03639, P_KWMTBOMO03656, P_KWMTBOMO16481, P_KWMTBOMO03722, P_KWMTBOMO04167, P_KWMTBOMO04370, P_KWMTBOMO04529, P_KWMTBOMO04818, P_KWMTBOMO05281, P_KWMTBOMO05564, P_KWMTBOMO05566, P_KWMTBOMO05999, P_KWMTBOMO06927, P_KWMTBO…	0.000598099	GO_term	FBgn0031090, FBgn0015286, FBgn0015794, FBgn0029959, FBgn0003162, FBgn0025806, FBgn0004636, FBgn0026259, FBgn0003206, FBgn0020255, FBgn0010391, FBgn0003392, FBgn0010341, FBgn0262518, FBgn0000115, FBgn0001104, FBgn0010747, FBgn0011710, FBgn0015789, FBgn0260639, FBgn0026479, FBgn0014010, FBgn0010348, FBgn0015797, FBgn0020443, FBgn0015791, FBgn0010097, FBgn0003885, FBgn0003884, FBgn0037551, FBgn00049…	GTP binding	MF
GO:0005737	386	489	995	2101	5.49716e-11	1.66663843917217	P_KWMTBOMO00059, P_KWMTBOMO00106, P_KWMTBOMO00171, P_KWMTBOMO00272, P_KWMTBOMO00293, P_KWMTBOMO00340, P_KWMTBOMO00366, P_KWMTBOMO00387, P_KWMTBOMO00437, P_KWMTBOMO00462, P_KWMTBOMO00486, P_KWMTBOMO00491, P_KWMTBOMO00545, P_KWMTBOMO00722, P_KWMTBOMO00783, P_KWMTBOMO00786, P_KWMTBOMO00791, P_KWMTBOMO00794, P_KWMTBOMO00839, P_KWMTBOMO00861, P_KWMTBOMO00905, P_KWMTBOMO00927, P_KWMTBOMO01064, P_KWMTBO…	3.98238e-08	GO_term	FBgn0031094, FBgn0000084, FBgn0031090, FBgn0264492, FBgn0000316, FBgn0025640, FBgn0025637, FBgn0002579, FBgn0025628, FBgn0029676, FBgn0260484, FBgn0000635, FBgn0011760, FBgn0014024, FBgn0029823, FBgn0003139, FBgn0003447, FBgn0020653, FBgn0030007, FBgn0030038, FBgn0011661, FBgn0030086, FBgn0027084, FBgn0264691, FBgn0000711, FBgn0003204, FBgn0261394, FBgn0034583, FBgn0002736, FBgn0003162, FBgn00038…	cytoplasm	CC
GO:0005829	238	214	1143	2376	8.97366e-17	2.31135773062853	P_KWMTBOMO00106, P_KWMTBOMO00254, P_KWMTBOMO00290, P_KWMTBOMO00291, P_KWMTBOMO00336, P_KWMTBOMO00366, P_KWMTBOMO00375, P_KWMTBOMO00462, P_KWMTBOMO00473, P_KWMTBOMO00487, P_KWMTBOMO00591, P_KWMTBOMO00722, P_KWMTBOMO00783, P_KWMTBOMO00927, P_KWMTBOMO01019, P_KWMTBOMO01076, P_KWMTBOMO01089, P_KWMTBOMO01115, P_KWMTBOMO01148, P_KWMTBOMO01149, P_KWMTBOMO01182, P_KWMTBOMO01252, P_KWMTBOMO01271, P_KWMTBO…	1.95028e-13	GO_term	FBgn0031094, FBgn0264492, FBgn0000316, FBgn0023512, FBgn0004654, FBgn0029676, FBgn0260484, FBgn0026084, FBgn0029715, FBgn0029763, FBgn0029823, FBgn0020653, FBgn0030038, FBgn0011661, FBgn0027084, FBgn0052672, FBgn0261394, FBgn0003891, FBgn0011726, FBgn0034915, FBgn0034988, FBgn0016687, FBgn0265434, FBgn0035121, FBgn0035143, FBgn0052479, FBgn0035243, FBgn0004636, FBgn0040308, FBgn0001233, FBgn00354…	cytosol	CC
GO:0005832	8	0	1373	2590	0.000211151	Inf	P_KWMTBOMO00793, P_KWMTBOMO03626, P_KWMTBOMO07323, P_KWMTBOMO07855, P_KWMTBOMO09808, P_KWMTBOMO12659, P_KWMTBOMO13721, P_KWMTBOMO14887	0.0382418	GO_term	FBgn0030086, FBgn0027329, FBgn0032444, FBgn0037632, FBgn0015019, FBgn0003676, FBgn0010621, FBgn0033342	chaperonin-containing T-complex	CC
GO:0005838	19	0	1362	2590	1.7754e-09	Inf	P_KWMTBOMO00491, P_KWMTBOMO01114, P_KWMTBOMO01312, P_KWMTBOMO01799, P_KWMTBOMO02013, P_KWMTBOMO02025, P_KWMTBOMO02835, P_KWMTBOMO04330, P_KWMTBOMO04610, P_KWMTBOMO10129, P_KWMTBOMO10283, P_KWMTBOMO10780, P_KWMTBOMO10965, P_KWMTBOMO11161, P_KWMTBOMO12199, P_KWMTBOMO14041, P_KWMTBOMO14984, P_KWMTBOMO15123, P_KWMTBOMO15518	1.05233e-06	GO_term	FBgn0002787, FBgn0028686, FBgn0030370, FBgn0028695, FBgn0028693, FBgn0011327, FBgn0020369, FBgn0015283, FBgn0028690, FBgn0028694, FBgn0028688, FBgn0028684, FBgn0028691, FBgn0015282, FBgn0028692, FBgn0028689, FBgn0033886, FBgn0028687, FBgn0261396, FBgn0028685	proteasome regulatory particle	CC
GO:0005839	13	0	1368	2590	1.04895e-06	Inf	P_KWMTBOMO00837, P_KWMTBOMO02148, P_KWMTBOMO02185, P_KWMTBOMO06929, P_KWMTBOMO09236, P_KWMTBOMO10916, P_KWMTBOMO10936, P_KWMTBOMO11486, P_KWMTBOMO11771, P_KWMTBOMO11977, P_KWMTBOMO12685, P_KWMTBOMO14632, P_KWMTBOMO16258	0.000455944	GO_term	FBgn0261394, FBgn0004066, FBgn0002284, FBgn0023174, FBgn0250746, FBgn0032596, FBgn0026380, FBgn0086134, FBgn0016697, FBgn0010590, FBgn0029134, FBgn0050382, FBgn0263121, FBgn0023175	proteasome core complex	CC
GO:0005852	12	0	1369	2590	3.03345e-06	Inf	P_KWMTBOMO01757, P_KWMTBOMO02840, P_KWMTBOMO06760, P_KWMTBOMO07780, P_KWMTBOMO08776, P_KWMTBOMO09542, P_KWMTBOMO09621, P_KWMTBOMO10208, P_KWMTBOMO10493, P_KWMTBOMO10663, P_KWMTBOMO11710, P_KWMTBOMO13171	0.000988906	GO_term	FBgn0029629, FBgn0025582, FBgn0036258, FBgn0037270, FBgn0037249, FBgn0022023, FBgn0015834, FBgn0038796, FBgn0034258, FBgn0034237, FBgn0033902, FBgn0027619, FBgn0040227	eukaryotic translation initiation factor 3 complex	CC
GO:0006096	10	1	1371	2589	0.000190976	18.8725083864986	P_KWMTBOMO00254, P_KWMTBOMO01182, P_KWMTBOMO02749, P_KWMTBOMO04605, P_KWMTBOMO04781, P_KWMTBOMO05295, P_KWMTBOMO08760, P_KWMTBOMO09553, P_KWMTBOMO09934, P_KWMTBOMO12177	0.0366225	GO_term	FBgn0001092, FBgn0027621, FBgn0250906, FBgn0000579, FBgn0267385, FBgn0000064, FBgn0014869, FBgn0086355, FBgn0003071, FBgn0003074, FBgn0001091	glycolytic process	BP
GO:0006099	15	5	1366	2585	0.000276995	5.67455213370753	P_KWMTBOMO00279, P_KWMTBOMO01346, P_KWMTBOMO06100, P_KWMTBOMO07103, P_KWMTBOMO08893, P_KWMTBOMO08991, P_KWMTBOMO09474, P_KWMTBOMO10508, P_KWMTBOMO11127, P_KWMTBOMO12761, P_KWMTBOMO13235, P_KWMTBOMO14160, P_KWMTBOMO14761, P_KWMTBOMO15500, P_KWMTBOMO15652	0.0463078	GO_term	FBgn0261955, FBgn0028336, FBgn0029890, FBgn0027291, FBgn0010352, FBgn0036162, FBgn0052026, FBgn0029118, FBgn0262782, FBgn0010100, FBgn0037643, FBgn0024957, FBgn0037862, FBgn0037891, FBgn0262559, FBgn0038922, FBgn0024958, FBgn0039358, FBgn0014028, FBgn0261439	tricarboxylic acid cycle	BP
GO:0006412	58	43	1323	2547	2.06236e-06	2.59607670096797	P_KWMTBOMO00336, P_KWMTBOMO00838, P_KWMTBOMO00974, P_KWMTBOMO01068, P_KWMTBOMO01320, P_KWMTBOMO01381, P_KWMTBOMO01941, P_KWMTBOMO02006, P_KWMTBOMO02059, P_KWMTBOMO02477, P_KWMTBOMO02724, P_KWMTBOMO03005, P_KWMTBOMO03951, P_KWMTBOMO03987, P_KWMTBOMO04742, P_KWMTBOMO05280, P_KWMTBOMO05672, P_KWMTBOMO05675, P_KWMTBOMO05723, P_KWMTBOMO05979, P_KWMTBOMO06229, P_KWMTBOMO06480, P_KWMTBOMO06721, P_KWMTBO…	0.000718626	GO_term	FBgn0003517, FBgn0029785, FBgn0004403, FBgn0004404, FBgn0261592, FBgn0034743, FBgn0010078, FBgn0261596, FBgn0034968, FBgn0002607, FBgn0026372, FBgn0035422, FBgn0010198, FBgn0030616, FBgn0010412, FBgn0002590, FBgn0260441, FBgn0011284, FBgn0036213, FBgn0005533, FBgn0015218, FBgn0086706, FBgn0017579, FBgn0035823, FBgn0035753, FBgn0035709, FBgn0261606, FBgn0015521, FBgn0261608, FBgn0031980, FBgn00102…	translation	BP
GO:0006413	27	6	1354	2584	3.47069e-08	8.58331877577058	P_KWMTBOMO00336, P_KWMTBOMO01757, P_KWMTBOMO02081, P_KWMTBOMO02840, P_KWMTBOMO03308, P_KWMTBOMO03311, P_KWMTBOMO03987, P_KWMTBOMO04821, P_KWMTBOMO05672, P_KWMTBOMO06760, P_KWMTBOMO07723, P_KWMTBOMO07866, P_KWMTBOMO08145, P_KWMTBOMO08776, P_KWMTBOMO09106, P_KWMTBOMO09542, P_KWMTBOMO09569, P_KWMTBOMO09621, P_KWMTBOMO10208, P_KWMTBOMO10493, P_KWMTBOMO10663, P_KWMTBOMO11110, P_KWMTBOMO11710, P_KWMTBO…	1.88574e-05	GO_term	FBgn0023512, FBgn0029629, FBgn0034915, FBgn0026259, FBgn0030719, FBgn0262734, FBgn0261609, FBgn0025582, FBgn0004926, FBgn0036258, FBgn0015218, FBgn0086706, FBgn0035823, FBgn0035709, FBgn0037135, FBgn0037270, FBgn0037249, FBgn0022023, FBgn0015834, FBgn0001942, FBgn0026250, FBgn0038796, FBgn0039726, FBgn0039797, FBgn0034258, FBgn0034237, FBgn0010488, FBgn0027619, FBgn0023213, FBgn0040227, FBgn00206…	translational initiation	BP
GO:0006457	32	14	1349	2576	1.41244e-06	4.36287100758349	P_KWMTBOMO00438, P_KWMTBOMO00793, P_KWMTBOMO01075, P_KWMTBOMO02638, P_KWMTBOMO03002, P_KWMTBOMO03344, P_KWMTBOMO03412, P_KWMTBOMO03626, P_KWMTBOMO03973, P_KWMTBOMO04470, P_KWMTBOMO05056, P_KWMTBOMO05097, P_KWMTBOMO05228, P_KWMTBOMO07323, P_KWMTBOMO07776, P_KWMTBOMO07855, P_KWMTBOMO08116, P_KWMTBOMO08976, P_KWMTBOMO09808, P_KWMTBOMO11511, P_KWMTBOMO12659, P_KWMTBOMO12775, P_KWMTBOMO12844, P_KWMTBO…	0.000575569	GO_term	FBgn0030086, FBgn0034753, FBgn0011573, FBgn0001233, FBgn0015245, FBgn0030377, FBgn0027329, FBgn0004432, FBgn0264077, FBgn0036918, FBgn0021768, FBgn0010741, FBgn0027509, FBgn0032444, FBgn0004908, FBgn0037632, FBgn0037728, FBgn0037728, FBgn0005585, FBgn0264694, FBgn0038145, FBgn0015019, FBgn0003676, FBgn0039562, FBgn0015622, FBgn0039869, FBgn0032961, FBgn0026761, FBgn0033814, FBgn0010621, FBgn00336…	protein folding	BP
GO:0006511	30	20	1351	2570	0.000217119	2.85263396553622	P_KWMTBOMO00491, P_KWMTBOMO01019, P_KWMTBOMO02025, P_KWMTBOMO02185, P_KWMTBOMO02630, P_KWMTBOMO02835, P_KWMTBOMO02992, P_KWMTBOMO03080, P_KWMTBOMO04330, P_KWMTBOMO04806, P_KWMTBOMO06507, P_KWMTBOMO07117, P_KWMTBOMO07719, P_KWMTBOMO07798, P_KWMTBOMO07846, P_KWMTBOMO08740, P_KWMTBOMO09067, P_KWMTBOMO09622, P_KWMTBOMO09748, P_KWMTBOMO10243, P_KWMTBOMO10636, P_KWMTBOMO11161, P_KWMTBOMO11271, P_KWMTBO…	0.0382599	GO_term	FBgn0025637, FBgn0029763, FBgn0029996, FBgn0261394, FBgn0052479, FBgn0030370, FBgn0030366, FBgn0004066, FBgn0031057, FBgn0028693, FBgn0061469, FBgn0036136, FBgn0011327, FBgn0010288, FBgn0027055, FBgn0011230, FBgn0032216, FBgn0017456, FBgn0260962, FBgn0011217, FBgn0028691, FBgn0039348, FBgn0005632, FBgn0266711, FBgn0028689, FBgn0033886, FBgn0033669, FBgn0261014, FBgn0023143, FBgn0033260, FBgn00263…	ubiquitin-dependent protein catabolic process	BP
GO:0006606	24	9	1357	2581	9.10687e-06	5.06972621716262	P_KWMTBOMO00106, P_KWMTBOMO01191, P_KWMTBOMO02060, P_KWMTBOMO02198, P_KWMTBOMO02329, P_KWMTBOMO02778, P_KWMTBOMO02934, P_KWMTBOMO05566, P_KWMTBOMO05733, P_KWMTBOMO05856, P_KWMTBOMO06265, P_KWMTBOMO06597, P_KWMTBOMO06632, P_KWMTBOMO07960, P_KWMTBOMO08579, P_KWMTBOMO08618, P_KWMTBOMO09080, P_KWMTBOMO09183, P_KWMTBOMO10021, P_KWMTBOMO11751, P_KWMTBOMO12123, P_KWMTBOMO13600, P_KWMTBOMO15070, P_KWMTBO…	0.00269894	GO_term	FBgn0035243, FBgn0020255, FBgn0027537, FBgn0031078, FBgn0026252, FBgn0024921, FBgn0031145, FBgn0087013, FBgn0027868, FBgn0262647, FBgn0022213, FBgn0032680, FBgn0262743, FBgn0037439, FBgn0027338, FBgn0038274, FBgn0039004, FBgn0024509, FBgn0039120, FBgn0039302, FBgn0266580, FBgn0034310, FBgn0013756, FBgn0033264, FBgn0033247, FBgn0021761	protein import into nucleus	BP
GO:0006886	59	31	1322	2559	1.76589e-09	3.68245749519402	P_KWMTBOMO00181, P_KWMTBOMO00427, P_KWMTBOMO00638, P_KWMTBOMO00860, P_KWMTBOMO00905, P_KWMTBOMO01072, P_KWMTBOMO01351, P_KWMTBOMO01579, P_KWMTBOMO01662, P_KWMTBOMO01707, P_KWMTBOMO01936, P_KWMTBOMO02495, P_KWMTBOMO03027, P_KWMTBOMO03656, P_KWMTBOMO03780, P_KWMTBOMO04301, P_KWMTBOMO04529, P_KWMTBOMO04543, P_KWMTBOMO04632, P_KWMTBOMO04740, P_KWMTBOMO05281, P_KWMTBOMO05565, P_KWMTBOMO05566, P_KWMTBO…	1.05233e-06	GO_term	FBgn0014411, FBgn0029709, FBgn0003210, FBgn0015794, FBgn0040087, FBgn0030089, FBgn0034708, FBgn0035165, FBgn0025725, FBgn0004574, FBgn0261797, FBgn0020255, FBgn0000319, FBgn0008635, FBgn0000257, FBgn0010380, FBgn0024814, FBgn0250791, FBgn0040512, FBgn0000115, FBgn0001108, FBgn0035995, FBgn0262716, FBgn0031534, FBgn0264978, FBgn0014010, FBgn0262126, FBgn0031310, FBgn0031233, FBgn0086377, FBgn00370…	intracellular protein transport	BP
GO:0007029	13	3	1368	2587	0.00018452	8.19041705670053	P_KWMTBOMO00982, P_KWMTBOMO01579, P_KWMTBOMO05281, P_KWMTBOMO05999, P_KWMTBOMO06476, P_KWMTBOMO07554, P_KWMTBOMO08300, P_KWMTBOMO11666, P_KWMTBOMO14936, P_KWMTBOMO15060, P_KWMTBOMO15616, P_KWMTBOMO15873, P_KWMTBOMO16319	0.0364567	GO_term	FBgn0041775, FBgn0035909, FBgn0262126, FBgn0262125, FBgn0053113, FBgn0038947, FBgn0039160, FBgn0039213, FBgn0039371, FBgn0033906, FBgn0261014, FBgn0033339, FBgn0029870, FBgn0027948	endoplasmic reticulum organization	BP
GO:0008540	9	0	1372	2590	7.31543e-05	Inf	P_KWMTBOMO01114, P_KWMTBOMO04610, P_KWMTBOMO10129, P_KWMTBOMO10780, P_KWMTBOMO10965, P_KWMTBOMO12199, P_KWMTBOMO14984, P_KWMTBOMO15123, P_KWMTBOMO15518	0.0164471	GO_term	FBgn0028686, FBgn0028695, FBgn0020369, FBgn0015283, FBgn0028684, FBgn0015282, FBgn0028692, FBgn0028687, FBgn0028685	proteasome regulatory particle, base subcomplex	CC
GO:0008541	9	0	1372	2590	7.31543e-05	Inf	P_KWMTBOMO01312, P_KWMTBOMO01799, P_KWMTBOMO02013, P_KWMTBOMO02025, P_KWMTBOMO02835, P_KWMTBOMO04330, P_KWMTBOMO10283, P_KWMTBOMO11161, P_KWMTBOMO14041	0.0164471	GO_term	FBgn0002787, FBgn0028693, FBgn0028690, FBgn0028694, FBgn0028688, FBgn0028691, FBgn0028689, FBgn0033886, FBgn0261396	proteasome regulatory particle, lid subcomplex	CC
GO:0010498	13	0	1368	2590	1.04895e-06	Inf	P_KWMTBOMO00837, P_KWMTBOMO02148, P_KWMTBOMO02185, P_KWMTBOMO06929, P_KWMTBOMO09236, P_KWMTBOMO10916, P_KWMTBOMO10936, P_KWMTBOMO11486, P_KWMTBOMO11771, P_KWMTBOMO11977, P_KWMTBOMO12685, P_KWMTBOMO14632, P_KWMTBOMO16258	0.000455944	GO_term	FBgn0261394, FBgn0004066, FBgn0002284, FBgn0023174, FBgn0250746, FBgn0032596, FBgn0026380, FBgn0086134, FBgn0016697, FBgn0010590, FBgn0029134, FBgn0050382, FBgn0263121, FBgn0023175	proteasomal protein catabolic process	BP
GO:0012505	98	62	1283	2528	2.90877e-12	3.11350913756738	P_KWMTBOMO00181, P_KWMTBOMO00184, P_KWMTBOMO00237, P_KWMTBOMO00256, P_KWMTBOMO00362, P_KWMTBOMO00460, P_KWMTBOMO00711, P_KWMTBOMO00718, P_KWMTBOMO00842, P_KWMTBOMO00982, P_KWMTBOMO01030, P_KWMTBOMO01106, P_KWMTBOMO01302, P_KWMTBOMO01370, P_KWMTBOMO01662, P_KWMTBOMO01918, P_KWMTBOMO01936, P_KWMTBOMO02241, P_KWMTBOMO02378, P_KWMTBOMO02432, P_KWMTBOMO02468, P_KWMTBOMO02470, P_KWMTBOMO02495, P_KWMTBO…	2.54274e-09	GO_term	FBgn0027588, FBgn0023529, FBgn0029687, FBgn0029709, FBgn0015794, FBgn0030122, FBgn0014868, FBgn0028327, FBgn0010470, FBgn0034753, FBgn0034914, FBgn0034962, FBgn0263006, FBgn0035165, FBgn0035195, FBgn0040308, FBgn0035401, FBgn0035438, FBgn0035471, FBgn0010391, FBgn0030306, FBgn0001218, FBgn0030377, FBgn0030734, FBgn0264077, FBgn0014075, FBgn0052190, FBgn0036623, FBgn0036622, FBgn0011016, FBgn00365…	endomembrane system	CC
GO:0022625	43	5	1338	2585	2.76962e-15	16.6053458194933	P_KWMTBOMO00838, P_KWMTBOMO01068, P_KWMTBOMO01273, P_KWMTBOMO01320, P_KWMTBOMO01381, P_KWMTBOMO01941, P_KWMTBOMO02006, P_KWMTBOMO02477, P_KWMTBOMO02724, P_KWMTBOMO03314, P_KWMTBOMO04742, P_KWMTBOMO05068, P_KWMTBOMO05675, P_KWMTBOMO05979, P_KWMTBOMO06229, P_KWMTBOMO06480, P_KWMTBOMO06721, P_KWMTBOMO06974, P_KWMTBOMO07200, P_KWMTBOMO07888, P_KWMTBOMO08064, P_KWMTBOMO08100, P_KWMTBOMO08399, P_KWMTBO…	4.51448e-12	GO_term	FBgn0015288, FBgn0002579, FBgn0029785, FBgn0014026, FBgn0029897, FBgn0016726, FBgn0010078, FBgn0034968, FBgn0002607, FBgn0026372, FBgn0261602, FBgn0035422, FBgn0030616, FBgn0036825, FBgn0036213, FBgn0017579, FBgn0035753, FBgn0261606, FBgn0002593, FBgn0000100, FBgn0037351, FBgn0037328, FBgn0261608, FBgn0031980, FBgn0011272, FBgn0005593, FBgn0015756, FBgn0032518, FBgn0086710, FBgn0037686, FBgn00209…	cytosolic large ribosomal subunit	CC
GO:0022626	71	1	1310	2589	3.91506e-32	140.152772759943	P_KWMTBOMO00838, P_KWMTBOMO00974, P_KWMTBOMO01055, P_KWMTBOMO01068, P_KWMTBOMO01273, P_KWMTBOMO01320, P_KWMTBOMO01381, P_KWMTBOMO01941, P_KWMTBOMO02006, P_KWMTBOMO02059, P_KWMTBOMO02477, P_KWMTBOMO02724, P_KWMTBOMO03314, P_KWMTBOMO03951, P_KWMTBOMO04742, P_KWMTBOMO05068, P_KWMTBOMO05280, P_KWMTBOMO05675, P_KWMTBOMO05723, P_KWMTBOMO05979, P_KWMTBOMO06229, P_KWMTBOMO06480, P_KWMTBOMO06721, P_KWMTBO…	2.55262e-28	GO_term	FBgn0015288, FBgn0002579, FBgn0003517, FBgn0029785, FBgn0014026, FBgn0029897, FBgn0004403, FBgn0004404, FBgn0261592, FBgn0016726, FBgn0034743, FBgn0010078, FBgn0261596, FBgn0034968, FBgn0002607, FBgn0026372, FBgn0261602, FBgn0035422, FBgn0010198, FBgn0030616, FBgn0010412, FBgn0002590, FBgn0261593, FBgn0036825, FBgn0260441, FBgn0011284, FBgn0036213, FBgn0010408, FBgn0005533, FBgn0017579, FBgn00357…	cytosolic ribosome	CC
GO:0022627	30	2	1351	2588	3.11993e-12	28.7151718454775	P_KWMTBOMO00974, P_KWMTBOMO01055, P_KWMTBOMO02059, P_KWMTBOMO03951, P_KWMTBOMO05280, P_KWMTBOMO05723, P_KWMTBOMO07688, P_KWMTBOMO07772, P_KWMTBOMO08440, P_KWMTBOMO08543, P_KWMTBOMO08666, P_KWMTBOMO08894, P_KWMTBOMO09106, P_KWMTBOMO09205, P_KWMTBOMO10248, P_KWMTBOMO10591, P_KWMTBOMO11021, P_KWMTBOMO11255, P_KWMTBOMO11987, P_KWMTBOMO12018, P_KWMTBOMO12287, P_KWMTBOMO12460, P_KWMTBOMO12483, P_KWMTBO…	2.54274e-09	GO_term	FBgn0003517, FBgn0004403, FBgn0004404, FBgn0261592, FBgn0034743, FBgn0261596, FBgn0010198, FBgn0010412, FBgn0002590, FBgn0261593, FBgn0260441, FBgn0011284, FBgn0010408, FBgn0005533, FBgn0015521, FBgn0037135, FBgn0010265, FBgn0004867, FBgn0261597, FBgn0086472, FBgn0019936, FBgn0038834, FBgn0002622, FBgn0039129, FBgn0039300, FBgn0027494, FBgn0010411, FBgn0034138, FBgn0033912, FBgn0033699, FBgn00335…	cytosolic small ribosomal subunit	CC
GO:0042803	33	23	1348	2567	0.000172243	2.73152102926453	P_KWMTBOMO00254, P_KWMTBOMO00499, P_KWMTBOMO00783, P_KWMTBOMO01188, P_KWMTBOMO02434, P_KWMTBOMO02479, P_KWMTBOMO02638, P_KWMTBOMO02690, P_KWMTBOMO03297, P_KWMTBOMO03687, P_KWMTBOMO04016, P_KWMTBOMO04271, P_KWMTBOMO05055, P_KWMTBOMO05399, P_KWMTBOMO05729, P_KWMTBOMO05993, P_KWMTBOMO06566, P_KWMTBOMO07250, P_KWMTBOMO08000, P_KWMTBOMO08558, P_KWMTBOMO09391, P_KWMTBOMO09658, P_KWMTBOMO09755, P_KWMTBO…	0.0350946	GO_term	FBgn0011760, FBgn0029823, FBgn0020653, FBgn0003391, FBgn0030731, FBgn0036376, FBgn0003462, FBgn0035904, FBgn0086348, FBgn0035907, FBgn0035906, FBgn0011710, FBgn0004507, FBgn0026141, FBgn0019947, FBgn0037170, FBgn0027497, FBgn0001128, FBgn0001089, FBgn0021944, FBgn0013746, FBgn0264695, FBgn0028734, FBgn0260746, FBgn0020496, FBgn0263979, FBgn0014029, FBgn0002781, FBgn0086355, FBgn0000032, FBgn00006…	protein homodimerization activity	MF
GO:0043161	44	9	1337	2581	4.83611e-13	9.43333628963054	P_KWMTBOMO00491, P_KWMTBOMO00837, P_KWMTBOMO01114, P_KWMTBOMO01312, P_KWMTBOMO01799, P_KWMTBOMO01928, P_KWMTBOMO01989, P_KWMTBOMO02013, P_KWMTBOMO02025, P_KWMTBOMO02148, P_KWMTBOMO02185, P_KWMTBOMO02835, P_KWMTBOMO04330, P_KWMTBOMO04610, P_KWMTBOMO04710, P_KWMTBOMO05719, P_KWMTBOMO06929, P_KWMTBOMO07549, P_KWMTBOMO07719, P_KWMTBOMO09236, P_KWMTBOMO09748, P_KWMTBOMO10129, P_KWMTBOMO10283, P_KWMTBO…	6.30629e-10	GO_term	FBgn0261394, FBgn0002787, FBgn0035402, FBgn0028686, FBgn0030370, FBgn0004066, FBgn0028695, FBgn0028693, FBgn0002284, FBgn0023174, FBgn0061469, FBgn0036136, FBgn0011327, FBgn0020369, FBgn0003557, FBgn0024314, FBgn0037094, FBgn0015283, FBgn0028690, FBgn0250746, FBgn0028694, FBgn0032596, FBgn0026380, FBgn0086134, FBgn0260962, FBgn0028688, FBgn0028684, FBgn0028691, FBgn0015282, FBgn0028692, FBgn00166…	proteasome-mediated ubiquitin-dependent protein catabolic process	BP
GO:0043186	18	5	1363	2585	2.41192e-05	6.82422931049797	P_KWMTBOMO01139, P_KWMTBOMO02060, P_KWMTBOMO02081, P_KWMTBOMO03687, P_KWMTBOMO04297, P_KWMTBOMO05295, P_KWMTBOMO06476, P_KWMTBOMO06482, P_KWMTBOMO07274, P_KWMTBOMO07340, P_KWMTBOMO08740, P_KWMTBOMO09034, P_KWMTBOMO11560, P_KWMTBOMO11666, P_KWMTBOMO12401, P_KWMTBOMO12674, P_KWMTBOMO15204, P_KWMTBOMO16639	0.00655238	GO_term	FBgn0003891, FBgn0034921, FBgn0261791, FBgn0041775, FBgn0031401, FBgn0001942, FBgn0004838, FBgn0011230, FBgn0004419, FBgn0000146, FBgn0262743, FBgn0263231, FBgn0028734, FBgn0003483, FBgn0267385, FBgn0261014, FBgn0003721	P granule	CC
GO:0045451	18	3	1363	2587	2.09416e-06	11.3831997319515	P_KWMTBOMO00839, P_KWMTBOMO01659, P_KWMTBOMO02082, P_KWMTBOMO03027, P_KWMTBOMO03146, P_KWMTBOMO03169, P_KWMTBOMO04297, P_KWMTBOMO04741, P_KWMTBOMO05741, P_KWMTBOMO09207, P_KWMTBOMO09381, P_KWMTBOMO09747, P_KWMTBOMO12401, P_KWMTBOMO12590, P_KWMTBOMO12674, P_KWMTBOMO15063, P_KWMTBOMO15675, P_KWMTBOMO16261	0.000718626	GO_term	FBgn0002736, FBgn0034921, FBgn0000319, FBgn0263594, FBgn0000308, FBgn0004838, FBgn0032340, FBgn0015797, FBgn0037573, FBgn0267790, FBgn0263396, FBgn0000615, FBgn0001308, FBgn0023167, FBgn0033378, FBgn0021825, FBgn0259139, FBgn0003721	pole plasm oskar mRNA localization	BP
GO:0048140	9	0	1372	2590	7.31543e-05	Inf	P_KWMTBOMO01430, P_KWMTBOMO02434, P_KWMTBOMO04337, P_KWMTBOMO05927, P_KWMTBOMO06664, P_KWMTBOMO07177, P_KWMTBOMO07846, P_KWMTBOMO09097, P_KWMTBOMO14252	0.0164471	GO_term	FBgn0027057, FBgn0027055, FBgn0044323, FBgn0013746, FBgn0027053, FBgn0028837, FBgn0032956, FBgn0028836, FBgn0027054	male germ-line cyst encapsulation	BP
GO:0048477	45	39	1336	2551	0.000275855	2.20275163413788	P_KWMTBOMO00339, P_KWMTBOMO00486, P_KWMTBOMO00905, P_KWMTBOMO01147, P_KWMTBOMO01148, P_KWMTBOMO01662, P_KWMTBOMO01708, P_KWMTBOMO02081, P_KWMTBOMO02824, P_KWMTBOMO03169, P_KWMTBOMO03297, P_KWMTBOMO03337, P_KWMTBOMO03722, P_KWMTBOMO04016, P_KWMTBOMO04144, P_KWMTBOMO04632, P_KWMTBOMO04741, P_KWMTBOMO05299, P_KWMTBOMO05733, P_KWMTBOMO05845, P_KWMTBOMO06125, P_KWMTBOMO06558, P_KWMTBOMO06731, P_KWMTBO…	0.0463078	GO_term	FBgn0011760, FBgn0003449, FBgn0003391, FBgn0002736, FBgn0001233, FBgn0015805, FBgn0261797, FBgn0003360, FBgn0030276, FBgn0010341, FBgn0022959, FBgn0263251, FBgn0019662, FBgn0041194, FBgn0014010, FBgn0026141, FBgn0015075, FBgn0250753, FBgn0001942, FBgn0004177, FBgn0020618, FBgn0000146, FBgn0004901, FBgn0263231, FBgn0004103, FBgn0016693, FBgn0004237, FBgn0263396, FBgn0003483, FBgn0010379, FBgn00027…	oogenesis	BP
GO:0051082	31	15	1350	2575	5.91877e-06	3.94050402661227	P_KWMTBOMO00793, P_KWMTBOMO00794, P_KWMTBOMO02394, P_KWMTBOMO02778, P_KWMTBOMO03344, P_KWMTBOMO03626, P_KWMTBOMO03973, P_KWMTBOMO05056, P_KWMTBOMO05355, P_KWMTBOMO05597, P_KWMTBOMO06772, P_KWMTBOMO07323, P_KWMTBOMO07776, P_KWMTBOMO07855, P_KWMTBOMO07857, P_KWMTBOMO08116, P_KWMTBOMO08642, P_KWMTBOMO09077, P_KWMTBOMO09808, P_KWMTBOMO11064, P_KWMTBOMO12659, P_KWMTBOMO12844, P_KWMTBOMO12902, P_KWMTBO…	0.00183764	GO_term	FBgn0023529, FBgn0030086, FBgn0011573, FBgn0001233, FBgn0001218, FBgn0030377, FBgn0027329, FBgn0264077, FBgn0031037, FBgn0036918, FBgn0014075, FBgn0021768, FBgn0036334, FBgn0010741, FBgn0035878, FBgn0031322, FBgn0032444, FBgn0037439, FBgn0037632, FBgn0005585, FBgn0038145, FBgn0266599, FBgn0015019, FBgn0003676, FBgn0001230, FBgn0039562, FBgn0015622, FBgn0026761, FBgn0001220, FBgn0014877, FBgn00869…	unfolded protein binding	MF
GO:1902600	18	6	1363	2584	6.51575e-05	5.68483606824559	P_KWMTBOMO01315, P_KWMTBOMO02064, P_KWMTBOMO02431, P_KWMTBOMO03401, P_KWMTBOMO03975, P_KWMTBOMO04168, P_KWMTBOMO05357, P_KWMTBOMO06401, P_KWMTBOMO07619, P_KWMTBOMO10128, P_KWMTBOMO11051, P_KWMTBOMO11096, P_KWMTBOMO11809, P_KWMTBOMO13723, P_KWMTBOMO13903, P_KWMTBOMO15314, P_KWMTBOMO15758, P_KWMTBOMO16196	0.0163395	GO_term	FBgn0028665, FBgn0035032, FBgn0019886, FBgn0028667, FBgn0019644, FBgn0015324, FBgn0010612, FBgn0263598, FBgn0265262, FBgn0027779, FBgn0037671, FBgn0005671, FBgn0016691, FBgn0016120, FBgn0026753, FBgn0028671, FBgn0262736, FBgn0022097, FBgn0002921, FBgn0262511	proton transmembrane transport	BP
GO:1990904	21	9	1360	2581	8.48383e-05	4.42632414457753	P_KWMTBOMO01720, P_KWMTBOMO01817, P_KWMTBOMO03146, P_KWMTBOMO03337, P_KWMTBOMO03630, P_KWMTBOMO05687, P_KWMTBOMO06705, P_KWMTBOMO06780, P_KWMTBOMO07929, P_KWMTBOMO08636, P_KWMTBOMO08773, P_KWMTBOMO09503, P_KWMTBOMO11394, P_KWMTBOMO11731, P_KWMTBOMO12401, P_KWMTBOMO12590, P_KWMTBOMO12602, P_KWMTBOMO13267, P_KWMTBOMO15617, P_KWMTBOMO15675, P_KWMTBOMO16639	0.0178434	GO_term	FBgn0029666, FBgn0003449, FBgn0029979, FBgn0261797, FBgn0261791, FBgn0042134, FBgn0035720, FBgn0263594, FBgn0004838, FBgn0011638, FBgn0267790, FBgn0004237, FBgn0038826, FBgn0039566, FBgn0001215, FBgn0011224, FBgn0000559, FBgn0002774, FBgn0267791, FBgn0027835, FBgn0259139, FBgn0264270	ribonucleoprotein complex	CC

## Sheet: Supplementary Data S2
# Supplementary Data S2: Gene Ontology term, Pfam domain and KEGG term enrichment for the proteins associated with stage-specific expression in Bombyx mori.
annotation_id	respective genes in term	background genes in term	respective genes not in term	background genes not in term	p.value	fold change	Bm_gene_ids	p.value_adj	annotation	stages	flybase_ids	description	GO category
GO:0000276	5	0	234	2705	3.39227e-06	Inf	P_KWMTBOMO02431, P_KWMTBOMO04168, P_KWMTBOMO10128, P_KWMTBOMO14850, P_KWMTBOMO14939	0.00230563	GO_term	Adult	FBgn0035032, FBgn0019644, FBgn0010612, FBgn0038224, FBgn0016119	mitochondrial proton-transporting ATP synthase complex, coupling factor F(o)	CC
GO:0000727	8	0	873	2063	6.28922e-05	Inf	P_KWMTBOMO03235, P_KWMTBOMO09198, P_KWMTBOMO11276, P_KWMTBOMO15293, P_KWMTBOMO15657, P_KWMTBOMO07478, P_KWMTBOMO04079, P_KWMTBOMO10718	0.0290911	GO_term	Larva	FBgn0024332, FBgn0024332, FBgn0024332, FBgn0025815, FBgn0020633, FBgn0031703, FBgn0031703, FBgn0031703, FBgn0014861, FBgn0017577, FBgn0015929, FBgn0053181, FBgn0053181, FBgn0053181	double-strand break repair via break-induced replication	BP
GO:0003676	23	14	858	2049	4.39864e-05	3.92135287518941	P_KWMTBOMO07918, P_KWMTBOMO01407, P_KWMTBOMO02728, P_KWMTBOMO02838, P_KWMTBOMO04477, P_KWMTBOMO12345, P_KWMTBOMO08862, P_KWMTBOMO08913, P_KWMTBOMO12207, P_KWMTBOMO02647, P_KWMTBOMO03475, P_KWMTBOMO04266, P_KWMTBOMO04679, P_KWMTBOMO04762, P_KWMTBOMO05258, P_KWMTBOMO06370, P_KWMTBOMO06548, P_KWMTBOMO08813, P_KWMTBOMO12237, P_KWMTBOMO13559, P_KWMTBOMO13996, P_KWMTBOMO14608, P_KWMTBOMO15496	0.0240151	GO_term	Larva	FBgn0034598, FBgn0028577, FBgn0030631, FBgn0027602, FBgn0030855, FBgn0030878, FBgn0036838, FBgn0036833, FBgn0036831, FBgn0004556, FBgn0263599, FBgn0024542, FBgn0035692, FBgn0035630, FBgn0001565, FBgn0031764, FBgn0032620, FBgn0032919, FBgn0037707, FBgn0038746, FBgn0266581, FBgn0034496, FBgn0262739, FBgn0021995	nucleic acid binding	MF
GO:0003677	30	18	851	2045	2.51096e-06	4.00292093880355	P_KWMTBOMO02151, P_KWMTBOMO04595, P_KWMTBOMO08200, P_KWMTBOMO12176, P_KWMTBOMO12662, P_KWMTBOMO15116, P_KWMTBOMO01036, P_KWMTBOMO02163, P_KWMTBOMO04811, P_KWMTBOMO05890, P_KWMTBOMO06463, P_KWMTBOMO07825, P_KWMTBOMO08022, P_KWMTBOMO11584, P_KWMTBOMO15543, P_KWMTBOMO08044, P_KWMTBOMO08862, P_KWMTBOMO02751, P_KWMTBOMO04324, P_KWMTBOMO04681, P_KWMTBOMO05395, P_KWMTBOMO07328, P_KWMTBOMO07724, P_KWMTBO…	0.00194477	GO_term	Larva	FBgn0028982, FBgn0026015, FBgn0010228, FBgn0004362, FBgn0260985, FBgn0003277, FBgn0030354, FBgn0025463, FBgn0004924, FBgn0262519, FBgn0000212, FBgn0001104, FBgn0004584, FBgn0003278, FBgn0031977, FBgn0032244, FBgn0028700, FBgn0026373, FBgn0003732, FBgn0038046, FBgn0262955, FBgn0000283, FBgn0038746, FBgn0040283, FBgn0025832, FBgn0019938, FBgn0011604, FBgn0033571, FBgn0001122, FBgn0033507, FBgn00117…	DNA binding	MF
GO:0003724	21	7	860	2056	9.92065e-07	7.16648353399161	P_KWMTBOMO01407, P_KWMTBOMO04794, P_KWMTBOMO12207, P_KWMTBOMO01817, P_KWMTBOMO02067, P_KWMTBOMO02081, P_KWMTBOMO02895, P_KWMTBOMO03475, P_KWMTBOMO04266, P_KWMTBOMO04762, P_KWMTBOMO04968, P_KWMTBOMO07724, P_KWMTBOMO08813, P_KWMTBOMO09415, P_KWMTBOMO12237, P_KWMTBOMO12586, P_KWMTBOMO13996, P_KWMTBOMO14608, P_KWMTBOMO14687, P_KWMTBOMO15063, P_KWMTBOMO15244	0.000847173	GO_term	Larva	FBgn0052344, FBgn0030354, FBgn0030631, FBgn0027602, FBgn0030855, FBgn0263599, FBgn0036104, FBgn0035720, FBgn0001565, FBgn0014189, FBgn0001942, FBgn0001986, FBgn0086444, FBgn0032919, FBgn0037573, FBgn0266581, FBgn0039117, FBgn0034496, FBgn0021995, FBgn0033160, FBgn0037232	RNA helicase activity	MF
GO:0003954	5	0	234	2705	3.39227e-06	Inf	P_KWMTBOMO00592, P_KWMTBOMO02936, P_KWMTBOMO04479, P_KWMTBOMO10596, P_KWMTBOMO14186	0.00230563	GO_term	Adult	FBgn0029971, FBgn0030718, FBgn0001989, FBgn0017567, FBgn0039669, FBgn0039909	NADH dehydrogenase activity	MF
GO:0004129	6	0	233	2705	2.70089e-07	Inf	P_KWMTBOMO03120, P_KWMTBOMO04652, P_KWMTBOMO07368, P_KWMTBOMO11812, P_KWMTBOMO12189, P_KWMTBOMO12193	0.000243109	GO_term	Adult	FBgn0034877, FBgn0015031, FBgn0031830, FBgn0032833, FBgn0019624, FBgn0085201	cytochrome-c oxidase activity	MF
GO:0004568	5	1	254	2684	2.83211e-05	52.6442578792529	P_KWMTBOMO04771, P_KWMTBOMO10066, P_KWMTBOMO00238, P_KWMTBOMO03966, P_KWMTBOMO05735	0.0165474	GO_term	Pupa	FBgn0026415, FBgn0035398, FBgn0038180, FBgn0013763, FBgn0250907, FBgn0263132	chitinase activity	MF
GO:0005576	31	48	228	2637	6.61946e-14	7.45936736537368	P_KWMTBOMO02300, P_KWMTBOMO03899, P_KWMTBOMO04771, P_KWMTBOMO06106, P_KWMTBOMO07206, P_KWMTBOMO09392, P_KWMTBOMO10066, P_KWMTBOMO00238, P_KWMTBOMO02607, P_KWMTBOMO03559, P_KWMTBOMO03966, P_KWMTBOMO04264, P_KWMTBOMO04441, P_KWMTBOMO04838, P_KWMTBOMO05735, P_KWMTBOMO06449, P_KWMTBOMO08747, P_KWMTBOMO08751, P_KWMTBOMO08956, P_KWMTBOMO08957, P_KWMTBOMO09393, P_KWMTBOMO09492, P_KWMTBOMO10313, P_KWMTBO…	2.20455e-10	GO_term	Pupa	FBgn0004648, FBgn0027280, FBgn0026415, FBgn0034753, FBgn0034856, FBgn0035398, FBgn0030310, FBgn0022355, FBgn0030926, FBgn0030925, FBgn0040321, FBgn0052499, FBgn0026077, FBgn0028990, FBgn0011283, FBgn0027600, FBgn0027611, FBgn0041713, FBgn0038180, FBgn0038299, FBgn0028984, FBgn0039155, FBgn0039801, FBgn0039800, FBgn0259979, FBgn0046880, FBgn0013763, FBgn0034030, FBgn0050197, FBgn0033725, FBgn00333…	extracellular region	CC
GO:0005615	44	84	215	2601	7.40319e-17	6.3303122674364	P_KWMTBOMO00184, P_KWMTBOMO01155, P_KWMTBOMO01398, P_KWMTBOMO02702, P_KWMTBOMO02873, P_KWMTBOMO03899, P_KWMTBOMO03901, P_KWMTBOMO04597, P_KWMTBOMO05073, P_KWMTBOMO05338, P_KWMTBOMO05680, P_KWMTBOMO06535, P_KWMTBOMO09215, P_KWMTBOMO09392, P_KWMTBOMO13018, P_KWMTBOMO13891, P_KWMTBOMO16166, P_KWMTBOMO16403, P_KWMTBOMO00238, P_KWMTBOMO00271, P_KWMTBOMO00295, P_KWMTBOMO01910, P_KWMTBOMO02649, P_KWMTBO…	3.52222e-13	GO_term	Pupa	FBgn0004648, FBgn0029811, FBgn0029811, FBgn0029811, FBgn0029807, FBgn0029831, FBgn0041629, FBgn0026415, FBgn0010470, FBgn0034753, FBgn0024234, FBgn0011828, FBgn0030521, FBgn0022355, FBgn0262057, FBgn0262057, FBgn0036436, FBgn0052372, FBgn0260462, FBgn0250839, FBgn0028990, FBgn0031869, FBgn0012037, FBgn0004780, FBgn0004780, FBgn0004780, FBgn0004783, FBgn0004783, FBgn0004783, FBgn0004782, FBgn00047…	extracellular space	CC
GO:0005616	4	0	255	2685	5.86444e-05	Inf	P_KWMTBOMO01258, P_KWMTBOMO01262, P_KWMTBOMO01263, P_KWMTBOMO13992	0.028722	GO_term	Pupa	FBgn0002564, FBgn0002564, FBgn0002564, FBgn0002564, FBgn0002562, FBgn0002562, FBgn0002562, FBgn0002562, FBgn0002563, FBgn0002563, FBgn0002563, FBgn0002563	larval serum protein complex	CC
GO:0005634	198	286	683	1777	1.10059e-08	1.80090220117263	P_KWMTBOMO00160, P_KWMTBOMO02151, P_KWMTBOMO02843, P_KWMTBOMO03112, P_KWMTBOMO04595, P_KWMTBOMO07367, P_KWMTBOMO07918, P_KWMTBOMO08200, P_KWMTBOMO09572, P_KWMTBOMO10245, P_KWMTBOMO11320, P_KWMTBOMO12176, P_KWMTBOMO12238, P_KWMTBOMO12662, P_KWMTBOMO13780, P_KWMTBOMO14076, P_KWMTBOMO15116, P_KWMTBOMO15419, P_KWMTBOMO16528, P_KWMTBOMO00366, P_KWMTBOMO01036, P_KWMTBOMO01063, P_KWMTBOMO01407, P_KWMTBO…	1.61187e-05	GO_term	Larva	FBgn0023169, FBgn0025630, FBgn0025629, FBgn0000377, FBgn0023542, FBgn0004643, FBgn0026079, FBgn0022942, FBgn0024332, FBgn0024332, FBgn0024332, FBgn0029763, FBgn0028982, FBgn0026015, FBgn0025815, FBgn0027106, FBgn0052732, FBgn0010292, FBgn0029999, FBgn0030096, FBgn0030208, FBgn0002736, FBgn0034641, FBgn0010228, FBgn0004362, FBgn0034939, FBgn0028411, FBgn0041205, FBgn0000541, FBgn0035103, FBgn00351…	nucleus	CC
GO:0005730	59	31	822	2032	1.4113e-12	4.70198383485306	P_KWMTBOMO02151, P_KWMTBOMO04618, P_KWMTBOMO13558, P_KWMTBOMO08862, P_KWMTBOMO12207, P_KWMTBOMO13369, P_KWMTBOMO00196, P_KWMTBOMO00687, P_KWMTBOMO01050, P_KWMTBOMO01567, P_KWMTBOMO02123, P_KWMTBOMO02637, P_KWMTBOMO03475, P_KWMTBOMO04151, P_KWMTBOMO04266, P_KWMTBOMO04604, P_KWMTBOMO04615, P_KWMTBOMO04616, P_KWMTBOMO04675, P_KWMTBOMO04968, P_KWMTBOMO05258, P_KWMTBOMO05572, P_KWMTBOMO05612, P_KWMTBO…	3.35729e-09	GO_term	Larva	FBgn0001341, FBgn0023527, FBgn0029672, FBgn0026079, FBgn0029714, FBgn0029755, FBgn0010292, FBgn0030000, FBgn0030067, FBgn0027330, FBgn0034734, FBgn0034939, FBgn0010278, FBgn0052344, FBgn0002183, FBgn0035524, FBgn0004924, FBgn0030720, FBgn0036964, FBgn0036916, FBgn0036886, FBgn0036018, FBgn0052409, FBgn0035630, FBgn0001565, FBgn0015527, FBgn0015527, FBgn0027334, FBgn0021874, FBgn0037073, FBgn00321…	nucleolus	CC
GO:0005739	86	224	153	2481	6.93994e-29	6.21853219449892	P_KWMTBOMO00122, P_KWMTBOMO00279, P_KWMTBOMO00359, P_KWMTBOMO00375, P_KWMTBOMO00606, P_KWMTBOMO00843, P_KWMTBOMO01170, P_KWMTBOMO01304, P_KWMTBOMO01346, P_KWMTBOMO01420, P_KWMTBOMO01431, P_KWMTBOMO02053, P_KWMTBOMO02242, P_KWMTBOMO02269, P_KWMTBOMO02354, P_KWMTBOMO02490, P_KWMTBOMO02500, P_KWMTBOMO02914, P_KWMTBOMO03064, P_KWMTBOMO03120, P_KWMTBOMO03430, P_KWMTBOMO04168, P_KWMTBOMO04534, P_KWMTBO…	7.70426e-25	GO_term	Adult	FBgn0031092, FBgn0024992, FBgn0261955, FBgn0028336, FBgn0029890, FBgn0029942, FBgn0029958, FBgn0029969, FBgn0028342, FBgn0011211, FBgn0040660, FBgn0034943, FBgn0025352, FBgn0035032, FBgn0035266, FBgn0027082, FBgn0266582, FBgn0003360, FBgn0030853, FBgn0030966, FBgn0027291, FBgn0031066, FBgn0036762, FBgn0010352, FBgn0250814, FBgn0026409, FBgn0011455, FBgn0036162, FBgn0019644, FBgn0052026, FBgn00174…	mitochondrion	CC
GO:0005743	11	24	228	2681	5.7956e-05	5.38356509726927	P_KWMTBOMO00122, P_KWMTBOMO02242, P_KWMTBOMO02445, P_KWMTBOMO06075, P_KWMTBOMO08951, P_KWMTBOMO11005, P_KWMTBOMO11512, P_KWMTBOMO12056, P_KWMTBOMO14732, P_KWMTBOMO15500, P_KWMTBOMO15847	0.028722	GO_term	Adult	FBgn0023536, FBgn0003360, FBgn0017429, FBgn0032195, FBgn0032744, FBgn0010808, FBgn0014028, FBgn0022160, FBgn0033690, FBgn0067783, FBgn0019960	mitochondrial inner membrane	CC
GO:0005747	31	1	208	2704	7.12397e-34	404.728835694668	P_KWMTBOMO00592, P_KWMTBOMO00726, P_KWMTBOMO00782, P_KWMTBOMO01420, P_KWMTBOMO01423, P_KWMTBOMO01752, P_KWMTBOMO01933, P_KWMTBOMO02936, P_KWMTBOMO02941, P_KWMTBOMO04479, P_KWMTBOMO04534, P_KWMTBOMO05700, P_KWMTBOMO06454, P_KWMTBOMO07415, P_KWMTBOMO07771, P_KWMTBOMO08791, P_KWMTBOMO09312, P_KWMTBOMO09598, P_KWMTBOMO10285, P_KWMTBOMO10596, P_KWMTBOMO11201, P_KWMTBOMO11630, P_KWMTBOMO11685, P_KWMTBO…	1.18628e-29	GO_term	Adult	FBgn0025839, FBgn0029868, FBgn0029888, FBgn0029971, FBgn0017566, FBgn0034576, FBgn0034645, FBgn0035046, FBgn0266582, FBgn0030605, FBgn0030718, FBgn0030853, FBgn0031021, FBgn0011455, FBgn0047038, FBgn0040705, FBgn0021967, FBgn0031505, FBgn0031436, FBgn0031228, FBgn0037001, FBgn0031684, FBgn0031771, FBgn0032511, FBgn0001989, FBgn0017567, FBgn0027785, FBgn0019957, FBgn0039669, FBgn0033961, FBgn00335…	mitochondrial respiratory chain complex I	CC
GO:0005750	5	0	234	2705	3.39227e-06	Inf	P_KWMTBOMO02269, P_KWMTBOMO02907, P_KWMTBOMO06474, P_KWMTBOMO06660, P_KWMTBOMO07814	0.00230563	GO_term	Adult	FBgn0030733, FBgn0036728, FBgn0250814, FBgn0035600, FBgn0021906, FBgn0039576	mitochondrial respiratory chain complex III	CC
GO:0005751	6	0	233	2705	2.70089e-07	Inf	P_KWMTBOMO03120, P_KWMTBOMO03176, P_KWMTBOMO04652, P_KWMTBOMO06913, P_KWMTBOMO11812, P_KWMTBOMO12189	0.000243109	GO_term	Adult	FBgn0052230, FBgn0034877, FBgn0031066, FBgn0031830, FBgn0032833, FBgn0019624	mitochondrial respiratory chain complex IV	CC
GO:0005753	4	0	235	2705	4.24394e-05	Inf	P_KWMTBOMO05069, P_KWMTBOMO10128, P_KWMTBOMO14850, P_KWMTBOMO14939	0.0235567	GO_term	Adult	FBgn0035032, FBgn0038224, FBgn0016119, FBgn0010217	mitochondrial proton-transporting ATP synthase complex	CC
GO:0005762	29	8	852	2055	1.249e-09	8.73620448576723	P_KWMTBOMO03666, P_KWMTBOMO04145, P_KWMTBOMO07727, P_KWMTBOMO10547, P_KWMTBOMO10736, P_KWMTBOMO10898, P_KWMTBOMO12260, P_KWMTBOMO12478, P_KWMTBOMO12581, P_KWMTBOMO15180, P_KWMTBOMO02099, P_KWMTBOMO02140, P_KWMTBOMO02839, P_KWMTBOMO03868, P_KWMTBOMO05426, P_KWMTBOMO06026, P_KWMTBOMO07195, P_KWMTBOMO07264, P_KWMTBOMO07760, P_KWMTBOMO07815, P_KWMTBOMO08767, P_KWMTBOMO08861, P_KWMTBOMO09537, P_KWMTBO…	2.31093e-06	GO_term	Larva	FBgn0029718, FBgn0035122, FBgn0035272, FBgn0035335, FBgn0030433, FBgn0030552, FBgn0030686, FBgn0030692, FBgn0030786, FBgn0036853, FBgn0036462, FBgn0036335, FBgn0036135, FBgn0011787, FBgn0028648, FBgn0053002, FBgn0031231, FBgn0037330, FBgn0031660, FBgn0032053, FBgn0032261, FBgn0037566, FBgn0037608, FBgn0038319, FBgn0263863, FBgn0026741, FBgn0032720, FBgn0050481, FBgn0261380	mitochondrial large ribosomal subunit	CC
GO:0005763	23	2	858	2061	1.12342e-10	27.5961618300469	P_KWMTBOMO02430, P_KWMTBOMO03000, P_KWMTBOMO04157, P_KWMTBOMO04712, P_KWMTBOMO09231, P_KWMTBOMO10043, P_KWMTBOMO10686, P_KWMTBOMO10960, P_KWMTBOMO12581, P_KWMTBOMO15572, P_KWMTBOMO02426, P_KWMTBOMO02815, P_KWMTBOMO05509, P_KWMTBOMO06242, P_KWMTBOMO06702, P_KWMTBOMO07547, P_KWMTBOMO07869, P_KWMTBOMO09686, P_KWMTBOMO10324, P_KWMTBOMO10427, P_KWMTBOMO11555, P_KWMTBOMO11607, P_KWMTBOMO15090	2.33839e-07	GO_term	Larva	FBgn0003714, FBgn0034727, FBgn0026261, FBgn0034986, FBgn0035534, FBgn0030572, FBgn0030692, FBgn0044030, FBgn0036774, FBgn0260460, FBgn0036557, FBgn0031639, FBgn0032236, FBgn0260407, FBgn0037529, FBgn0051450, FBgn0044511, FBgn0038426, FBgn0039555, FBgn0034361, FBgn0038474, FBgn0044510, FBgn0035374	mitochondrial small ribosomal subunit	CC
GO:0006032	5	2	254	2683	9.19986e-05	26.3230406856336	P_KWMTBOMO04771, P_KWMTBOMO10066, P_KWMTBOMO00238, P_KWMTBOMO03966, P_KWMTBOMO05735	0.039281	GO_term	Pupa	FBgn0026415, FBgn0035398, FBgn0038180, FBgn0013763, FBgn0250907, FBgn0263132	chitin catabolic process	BP
GO:0006099	14	4	225	2701	8.58727e-13	41.8734325214156	P_KWMTBOMO00279, P_KWMTBOMO01346, P_KWMTBOMO08893, P_KWMTBOMO08991, P_KWMTBOMO09474, P_KWMTBOMO10508, P_KWMTBOMO11127, P_KWMTBOMO12761, P_KWMTBOMO13235, P_KWMTBOMO13907, P_KWMTBOMO14160, P_KWMTBOMO14761, P_KWMTBOMO15500, P_KWMTBOMO15652	2.19993e-09	GO_term	Adult	FBgn0261955, FBgn0028336, FBgn0029890, FBgn0027291, FBgn0010352, FBgn0036162, FBgn0052026, FBgn0029118, FBgn0010100, FBgn0037643, FBgn0037862, FBgn0037891, FBgn0037873, FBgn0262559, FBgn0038922, FBgn0039358, FBgn0014028, FBgn0261439	tricarboxylic acid cycle	BP
GO:0006120	12	0	227	2705	6.32948e-14	Inf	P_KWMTBOMO00782, P_KWMTBOMO01752, P_KWMTBOMO01933, P_KWMTBOMO02936, P_KWMTBOMO06454, P_KWMTBOMO07415, P_KWMTBOMO08791, P_KWMTBOMO09598, P_KWMTBOMO10596, P_KWMTBOMO11974, P_KWMTBOMO12166, P_KWMTBOMO14186	2.20455e-10	GO_term	Adult	FBgn0025839, FBgn0029888, FBgn0035046, FBgn0030853, FBgn0031505, FBgn0031684, FBgn0031771, FBgn0032511, FBgn0001989, FBgn0017567, FBgn0019957, FBgn0039909	mitochondrial electron transport, NADH to ubiquinone	BP
GO:0006122	6	0	233	2705	2.70089e-07	Inf	P_KWMTBOMO01304, P_KWMTBOMO02269, P_KWMTBOMO02907, P_KWMTBOMO06474, P_KWMTBOMO06660, P_KWMTBOMO07814	0.000243109	GO_term	Adult	FBgn0030733, FBgn0036728, FBgn0250814, FBgn0035600, FBgn0021906, FBgn0000409, FBgn0039576	mitochondrial electron transport, ubiquinol to cytochrome c	BP
GO:0006123	5	0	234	2705	3.39227e-06	Inf	P_KWMTBOMO01304, P_KWMTBOMO03120, P_KWMTBOMO04652, P_KWMTBOMO11812, P_KWMTBOMO12189	0.00230563	GO_term	Adult	FBgn0034877, FBgn0031830, FBgn0000409, FBgn0032833, FBgn0019624	mitochondrial electron transport, cytochrome c to oxygen	BP
GO:0006364	20	4	861	2059	8.12325e-08	11.9434399772874	P_KWMTBOMO13369, P_KWMTBOMO02637, P_KWMTBOMO03236, P_KWMTBOMO03469, P_KWMTBOMO04762, P_KWMTBOMO04968, P_KWMTBOMO06370, P_KWMTBOMO08458, P_KWMTBOMO08612, P_KWMTBOMO08964, P_KWMTBOMO09273, P_KWMTBOMO11570, P_KWMTBOMO12515, P_KWMTBOMO12759, P_KWMTBOMO13221, P_KWMTBOMO13996, P_KWMTBOMO14240, P_KWMTBOMO15506, P_KWMTBOMO15532, P_KWMTBOMO15661	9.0179e-05	GO_term	Larva	FBgn0023514, FBgn0023527, FBgn0010292, FBgn0052344, FBgn0035524, FBgn0030855, FBgn0031764, FBgn0022069, FBgn0032919, FBgn0038146, FBgn0261286, FBgn0010926, FBgn0010770, FBgn0039274, FBgn0039828, FBgn0034232, FBgn0263510, FBgn0033507, FBgn0033485, FBgn0033661	rRNA processing	BP
GO:0006635	10	13	229	2692	4.59429e-06	9.02796332212421	P_KWMTBOMO00375, P_KWMTBOMO01937, P_KWMTBOMO02053, P_KWMTBOMO05541, P_KWMTBOMO06521, P_KWMTBOMO08461, P_KWMTBOMO11192, P_KWMTBOMO12205, P_KWMTBOMO13668, P_KWMTBOMO14325	0.00306016	GO_term	Adult	FBgn0031092, FBgn0029969, FBgn0263006, FBgn0025352, FBgn0035811, FBgn0028479, FBgn0040064, FBgn0032160, FBgn0032161, FBgn0037440, FBgn0038486, FBgn0033465	fatty acid beta-oxidation	BP
GO:0008010	10	18	249	2667	7.35668e-05	5.94351562119279	P_KWMTBOMO06992, P_KWMTBOMO12979, P_KWMTBOMO12982, P_KWMTBOMO13018, P_KWMTBOMO13423, P_KWMTBOMO02607, P_KWMTBOMO06991, P_KWMTBOMO10974, P_KWMTBOMO13014, P_KWMTBOMO13017	0.0335626	GO_term	Pupa	FBgn0029811, FBgn0029811, FBgn0029811, FBgn0036879, FBgn0052029, FBgn0035875, FBgn0004780, FBgn0004780, FBgn0004780, FBgn0004783, FBgn0004783, FBgn0004783, FBgn0004782, FBgn0004782, FBgn0004782, FBgn0004778, FBgn0004778, FBgn0004778, FBgn0039481, FBgn0039480, FBgn0039805, FBgn0033725, FBgn0250833, FBgn0250833, FBgn0250833	structural constituent of chitin-based larval cuticle	MF
GO:0008061	13	12	246	2673	2.8104e-08	11.7494402015864	P_KWMTBOMO02300, P_KWMTBOMO04771, P_KWMTBOMO05341, P_KWMTBOMO05342, P_KWMTBOMO05344, P_KWMTBOMO07206, P_KWMTBOMO10066, P_KWMTBOMO16256, P_KWMTBOMO00238, P_KWMTBOMO03966, P_KWMTBOMO05735, P_KWMTBOMO08747, P_KWMTBOMO08751	3.34278e-05	GO_term	Pupa	FBgn0026415, FBgn0035398, FBgn0052499, FBgn0026077, FBgn0027600, FBgn0028938, FBgn0028938, FBgn0028938, FBgn0038180, FBgn0050101, FBgn0013763, FBgn0034030, FBgn0250907, FBgn0263132	chitin binding	MF
GO:0008137	12	0	227	2705	6.32948e-14	Inf	P_KWMTBOMO01423, P_KWMTBOMO01752, P_KWMTBOMO04479, P_KWMTBOMO06454, P_KWMTBOMO07415, P_KWMTBOMO08791, P_KWMTBOMO09598, P_KWMTBOMO10596, P_KWMTBOMO11780, P_KWMTBOMO13200, P_KWMTBOMO13961, P_KWMTBOMO14186	2.20455e-10	GO_term	Adult	FBgn0025839, FBgn0029888, FBgn0017566, FBgn0266582, FBgn0030605, FBgn0030718, FBgn0030853, FBgn0031505, FBgn0031771, FBgn0017567, FBgn0039669, FBgn0033961, FBgn0039909	NADH dehydrogenase (ubiquinone) activity	MF
GO:0009055	7	2	232	2703	6.68237e-07	40.6369688971112	P_KWMTBOMO01304, P_KWMTBOMO01346, P_KWMTBOMO02914, P_KWMTBOMO10759, P_KWMTBOMO13907, P_KWMTBOMO15066, P_KWMTBOMO15500	0.000585657	GO_term	Adult	FBgn0000409, FBgn0037873, FBgn0038350, FBgn0038349, FBgn0267408, FBgn0039697, FBgn0014028, FBgn0261439, FBgn0010516, FBgn0038348	electron transfer activity	MF
GO:0010890	3	0	129	2812	8.81897e-05	Inf	P_KWMTBOMO02325, P_KWMTBOMO03244, P_KWMTBOMO03252	0.0381438	GO_term	Egg	FBgn0030608, FBgn0039114, FBgn0263120	positive regulation of sequestering of triglyceride	BP
GO:0015986	10	0	229	2705	1.04321e-11	Inf	P_KWMTBOMO02431, P_KWMTBOMO04168, P_KWMTBOMO05069, P_KWMTBOMO06401, P_KWMTBOMO07247, P_KWMTBOMO11351, P_KWMTBOMO13723, P_KWMTBOMO14850, P_KWMTBOMO14939, P_KWMTBOMO16197	2.3162e-08	GO_term	Adult	FBgn0028342, FBgn0011211, FBgn0019644, FBgn0010612, FBgn0038224, FBgn0016691, FBgn0016120, FBgn0016119, FBgn0020235, FBgn0010217	proton motive force-driven ATP synthesis	BP
GO:0016811	4	0	255	2685	5.86444e-05	Inf	P_KWMTBOMO09593, P_KWMTBOMO09594, P_KWMTBOMO12579, P_KWMTBOMO12686	0.028722	GO_term	Pupa	FBgn0029848, FBgn0029848, FBgn0040069, FBgn0040069, FBgn0052751, FBgn0052751, FBgn0052750, FBgn0052750, FBgn0037513, FBgn0037513	hydrolase activity, acting on carbon-nitrogen (but not peptide) bonds, in linear amides	MF
GO:0017116	8	0	873	2063	6.28922e-05	Inf	P_KWMTBOMO03235, P_KWMTBOMO09198, P_KWMTBOMO11276, P_KWMTBOMO15293, P_KWMTBOMO15657, P_KWMTBOMO07478, P_KWMTBOMO04079, P_KWMTBOMO10718	0.0290911	GO_term	Larva	FBgn0024332, FBgn0024332, FBgn0024332, FBgn0025815, FBgn0020633, FBgn0031703, FBgn0031703, FBgn0031703, FBgn0014861, FBgn0017577, FBgn0015929, FBgn0053181, FBgn0053181, FBgn0053181	single-stranded DNA helicase activity	MF
GO:0018990	4	0	255	2685	5.86444e-05	Inf	P_KWMTBOMO04771, P_KWMTBOMO10066, P_KWMTBOMO00238, P_KWMTBOMO03966	0.028722	GO_term	Pupa	FBgn0026415, FBgn0035398, FBgn0038180, FBgn0013763, FBgn0263132	ecdysis, chitin-based cuticle	BP
GO:0022900	5	0	234	2705	3.39227e-06	Inf	P_KWMTBOMO01346, P_KWMTBOMO08461, P_KWMTBOMO11351, P_KWMTBOMO11630, P_KWMTBOMO12332	0.00230563	GO_term	Adult	FBgn0034645, FBgn0011211, FBgn0031021, FBgn0261439, FBgn0033465	electron transport chain	BP
GO:0022904	6	0	233	2705	2.70089e-07	Inf	P_KWMTBOMO01346, P_KWMTBOMO01933, P_KWMTBOMO02941, P_KWMTBOMO05700, P_KWMTBOMO07260, P_KWMTBOMO15500	0.000243109	GO_term	Adult	FBgn0047038, FBgn0031684, FBgn0040985, FBgn0027785, FBgn0014028, FBgn0261439	respiratory electron transport chain	BP
GO:0030687	13	2	868	2061	8.0081e-06	15.4219705047131	P_KWMTBOMO08913, P_KWMTBOMO13369, P_KWMTBOMO02637, P_KWMTBOMO03236, P_KWMTBOMO04513, P_KWMTBOMO05670, P_KWMTBOMO07675, P_KWMTBOMO16530, P_KWMTBOMO10661, P_KWMTBOMO11570, P_KWMTBOMO14240, P_KWMTBOMO14433, P_KWMTBOMO14866	0.00522944	GO_term	Larva	FBgn0030067, FBgn0030720, FBgn0030878, FBgn0052409, FBgn0032298, FBgn0022069, FBgn0010770, FBgn0039233, FBgn0039828, FBgn0033059, FBgn0033485, FBgn0028744, FBgn0033661	preribosome, large subunit precursor	CC
GO:0031012	12	21	247	2664	1.10457e-05	6.15554939879225	P_KWMTBOMO05696, P_KWMTBOMO12979, P_KWMTBOMO12982, P_KWMTBOMO13018, P_KWMTBOMO13423, P_KWMTBOMO16166, P_KWMTBOMO00295, P_KWMTBOMO00319, P_KWMTBOMO03172, P_KWMTBOMO03559, P_KWMTBOMO13014, P_KWMTBOMO13017	0.0069409	GO_term	Pupa	FBgn0029811, FBgn0029811, FBgn0029811, FBgn0036879, FBgn0028573, FBgn0052029, FBgn0035875, FBgn0052372, FBgn0004780, FBgn0004780, FBgn0004780, FBgn0004783, FBgn0004783, FBgn0004783, FBgn0004782, FBgn0004782, FBgn0004782, FBgn0004778, FBgn0004778, FBgn0004778, FBgn0039155, FBgn0026562, FBgn0034391, FBgn0250833, FBgn0250833, FBgn0250833, FBgn0053196	extracellular matrix	CC
GO:0032040	17	4	864	2059	1.80105e-06	10.1195753298559	P_KWMTBOMO01743, P_KWMTBOMO03469, P_KWMTBOMO04615, P_KWMTBOMO05846, P_KWMTBOMO06608, P_KWMTBOMO06835, P_KWMTBOMO07620, P_KWMTBOMO08612, P_KWMTBOMO08637, P_KWMTBOMO08802, P_KWMTBOMO10220, P_KWMTBOMO10328, P_KWMTBOMO10470, P_KWMTBOMO12759, P_KWMTBOMO14962, P_KWMTBOMO15506, P_KWMTBOMO15532	0.00145625	GO_term	Larva	FBgn0029672, FBgn0029714, FBgn0029755, FBgn0030000, FBgn0030081, FBgn0034734, FBgn0263605, FBgn0086451, FBgn0038146, FBgn0261286, FBgn0010926, FBgn0038597, FBgn0039182, FBgn0039274, FBgn0034232, FBgn0033557, FBgn0033454	small-subunit processome	CC
GO:0032504	12	25	247	2660	4.17987e-05	5.16394965199665	P_KWMTBOMO01155, P_KWMTBOMO03901, P_KWMTBOMO05338, P_KWMTBOMO06535, P_KWMTBOMO09215, P_KWMTBOMO13018, P_KWMTBOMO10936, P_KWMTBOMO11511, P_KWMTBOMO13014, P_KWMTBOMO13017, P_KWMTBOMO14293, P_KWMTBOMO15154	0.0235567	GO_term	Pupa	FBgn0029811, FBgn0029811, FBgn0029811, FBgn0041629, FBgn0034753, FBgn0250839, FBgn0012037, FBgn0032596, FBgn0004780, FBgn0004780, FBgn0004780, FBgn0004783, FBgn0004783, FBgn0004783, FBgn0004782, FBgn0004782, FBgn0004782, FBgn0004778, FBgn0004778, FBgn0004778, FBgn0038198, FBgn0038318, FBgn0039795, FBgn0034162, FBgn0250833, FBgn0250833, FBgn0250833	multicellular organism reproduction	BP
GO:0032543	54	13	827	2050	5.46768e-18	10.287629464911	P_KWMTBOMO02430, P_KWMTBOMO03000, P_KWMTBOMO03666, P_KWMTBOMO04145, P_KWMTBOMO04157, P_KWMTBOMO04712, P_KWMTBOMO07727, P_KWMTBOMO09231, P_KWMTBOMO10043, P_KWMTBOMO10547, P_KWMTBOMO10686, P_KWMTBOMO10736, P_KWMTBOMO10898, P_KWMTBOMO10960, P_KWMTBOMO12222, P_KWMTBOMO12260, P_KWMTBOMO12478, P_KWMTBOMO12581, P_KWMTBOMO15180, P_KWMTBOMO15572, P_KWMTBOMO02099, P_KWMTBOMO02140, P_KWMTBOMO02426, P_KWMTBO…	3.03493e-14	GO_term	Larva	FBgn0003714, FBgn0029718, FBgn0034727, FBgn0026261, FBgn0034986, FBgn0040666, FBgn0035122, FBgn0035272, FBgn0035335, FBgn0035534, FBgn0030433, FBgn0030552, FBgn0030572, FBgn0030686, FBgn0030692, FBgn0030786, FBgn0044030, FBgn0036853, FBgn0036774, FBgn0260460, FBgn0036557, FBgn0036462, FBgn0036335, FBgn0036135, FBgn0035980, FBgn0011787, FBgn0028648, FBgn0031639, FBgn0053002, FBgn0031231, FBgn00373…	mitochondrial translation	BP
GO:0032981	20	5	219	2700	2.67202e-18	49.0722914628707	P_KWMTBOMO00592, P_KWMTBOMO00726, P_KWMTBOMO00782, P_KWMTBOMO01420, P_KWMTBOMO04479, P_KWMTBOMO04534, P_KWMTBOMO07415, P_KWMTBOMO07771, P_KWMTBOMO08791, P_KWMTBOMO09312, P_KWMTBOMO10285, P_KWMTBOMO10596, P_KWMTBOMO11201, P_KWMTBOMO11630, P_KWMTBOMO11685, P_KWMTBOMO11974, P_KWMTBOMO12332, P_KWMTBOMO12682, P_KWMTBOMO13200, P_KWMTBOMO13961	1.77978e-14	GO_term	Adult	FBgn0029868, FBgn0029888, FBgn0029971, FBgn0034576, FBgn0034645, FBgn0035046, FBgn0030605, FBgn0030718, FBgn0031021, FBgn0011455, FBgn0040705, FBgn0021967, FBgn0031505, FBgn0031436, FBgn0031228, FBgn0037001, FBgn0032511, FBgn0017567, FBgn0039669, FBgn0033961, FBgn0033570	mitochondrial respiratory chain complex I assembly	BP
GO:0040003	20	31	239	2654	2.42572e-09	7.15468309034629	P_KWMTBOMO05341, P_KWMTBOMO05342, P_KWMTBOMO05344, P_KWMTBOMO05553, P_KWMTBOMO06992, P_KWMTBOMO10066, P_KWMTBOMO12979, P_KWMTBOMO12982, P_KWMTBOMO13018, P_KWMTBOMO13423, P_KWMTBOMO15468, P_KWMTBOMO16256, P_KWMTBOMO00238, P_KWMTBOMO02607, P_KWMTBOMO03966, P_KWMTBOMO06991, P_KWMTBOMO08747, P_KWMTBOMO10974, P_KWMTBOMO13014, P_KWMTBOMO13017	4.2519e-06	GO_term	Pupa	FBgn0029811, FBgn0029811, FBgn0029811, FBgn0026415, FBgn0035398, FBgn0036879, FBgn0052029, FBgn0035875, FBgn0026077, FBgn0028938, FBgn0028938, FBgn0028938, FBgn0004780, FBgn0004780, FBgn0004780, FBgn0004783, FBgn0004783, FBgn0004783, FBgn0004782, FBgn0004782, FBgn0004782, FBgn0004778, FBgn0004778, FBgn0004778, FBgn0001321, FBgn0038180, FBgn0039481, FBgn0039480, FBgn0039805, FBgn0050101, FBgn00137…	chitin-based cuticle development	BP
GO:0042273	12	3	869	2060	8.55182e-05	9.47426033373915	P_KWMTBOMO08862, P_KWMTBOMO08913, P_KWMTBOMO13369, P_KWMTBOMO00687, P_KWMTBOMO02123, P_KWMTBOMO02637, P_KWMTBOMO02778, P_KWMTBOMO16530, P_KWMTBOMO10293, P_KWMTBOMO12903, P_KWMTBOMO14433, P_KWMTBOMO14866	0.0379746	GO_term	Larva	FBgn0030878, FBgn0052409, FBgn0032925, FBgn0037439, FBgn0038473, FBgn0038746, FBgn0039233, FBgn0039828, FBgn0033059, FBgn0033485, FBgn0028473, FBgn0033379	ribosomal large subunit biogenesis	BP
GO:0042555	8	0	873	2063	6.28922e-05	Inf	P_KWMTBOMO03235, P_KWMTBOMO09198, P_KWMTBOMO11276, P_KWMTBOMO15293, P_KWMTBOMO15657, P_KWMTBOMO07478, P_KWMTBOMO04079, P_KWMTBOMO10718	0.0290911	GO_term	Larva	FBgn0024332, FBgn0024332, FBgn0024332, FBgn0025815, FBgn0020633, FBgn0031703, FBgn0031703, FBgn0031703, FBgn0014861, FBgn0017577, FBgn0015929, FBgn0053181, FBgn0053181, FBgn0053181	MCM complex	CC
GO:0046933	11	0	228	2705	8.14227e-13	Inf	P_KWMTBOMO02431, P_KWMTBOMO04168, P_KWMTBOMO05069, P_KWMTBOMO06401, P_KWMTBOMO07247, P_KWMTBOMO10128, P_KWMTBOMO11351, P_KWMTBOMO13723, P_KWMTBOMO14850, P_KWMTBOMO14939, P_KWMTBOMO16197	2.19993e-09	GO_term	Adult	FBgn0028342, FBgn0011211, FBgn0035032, FBgn0019644, FBgn0010612, FBgn0038224, FBgn0016691, FBgn0016120, FBgn0016119, FBgn0020235, FBgn0010217	proton-transporting ATP synthase activity, rotational mechanism	MF
GO:0051539	6	5	233	2700	8.78372e-05	13.875789247442	P_KWMTBOMO01423, P_KWMTBOMO01752, P_KWMTBOMO04479, P_KWMTBOMO10508, P_KWMTBOMO10596, P_KWMTBOMO15500	0.0381438	GO_term	Adult	FBgn0017566, FBgn0030718, FBgn0031771, FBgn0010100, FBgn0037862, FBgn0017567, FBgn0039669, FBgn0014028	4 iron, 4 sulfur cluster binding	MF
GO:0055085	27	14	854	2049	1.83649e-06	4.62448954165044	P_KWMTBOMO02666, P_KWMTBOMO12704, P_KWMTBOMO07383, P_KWMTBOMO13220, P_KWMTBOMO15497, P_KWMTBOMO15581, P_KWMTBOMO00003, P_KWMTBOMO00403, P_KWMTBOMO04226, P_KWMTBOMO05100, P_KWMTBOMO08807, P_KWMTBOMO08969, P_KWMTBOMO09033, P_KWMTBOMO10253, P_KWMTBOMO10323, P_KWMTBOMO10641, P_KWMTBOMO13856, P_KWMTBOMO15406, P_KWMTBOMO15542, P_KWMTBOMO01908, P_KWMTBOMO05908, P_KWMTBOMO07981, P_KWMTBOMO08968, P_KWMTBO…	0.00145625	GO_term	Larva	FBgn0003996, FBgn0028491, FBgn0034885, FBgn0034883, FBgn0035173, FBgn0035523, FBgn0031011, FBgn0036043, FBgn0037140, FBgn0037140, FBgn0037144, FBgn0037144, FBgn0031865, FBgn0010497, FBgn0010497, FBgn0028513, FBgn0028513, FBgn0037875, FBgn0013953, FBgn0039594, FBgn0039637, FBgn0034479, FBgn0034394, FBgn0034392, FBgn0034063, FBgn0010241, FBgn0033635, FBgn0033234, FBgn0039207, FBgn0039207, FBgn00324…	transmembrane transport	BP
GO:0062129	17	22	242	2663	5.91269e-09	8.49027331562459	P_KWMTBOMO05341, P_KWMTBOMO05342, P_KWMTBOMO05344, P_KWMTBOMO06992, P_KWMTBOMO12979, P_KWMTBOMO12982, P_KWMTBOMO13018, P_KWMTBOMO13423, P_KWMTBOMO15468, P_KWMTBOMO16256, P_KWMTBOMO02607, P_KWMTBOMO06991, P_KWMTBOMO08747, P_KWMTBOMO08751, P_KWMTBOMO10974, P_KWMTBOMO13014, P_KWMTBOMO13017	9.37696e-06	GO_term	Pupa	FBgn0029811, FBgn0029811, FBgn0029811, FBgn0036879, FBgn0052029, FBgn0035875, FBgn0026077, FBgn0027600, FBgn0028938, FBgn0028938, FBgn0028938, FBgn0004780, FBgn0004780, FBgn0004780, FBgn0004783, FBgn0004783, FBgn0004783, FBgn0004782, FBgn0004782, FBgn0004782, FBgn0004778, FBgn0004778, FBgn0004778, FBgn0001321, FBgn0039481, FBgn0039480, FBgn0039805, FBgn0050101, FBgn0033725, FBgn0250833, FBgn02508…	chitin-based extracellular matrix	CC
GO:0071162	8	0	873	2063	6.28922e-05	Inf	P_KWMTBOMO03235, P_KWMTBOMO09198, P_KWMTBOMO11276, P_KWMTBOMO15293, P_KWMTBOMO15657, P_KWMTBOMO07478, P_KWMTBOMO04079, P_KWMTBOMO10718	0.0290911	GO_term	Larva	FBgn0024332, FBgn0024332, FBgn0024332, FBgn0025815, FBgn0020633, FBgn0031703, FBgn0031703, FBgn0031703, FBgn0014861, FBgn0017577, FBgn0015929, FBgn0053181, FBgn0053181, FBgn0053181	CMG complex	CC
GO:0098595	10	3	249	2682	5.31701e-09	35.795347753402	P_KWMTBOMO03899, P_KWMTBOMO07206, P_KWMTBOMO05722, P_KWMTBOMO09197, P_KWMTBOMO09309, P_KWMTBOMO09504, P_KWMTBOMO09508, P_KWMTBOMO09516, P_KWMTBOMO10376, P_KWMTBOMO15333	8.85389e-06	GO_term	Pupa	FBgn0021764, FBgn0030521, FBgn0041604, FBgn0263930, FBgn0052499, FBgn0260462, FBgn0028990, FBgn0000808, FBgn0000808, FBgn0000808	perivitelline space	CC
PF00011	9	6	196	3579	1.25837e-08	27.2962182610201	P_KWMTBOMO02376, P_KWMTBOMO03071, P_KWMTBOMO03130, P_KWMTBOMO16001, P_KWMTBOMO16636, P_KWMTBOMO16637, P_KWMTBOMO16707, P_KWMTBOMO16125, P_KWMTBOMO16126	1.61187e-05	Pfam	Egg		Hsp20/alpha crystallin family
PF00079	10	12	382	3386	2.58035e-05	7.37854592374875	P_KWMTBOMO03899, P_KWMTBOMO03901, P_KWMTBOMO13891, P_KWMTBOMO16403, P_KWMTBOMO03903, P_KWMTBOMO08957, P_KWMTBOMO11319, P_KWMTBOMO13236, P_KWMTBOMO16242, P_KWMTBOMO16399	0.0156247	Pfam	Pupa	FBgn0262057, FBgn0262057, FBgn0028990, FBgn0038299, FBgn0028984, FBgn0039795, FBgn0033115, FBgn0265137, FBgn0028983, FBgn0033112, FBgn0263109	Serpin (serine protease inhibitor)
PF00270	26	9	1150	2605	1.55482e-07	6.54019405374073	P_KWMTBOMO01407, P_KWMTBOMO04794, P_KWMTBOMO14610, P_KWMTBOMO12207, P_KWMTBOMO12377, P_KWMTBOMO01817, P_KWMTBOMO02067, P_KWMTBOMO02081, P_KWMTBOMO02647, P_KWMTBOMO02895, P_KWMTBOMO03475, P_KWMTBOMO04266, P_KWMTBOMO04762, P_KWMTBOMO04968, P_KWMTBOMO06732, P_KWMTBOMO06733, P_KWMTBOMO08813, P_KWMTBOMO09292, P_KWMTBOMO09415, P_KWMTBOMO10835, P_KWMTBOMO12237, P_KWMTBOMO12733, P_KWMTBOMO13996, P_KWMTBO…	0.000162188	Pfam	Larva	FBgn0052344, FBgn0030246, FBgn0030631, FBgn0027602, FBgn0030855, FBgn0004556, FBgn0263599, FBgn0036104, FBgn0035720, FBgn0001565, FBgn0014189, FBgn0001942, FBgn0001986, FBgn0032690, FBgn0086444, FBgn0032919, FBgn0037573, FBgn0002906, FBgn0266581, FBgn0039117, FBgn0034496, FBgn0021995	DEAD/DEAH box helicase
PF00271	30	11	1146	2603	2.97294e-08	6.19111299699635	P_KWMTBOMO01407, P_KWMTBOMO04794, P_KWMTBOMO05890, P_KWMTBOMO07825, P_KWMTBOMO14610, P_KWMTBOMO12207, P_KWMTBOMO12377, P_KWMTBOMO01817, P_KWMTBOMO02067, P_KWMTBOMO02081, P_KWMTBOMO02647, P_KWMTBOMO02895, P_KWMTBOMO03475, P_KWMTBOMO04266, P_KWMTBOMO04762, P_KWMTBOMO04968, P_KWMTBOMO06732, P_KWMTBOMO06733, P_KWMTBOMO07724, P_KWMTBOMO08794, P_KWMTBOMO08813, P_KWMTBOMO09292, P_KWMTBOMO09415, P_KWMTBO…	3.41417e-05	Pfam	Larva	FBgn0052344, FBgn0030246, FBgn0030631, FBgn0027602, FBgn0030855, FBgn0262519, FBgn0004556, FBgn0000212, FBgn0036104, FBgn0035720, FBgn0001565, FBgn0014189, FBgn0001942, FBgn0001986, FBgn0032690, FBgn0086444, FBgn0032919, FBgn0037573, FBgn0002906, FBgn0266581, FBgn0039117, FBgn0034496, FBgn0011604, FBgn0021995, FBgn0033160, FBgn0037232	Helicase conserved C-terminal domain
PF00372	8	0	384	3398	1.2279e-08	Inf	P_KWMTBOMO09392, P_KWMTBOMO01258, P_KWMTBOMO01259, P_KWMTBOMO01262, P_KWMTBOMO01263, P_KWMTBOMO09393, P_KWMTBOMO09804, P_KWMTBOMO13992	1.61187e-05	Pfam	Pupa	FBgn0002564, FBgn0002564, FBgn0002564, FBgn0002564, FBgn0002562, FBgn0002562, FBgn0002562, FBgn0002562, FBgn0002563, FBgn0002563, FBgn0002563, FBgn0002563, FBgn0033367, FBgn0033367, FBgn0261363, FBgn0261363	Hemocyanin, copper containing domain
PF00379	22	42	370	3356	1.55837e-07	4.74783630359149	P_KWMTBOMO01807, P_KWMTBOMO02261, P_KWMTBOMO02265, P_KWMTBOMO06989, P_KWMTBOMO06992, P_KWMTBOMO11180, P_KWMTBOMO11181, P_KWMTBOMO12979, P_KWMTBOMO12982, P_KWMTBOMO13018, P_KWMTBOMO13423, P_KWMTBOMO02260, P_KWMTBOMO02607, P_KWMTBOMO03939, P_KWMTBOMO06991, P_KWMTBOMO10974, P_KWMTBOMO11214, P_KWMTBOMO11215, P_KWMTBOMO13003, P_KWMTBOMO13007, P_KWMTBOMO13014, P_KWMTBOMO13017	0.000162188	Pfam	Pupa	FBgn0029811, FBgn0029811, FBgn0029811, FBgn0036879, FBgn0052029, FBgn0035875, FBgn0004780, FBgn0004780, FBgn0004780, FBgn0004783, FBgn0004783, FBgn0004783, FBgn0004782, FBgn0004782, FBgn0004782, FBgn0004778, FBgn0004778, FBgn0004778, FBgn0039481, FBgn0039480, FBgn0039805, FBgn0033725, FBgn0250833, FBgn0250833, FBgn0250833	Insect cuticle protein
PF00704	6	2	386	3396	2.75843e-05	26.3436432189714	P_KWMTBOMO04771, P_KWMTBOMO10066, P_KWMTBOMO00238, P_KWMTBOMO03966, P_KWMTBOMO04135, P_KWMTBOMO05735	0.0164048	Pfam	Pupa	FBgn0026415, FBgn0035398, FBgn0038180, FBgn0013763, FBgn0250907, FBgn0263132	Glycosyl hydrolases family 18
PF01607	10	13	382	3385	4.14924e-05	6.80972914352215	P_KWMTBOMO02300, P_KWMTBOMO04771, P_KWMTBOMO07206, P_KWMTBOMO08753, P_KWMTBOMO10066, P_KWMTBOMO03966, P_KWMTBOMO05735, P_KWMTBOMO08709, P_KWMTBOMO08747, P_KWMTBOMO08751	0.0235567	Pfam	Pupa	FBgn0035398, FBgn0052499, FBgn0026077, FBgn0027600, FBgn0038180, FBgn0034030, FBgn0250907, FBgn0263132	Chitin binding Peritrophin-A domain
PF01826	5	4	200	3581	4.65212e-05	22.3226865625687	P_KWMTBOMO03535, P_KWMTBOMO03536, P_KWMTBOMO13252, P_KWMTBOMO13254, P_KWMTBOMO13262	0.0249894	Pfam	Egg	FBgn0020509, FBgn0036495, FBgn0085218	Trypsin Inhibitor like cysteine rich domain
PF03392	6	3	386	3395	7.55433e-05	17.5622510702349	P_KWMTBOMO11530, P_KWMTBOMO11533, P_KWMTBOMO11539, P_KWMTBOMO11540, P_KWMTBOMO11541, P_KWMTBOMO16709	0.0339986	Pfam	Pupa		Insect pheromone-binding family, A10/OS-D
PF03722	8	0	384	3398	1.2279e-08	Inf	P_KWMTBOMO09392, P_KWMTBOMO01258, P_KWMTBOMO01259, P_KWMTBOMO01262, P_KWMTBOMO01263, P_KWMTBOMO09393, P_KWMTBOMO09804, P_KWMTBOMO13992	1.61187e-05	Pfam	Pupa	FBgn0002564, FBgn0002564, FBgn0002564, FBgn0002564, FBgn0002562, FBgn0002562, FBgn0002562, FBgn0002562, FBgn0002563, FBgn0002563, FBgn0002563, FBgn0002563, FBgn0033367, FBgn0033367, FBgn0261363, FBgn0261363	Hemocyanin, all-alpha domain
PF03723	8	0	384	3398	1.2279e-08	Inf	P_KWMTBOMO09392, P_KWMTBOMO01258, P_KWMTBOMO01259, P_KWMTBOMO01262, P_KWMTBOMO01263, P_KWMTBOMO09393, P_KWMTBOMO09804, P_KWMTBOMO13992	1.61187e-05	Pfam	Pupa	FBgn0002564, FBgn0002564, FBgn0002564, FBgn0002564, FBgn0002562, FBgn0002562, FBgn0002562, FBgn0002562, FBgn0002563, FBgn0002563, FBgn0002563, FBgn0002563, FBgn0033367, FBgn0033367, FBgn0261363, FBgn0261363	Hemocyanin, ig-like domain
PF16030	4	0	388	3398	0.000112878	Inf	P_KWMTBOMO09504, P_KWMTBOMO09506, P_KWMTBOMO09508, P_KWMTBOMO09516	0.0475858	Pfam	Pupa	FBgn0000808, FBgn0000808, FBgn0000808	Serine protease gd N-terminus
dme03008:Ribosome biogenesis in eukaryotes	32	12	317	941	1.28454e-10	7.90192006800594	P_KWMTBOMO14945, P_KWMTBOMO06803, P_KWMTBOMO00687, P_KWMTBOMO01743, P_KWMTBOMO03003, P_KWMTBOMO03469, P_KWMTBOMO05070, P_KWMTBOMO05759, P_KWMTBOMO06370, P_KWMTBOMO06561, P_KWMTBOMO06608, P_KWMTBOMO06835, P_KWMTBOMO07302, P_KWMTBOMO07620, P_KWMTBOMO08370, P_KWMTBOMO08404, P_KWMTBOMO08612, P_KWMTBOMO08663, P_KWMTBOMO08802, P_KWMTBOMO10220, P_KWMTBOMO10328, P_KWMTBOMO11570, P_KWMTBOMO12372, P_KWMTBO…	2.51649e-07	KEGG	Larva	FBgn0266284, FBgn0023527, FBgn0023542, FBgn0029714, FBgn0027330, FBgn0030081, FBgn0030177, FBgn0028411, FBgn0260456, FBgn0000259, FBgn0036686, FBgn0053158, FBgn0263605, FBgn0031764, FBgn0086451, FBgn0031868, FBgn0020497, FBgn0038146, FBgn0261286, FBgn0038473, FBgn0038597, FBgn0039274, FBgn0039306, FBgn0033092, FBgn0034243, FBgn0034232, FBgn0033754, FBgn0033557, FBgn0033454, FBgn0028473, FBgn00503…	dme03008:Ribosome biogenesis in eukaryotes
dme03040:Spliceosome	38	30	311	923	1.78259e-07	3.75454939813788	P_KWMTBOMO01407, P_KWMTBOMO02728, P_KWMTBOMO04690, P_KWMTBOMO04794, P_KWMTBOMO05610, P_KWMTBOMO06972, P_KWMTBOMO08742, P_KWMTBOMO09207, P_KWMTBOMO12345, P_KWMTBOMO13201, P_KWMTBOMO00839, P_KWMTBOMO01400, P_KWMTBOMO01817, P_KWMTBOMO02067, P_KWMTBOMO02170, P_KWMTBOMO03016, P_KWMTBOMO03471, P_KWMTBOMO05232, P_KWMTBOMO05688, P_KWMTBOMO06344, P_KWMTBOMO06766, P_KWMTBOMO06805, P_KWMTBOMO07331, P_KWMTBO…	0.000179901	KEGG	Larva	FBgn0000377, FBgn0022942, FBgn0034572, FBgn0002736, FBgn0265574, FBgn0035162, FBgn0028577, FBgn0001491, FBgn0030365, FBgn0030631, FBgn0030969, FBgn0036915, FBgn0036828, FBgn0036733, FBgn0263599, FBgn0036104, FBgn0035720, FBgn0035692, FBgn0031492, FBgn0031493, FBgn0031390, FBgn0031266, FBgn0037382, FBgn0014366, FBgn0014189, FBgn0016978, FBgn0032690, FBgn0086444, FBgn0037573, FBgn0037644, FBgn00395…	dme03040:Spliceosome
dme03013:Nucleocytoplasmic transport	30	27	319	926	2.02168e-05	3.22189156895225	P_KWMTBOMO00160, P_KWMTBOMO01191, P_KWMTBOMO04477, P_KWMTBOMO09207, P_KWMTBOMO10021, P_KWMTBOMO14912, P_KWMTBOMO00839, P_KWMTBOMO02528, P_KWMTBOMO04604, P_KWMTBOMO05070, P_KWMTBOMO05733, P_KWMTBOMO06597, P_KWMTBOMO06805, P_KWMTBOMO06823, P_KWMTBOMO06976, P_KWMTBOMO07302, P_KWMTBOMO07870, P_KWMTBOMO08047, P_KWMTBOMO08542, P_KWMTBOMO08618, P_KWMTBOMO09080, P_KWMTBOMO09415, P_KWMTBOMO10372, P_KWMTBO…	0.0124685	KEGG	Larva	FBgn0023542, FBgn0022942, FBgn0002736, FBgn0010660, FBgn0034939, FBgn0028411, FBgn0030354, FBgn0061200, FBgn0031052, FBgn0031051, FBgn0031078, FBgn0031456, FBgn0031390, FBgn0037382, FBgn0014189, FBgn0266449, FBgn0020497, FBgn0027868, FBgn0262647, FBgn0037573, FBgn0037707, FBgn0037737, FBgn0039302, FBgn0266580, FBgn0034310, FBgn0033378, FBgn0033247, FBgn0021761, FBgn0053180, FBgn0033766	dme03013:Nucleocytoplasmic transport
dme03015:mRNA surveillance pathway	26	11	323	942	2.64962e-08	6.88093612626344	P_KWMTBOMO01938, P_KWMTBOMO03348, P_KWMTBOMO04477, P_KWMTBOMO09207, P_KWMTBOMO14912, P_KWMTBOMO15347, P_KWMTBOMO15593, P_KWMTBOMO15769, P_KWMTBOMO00839, P_KWMTBOMO01754, P_KWMTBOMO05571, P_KWMTBOMO09195, P_KWMTBOMO09415, P_KWMTBOMO09960, P_KWMTBOMO10337, P_KWMTBOMO10761, P_KWMTBOMO11253, P_KWMTBOMO12586, P_KWMTBOMO12671, P_KWMTBOMO14185, P_KWMTBOMO14450, P_KWMTBOMO14530, P_KWMTBOMO14990, P_KWMTBO…	3.26826e-05	KEGG	Larva	FBgn0022942, FBgn0002736, FBgn0028411, FBgn0042712, FBgn0030354, FBgn0030556, FBgn0036974, FBgn0037371, FBgn0014189, FBgn0032030, FBgn0011207, FBgn0020443, FBgn0037573, FBgn0037707, FBgn0037737, FBgn0004889, FBgn0004103, FBgn0042693, FBgn0027841, FBgn0261065, FBgn0003134, FBgn0027873, FBgn0015949, FBgn0033842, FBgn0033378, FBgn0260439, FBgn0003559	dme03015:mRNA surveillance pathway
dme03020:RNA polymerase	9	1	340	952	5.05262e-05	25.1379587366199	P_KWMTBOMO15116, P_KWMTBOMO02163, P_KWMTBOMO15543, P_KWMTBOMO02751, P_KWMTBOMO04324, P_KWMTBOMO10325, P_KWMTBOMO11471, P_KWMTBOMO15073, P_KWMTBOMO15127	0.0267099	KEGG	Larva	FBgn0003277, FBgn0003278, FBgn0031657, FBgn0042092, FBgn0026373, FBgn0262955, FBgn0051155, FBgn0019938, FBgn0033571	dme03020:RNA polymerase
dme04142:Lysosome	13	37	73	1179	8.82164e-06	5.6601939536686	P_KWMTBOMO06106, P_KWMTBOMO06535, P_KWMTBOMO08114, P_KWMTBOMO10042, P_KWMTBOMO15108, P_KWMTBOMO05729, P_KWMTBOMO07114, P_KWMTBOMO07501, P_KWMTBOMO08343, P_KWMTBOMO10376, P_KWMTBOMO11115, P_KWMTBOMO15154, P_KWMTBOMO15333	0.00564992	KEGG	Pupa	FBgn0041629, FBgn0041630, FBgn0030521, FBgn0260462, FBgn0037215, FBgn0001089, FBgn0014417, FBgn0027611, FBgn0260746, FBgn0038198, FBgn0038660, FBgn0000416, FBgn0039801, FBgn0039800, FBgn0033763	dme04142:Lysosome
dme00531:Glycosaminoglycan degradation	6	2	80	1214	1.76551e-06	45.0993133881911	P_KWMTBOMO06535, P_KWMTBOMO08114, P_KWMTBOMO10042, P_KWMTBOMO05729, P_KWMTBOMO07501, P_KWMTBOMO08343	0.00145625	KEGG	Pupa	FBgn0041629, FBgn0041630, FBgn0001089, FBgn0014417, FBgn0260746, FBgn0038660, FBgn0033763	dme00531:Glycosaminoglycan degradation
dme00520:Amino sugar and nucleotide sugar metabolism	9	20	77	1196	5.30503e-05	6.96751080669957	P_KWMTBOMO04771, P_KWMTBOMO06535, P_KWMTBOMO10066, P_KWMTBOMO15728, P_KWMTBOMO03966, P_KWMTBOMO05735, P_KWMTBOMO07501, P_KWMTBOMO07899, P_KWMTBOMO08201	0.027606	KEGG	Pupa	FBgn0041629, FBgn0035398, FBgn0041630, FBgn0031099, FBgn0031717, FBgn0038180, FBgn0038321, FBgn0250907, FBgn0263132	dme00520:Amino sugar and nucleotide sugar metabolism
dme01100:Metabolic pathways	102	421	20	759	4.58102e-25	9.17920493248624	P_KWMTBOMO00279, P_KWMTBOMO00375, P_KWMTBOMO00592, P_KWMTBOMO00726, P_KWMTBOMO00782, P_KWMTBOMO00822, P_KWMTBOMO00843, P_KWMTBOMO01247, P_KWMTBOMO01346, P_KWMTBOMO01420, P_KWMTBOMO01423, P_KWMTBOMO01694, P_KWMTBOMO01752, P_KWMTBOMO01933, P_KWMTBOMO02053, P_KWMTBOMO02269, P_KWMTBOMO02354, P_KWMTBOMO02431, P_KWMTBOMO02907, P_KWMTBOMO02936, P_KWMTBOMO02941, P_KWMTBOMO03064, P_KWMTBOMO03120, P_KWMTBO…	3.81416e-21	KEGG	Adult	FBgn0052230, FBgn0023535, FBgn0025839, FBgn0261955, FBgn0029868, FBgn0028336, FBgn0029890, FBgn0029888, FBgn0029971, FBgn0029969, FBgn0017566, FBgn0028342, FBgn0034576, FBgn0034618, FBgn0034645, FBgn0011211, FBgn0034877, FBgn0025352, FBgn0035046, FBgn0035032, FBgn0035266, FBgn0266582, FBgn0001145, FBgn0030605, FBgn0030718, FBgn0030733, FBgn0030853, FBgn0030966, FBgn0031021, FBgn0027291, FBgn00310…	dme01100:Metabolic pathways
dme01200:Carbon metabolism	20	52	102	1128	2.96864e-06	4.24585791357364	P_KWMTBOMO00279, P_KWMTBOMO01346, P_KWMTBOMO03430, P_KWMTBOMO08760, P_KWMTBOMO08893, P_KWMTBOMO08991, P_KWMTBOMO09474, P_KWMTBOMO09817, P_KWMTBOMO10508, P_KWMTBOMO10816, P_KWMTBOMO11127, P_KWMTBOMO12761, P_KWMTBOMO13041, P_KWMTBOMO13235, P_KWMTBOMO13668, P_KWMTBOMO13907, P_KWMTBOMO14160, P_KWMTBOMO14761, P_KWMTBOMO15500, P_KWMTBOMO15652	0.00224699	KEGG	Adult	FBgn0261955, FBgn0028336, FBgn0029890, FBgn0029969, FBgn0027291, FBgn0036762, FBgn0010352, FBgn0036162, FBgn0052026, FBgn0029118, FBgn0250906, FBgn0010100, FBgn0037643, FBgn0037862, FBgn0037891, FBgn0037873, FBgn0262559, FBgn0038742, FBgn0038922, FBgn0039358, FBgn0014028, FBgn0261439, FBgn0027580, FBgn0001098	dme01200:Carbon metabolism
dme00020:Citrate cycle (TCA cycle)	17	8	105	1172	6.49032e-13	23.597227251837	P_KWMTBOMO00279, P_KWMTBOMO01346, P_KWMTBOMO08893, P_KWMTBOMO08991, P_KWMTBOMO09474, P_KWMTBOMO10508, P_KWMTBOMO10816, P_KWMTBOMO11127, P_KWMTBOMO12094, P_KWMTBOMO12761, P_KWMTBOMO13041, P_KWMTBOMO13235, P_KWMTBOMO13907, P_KWMTBOMO14160, P_KWMTBOMO14761, P_KWMTBOMO15500, P_KWMTBOMO15652	1.96503e-09	KEGG	Adult	FBgn0261955, FBgn0028336, FBgn0029890, FBgn0027291, FBgn0036762, FBgn0010352, FBgn0036162, FBgn0052026, FBgn0029118, FBgn0010100, FBgn0037643, FBgn0037862, FBgn0037891, FBgn0037873, FBgn0262559, FBgn0038922, FBgn0039358, FBgn0014028, FBgn0261439, FBgn0034356, FBgn0003067, FBgn0027580	dme00020:Citrate cycle (TCA cycle)
dme00190:Oxidative phosphorylation	57	13	65	1167	2.90533e-52	77.8541511923868	P_KWMTBOMO00592, P_KWMTBOMO00726, P_KWMTBOMO00782, P_KWMTBOMO01346, P_KWMTBOMO01420, P_KWMTBOMO01423, P_KWMTBOMO01752, P_KWMTBOMO01933, P_KWMTBOMO02269, P_KWMTBOMO02431, P_KWMTBOMO02907, P_KWMTBOMO02936, P_KWMTBOMO02941, P_KWMTBOMO03120, P_KWMTBOMO03176, P_KWMTBOMO04168, P_KWMTBOMO04479, P_KWMTBOMO04534, P_KWMTBOMO04652, P_KWMTBOMO05069, P_KWMTBOMO05700, P_KWMTBOMO06401, P_KWMTBOMO06454, P_KWMTBO…	9.67592e-48	KEGG	Adult	FBgn0052230, FBgn0025839, FBgn0029868, FBgn0029888, FBgn0029971, FBgn0017566, FBgn0028342, FBgn0034576, FBgn0034645, FBgn0011211, FBgn0034877, FBgn0035046, FBgn0035032, FBgn0266582, FBgn0030605, FBgn0030718, FBgn0030733, FBgn0030853, FBgn0031021, FBgn0031066, FBgn0036728, FBgn0250814, FBgn0011455, FBgn0047038, FBgn0019644, FBgn0035600, FBgn0040705, FBgn0021967, FBgn0031505, FBgn0031436, FBgn00219…	dme00190:Oxidative phosphorylation

## Sheet: Supplementary Data S3
# Supplementary Data S3: Gene Ontology term and Pfam domain enrichment for the proteins associated with the respective clusters in Bombyx mori.
annotation_id	respective genes in term	background genes in term	respective genes not in term	background genes not in term	p.value	fold change	Bm_gene_ids	p.value_adj	annotation	cluster	flybase_ids	description	GO category
GO:0000221	7	0	361	2576	4.53461e-07	Inf	P_KWMTBOMO01315, P_KWMTBOMO03975, P_KWMTBOMO04914, P_KWMTBOMO11051, P_KWMTBOMO11096, P_KWMTBOMO15758, P_KWMTBOMO16196	0.000685884	GO_term	Cluster 11	FBgn0015324, FBgn0263598, FBgn0265262, FBgn0027779, FBgn0005671, FBgn0022097, FBgn0262512, FBgn0262511	vacuolar proton-transporting V-type ATPase, V1 domain	CC
GO:0000228	11	2	357	2574	6.28009e-09	39.5615253799984	P_KWMTBOMO01320, P_KWMTBOMO02059, P_KWMTBOMO07688, P_KWMTBOMO08894, P_KWMTBOMO08983, P_KWMTBOMO11255, P_KWMTBOMO12483, P_KWMTBOMO12706, P_KWMTBOMO13960, P_KWMTBOMO14639, P_KWMTBOMO16357	1.71509e-05	GO_term	Cluster 11	FBgn0002579, FBgn0261602, FBgn0002590, FBgn0010408, FBgn0010265, FBgn0004867, FBgn0002626, FBgn0010411, FBgn0013325, FBgn0034138, FBgn0033699	nuclear chromosome	CC
GO:0000276	5	0	234	2705	3.39227e-06	Inf	P_KWMTBOMO02431, P_KWMTBOMO04168, P_KWMTBOMO10128, P_KWMTBOMO14850, P_KWMTBOMO14939	0.00416893	GO_term	Cluster 3	FBgn0035032, FBgn0019644, FBgn0010612, FBgn0038224, FBgn0016119	mitochondrial proton-transporting ATP synthase complex, coupling factor F(o)	CC
GO:0000278	14	43	210	2677	5.83743e-05	4.14711494688154	P_KWMTBOMO00948, P_KWMTBOMO01004, P_KWMTBOMO01047, P_KWMTBOMO01064, P_KWMTBOMO03245, P_KWMTBOMO03337, P_KWMTBOMO03860, P_KWMTBOMO07117, P_KWMTBOMO07798, P_KWMTBOMO09381, P_KWMTBOMO12333, P_KWMTBOMO12590, P_KWMTBOMO14845, P_KWMTBOMO15592	0.0462833	GO_term	Cluster 7	FBgn0025637, FBgn0034646, FBgn0011640, FBgn0031229, FBgn0261789, FBgn0267790, FBgn0011745, FBgn0004587, FBgn0004237, FBgn0011217, FBgn0266917, FBgn0001215, FBgn0025716, FBgn0023167, FBgn0021760	mitotic cell cycle	BP
GO:0000381	21	20	203	2700	8.94445e-14	13.9345314870756	P_KWMTBOMO03169, P_KWMTBOMO03245, P_KWMTBOMO03337, P_KWMTBOMO03860, P_KWMTBOMO03927, P_KWMTBOMO04769, P_KWMTBOMO05115, P_KWMTBOMO06038, P_KWMTBOMO06780, P_KWMTBOMO07384, P_KWMTBOMO08430, P_KWMTBOMO08691, P_KWMTBOMO09390, P_KWMTBOMO09503, P_KWMTBOMO10147, P_KWMTBOMO10424, P_KWMTBOMO11394, P_KWMTBOMO12039, P_KWMTBOMO12213, P_KWMTBOMO14184, P_KWMTBOMO15176	5.49614e-10	GO_term	Cluster 7	FBgn0003449, FBgn0030479, FBgn0005411, FBgn0036277, FBgn0035872, FBgn0017457, FBgn0262737, FBgn0260944, FBgn0004587, FBgn0004237, FBgn0263396, FBgn0040284, FBgn0266917, FBgn0039229, FBgn0001215, FBgn0039600, FBgn0267791, FBgn0261119, FBgn0022987, FBgn0014870, FBgn0003742, FBgn0265298, FBgn0264270	regulation of alternative mRNA splicing, via spliceosome	BP
GO:0000398	33	62	191	2658	7.49618e-15	7.39671513250944	P_KWMTBOMO01047, P_KWMTBOMO01064, P_KWMTBOMO01368, P_KWMTBOMO01842, P_KWMTBOMO02744, P_KWMTBOMO02857, P_KWMTBOMO03169, P_KWMTBOMO03245, P_KWMTBOMO03860, P_KWMTBOMO04424, P_KWMTBOMO04769, P_KWMTBOMO06038, P_KWMTBOMO06287, P_KWMTBOMO06780, P_KWMTBOMO06801, P_KWMTBOMO07384, P_KWMTBOMO07773, P_KWMTBOMO08636, P_KWMTBOMO08691, P_KWMTBOMO09381, P_KWMTBOMO09390, P_KWMTBOMO09657, P_KWMTBOMO10147, P_KWMTBO…	6.14162e-11	GO_term	Cluster 7	FBgn0003449, FBgn0014024, FBgn0029887, FBgn0034564, FBgn0029133, FBgn0030479, FBgn0005411, FBgn0004401, FBgn0263603, FBgn0036314, FBgn0036277, FBgn0011640, FBgn0031229, FBgn0017457, FBgn0261068, FBgn0263198, FBgn0261789, FBgn0260944, FBgn0004587, FBgn0263396, FBgn0040284, FBgn0024491, FBgn0266917, FBgn0039566, FBgn0039600, FBgn0033062, FBgn0003435, FBgn0261119, FBgn0023167, FBgn0000426, FBgn00134…	mRNA splicing, via spliceosome	BP
GO:0000462	10	3	460	2471	1.78913e-06	17.8684362755351	P_KWMTBOMO01743, P_KWMTBOMO02426, P_KWMTBOMO04615, P_KWMTBOMO05846, P_KWMTBOMO06608, P_KWMTBOMO06835, P_KWMTBOMO07620, P_KWMTBOMO12515, P_KWMTBOMO12894, P_KWMTBOMO13975	0.00244305	GO_term	Cluster 12	FBgn0023527, FBgn0029755, FBgn0030000, FBgn0030081, FBgn0036686, FBgn0263605, FBgn0037073, FBgn0086451, FBgn0033557, FBgn0038474	maturation of SSU-rRNA from tricistronic rRNA transcript (SSU-rRNA, 5.8S rRNA, LSU-rRNA)	BP
GO:0000785	9	15	215	2705	3.46724e-05	7.53777033461941	P_KWMTBOMO03169, P_KWMTBOMO03297, P_KWMTBOMO03337, P_KWMTBOMO04674, P_KWMTBOMO06731, P_KWMTBOMO10147, P_KWMTBOMO11394, P_KWMTBOMO12590, P_KWMTBOMO15617	0.0299022	GO_term	Cluster 7	FBgn0010228, FBgn0004362, FBgn0015805, FBgn0267790, FBgn0004237, FBgn0263396, FBgn0002781, FBgn0001215, FBgn0002774, FBgn0267791, FBgn0265298	chromatin	CC
GO:0001405	4	0	213	2727	2.87674e-05	Inf	P_KWMTBOMO09184, P_KWMTBOMO11111, P_KWMTBOMO14549, P_KWMTBOMO14686	0.0259476	GO_term	Cluster 6	FBgn0036173, FBgn0038683, FBgn0001220, FBgn0014877	PAM complex, Tim23 associated import motor	CC
GO:0002181	69	10	299	2566	5.8247e-54	59.0211464485162	P_KWMTBOMO00838, P_KWMTBOMO01055, P_KWMTBOMO01068, P_KWMTBOMO01273, P_KWMTBOMO01320, P_KWMTBOMO01941, P_KWMTBOMO02006, P_KWMTBOMO02059, P_KWMTBOMO02477, P_KWMTBOMO02724, P_KWMTBOMO03314, P_KWMTBOMO03951, P_KWMTBOMO04370, P_KWMTBOMO04742, P_KWMTBOMO05068, P_KWMTBOMO05280, P_KWMTBOMO05675, P_KWMTBOMO05723, P_KWMTBOMO05979, P_KWMTBOMO06229, P_KWMTBOMO06434, P_KWMTBOMO06480, P_KWMTBOMO06721, P_KWMTBO…	2.86331e-49	GO_term	Cluster 11	FBgn0015288, FBgn0002579, FBgn0003517, FBgn0029785, FBgn0014026, FBgn0029897, FBgn0004403, FBgn0004404, FBgn0261592, FBgn0016726, FBgn0034743, FBgn0010078, FBgn0261596, FBgn0034968, FBgn0002607, FBgn0026372, FBgn0261602, FBgn0035422, FBgn0010198, FBgn0030616, FBgn0010412, FBgn0002590, FBgn0260441, FBgn0011284, FBgn0036213, FBgn0010408, FBgn0005533, FBgn0017579, FBgn0035753, FBgn0261606, FBgn00001…	cytoplasmic translation	BP
GO:0003383	4	3	71	2866	1.28454e-05	53.3396610957201	P_KWMTBOMO02810, P_KWMTBOMO03424, P_KWMTBOMO03553, P_KWMTBOMO08889	0.01419	GO_term	Cluster 1	FBgn0066365, FBgn0002577, FBgn0039704, FBgn0029128	apical constriction	BP
GO:0003723	34	144	190	2576	2.00328e-07	3.19925060790209	P_KWMTBOMO01047, P_KWMTBOMO01064, P_KWMTBOMO01368, P_KWMTBOMO01720, P_KWMTBOMO03146, P_KWMTBOMO03169, P_KWMTBOMO03245, P_KWMTBOMO03860, P_KWMTBOMO04769, P_KWMTBOMO06099, P_KWMTBOMO06287, P_KWMTBOMO06705, P_KWMTBOMO06801, P_KWMTBOMO06911, P_KWMTBOMO07773, P_KWMTBOMO07929, P_KWMTBOMO08691, P_KWMTBOMO09034, P_KWMTBOMO09234, P_KWMTBOMO09381, P_KWMTBOMO09390, P_KWMTBOMO09503, P_KWMTBOMO10147, P_KWMTBO…	0.000328258	GO_term	Cluster 7	FBgn0029979, FBgn0034564, FBgn0034646, FBgn0259937, FBgn0030479, FBgn0005411, FBgn0020261, FBgn0042134, FBgn0029148, FBgn0036314, FBgn0036277, FBgn0011640, FBgn0031229, FBgn0001974, FBgn0261068, FBgn0003346, FBgn0011638, FBgn0261789, FBgn0263231, FBgn0260944, FBgn0004587, FBgn0263396, FBgn0038327, FBgn0040284, FBgn0266917, FBgn0016685, FBgn0002774, FBgn0022987, FBgn0023167, FBgn0000426, FBgn00037…	RNA binding	MF
GO:0003723	59	119	411	2355	3.57797e-09	2.83955426008298	P_KWMTBOMO01400, P_KWMTBOMO01665, P_KWMTBOMO01723, P_KWMTBOMO01817, P_KWMTBOMO02067, P_KWMTBOMO02079, P_KWMTBOMO02895, P_KWMTBOMO03016, P_KWMTBOMO03471, P_KWMTBOMO03687, P_KWMTBOMO04129, P_KWMTBOMO04968, P_KWMTBOMO04975, P_KWMTBOMO05209, P_KWMTBOMO05232, P_KWMTBOMO05572, P_KWMTBOMO05612, P_KWMTBOMO05673, P_KWMTBOMO05688, P_KWMTBOMO05759, P_KWMTBOMO06026, P_KWMTBOMO06290, P_KWMTBOMO06344, P_KWMTBO…	1.03462e-05	GO_term	Cluster 12	FBgn0000377, FBgn0026079, FBgn0263987, FBgn0034572, FBgn0034879, FBgn0035024, FBgn0260456, FBgn0265574, FBgn0052344, FBgn0035524, FBgn0035532, FBgn0030246, FBgn0030354, FBgn0031051, FBgn0036915, FBgn0036853, FBgn0036828, FBgn0036184, FBgn0036135, FBgn0035720, FBgn0027334, FBgn0031492, FBgn0031493, FBgn0031266, FBgn0031227, FBgn0014366, FBgn0014189, FBgn0016978, FBgn0032050, FBgn0032138, FBgn00517…	RNA binding	MF
GO:0003724	18	10	452	2464	9.28486e-09	9.7973189847536	P_KWMTBOMO01817, P_KWMTBOMO02067, P_KWMTBOMO02081, P_KWMTBOMO02895, P_KWMTBOMO03475, P_KWMTBOMO04266, P_KWMTBOMO04762, P_KWMTBOMO04968, P_KWMTBOMO07724, P_KWMTBOMO08813, P_KWMTBOMO09415, P_KWMTBOMO12237, P_KWMTBOMO12586, P_KWMTBOMO13996, P_KWMTBOMO14608, P_KWMTBOMO14687, P_KWMTBOMO15063, P_KWMTBOMO15244	2.40224e-05	GO_term	Cluster 12	FBgn0052344, FBgn0030354, FBgn0027602, FBgn0030855, FBgn0263599, FBgn0035720, FBgn0001565, FBgn0014189, FBgn0001942, FBgn0001986, FBgn0086444, FBgn0032919, FBgn0037573, FBgn0266581, FBgn0039117, FBgn0034496, FBgn0033160, FBgn0037232	RNA helicase activity	MF
GO:0003729	25	71	199	2649	1.74786e-08	4.68279112405714	P_KWMTBOMO01064, P_KWMTBOMO01720, P_KWMTBOMO03146, P_KWMTBOMO03169, P_KWMTBOMO03337, P_KWMTBOMO03860, P_KWMTBOMO03927, P_KWMTBOMO04769, P_KWMTBOMO05115, P_KWMTBOMO06780, P_KWMTBOMO07384, P_KWMTBOMO08145, P_KWMTBOMO08430, P_KWMTBOMO08691, P_KWMTBOMO09390, P_KWMTBOMO09657, P_KWMTBOMO10147, P_KWMTBOMO10424, P_KWMTBOMO10443, P_KWMTBOMO11394, P_KWMTBOMO12039, P_KWMTBOMO12213, P_KWMTBOMO12590, P_KWMTBO…	3.99634e-05	GO_term	Cluster 7	FBgn0003449, FBgn0014024, FBgn0029887, FBgn0030479, FBgn0005411, FBgn0035872, FBgn0011640, FBgn0017457, FBgn0262737, FBgn0011638, FBgn0267790, FBgn0260944, FBgn0004587, FBgn0004237, FBgn0263396, FBgn0040284, FBgn0039229, FBgn0001215, FBgn0011224, FBgn0267791, FBgn0003435, FBgn0022987, FBgn0014870, FBgn0010488, FBgn0003742, FBgn0265298, FBgn0259139	mRNA binding	MF
GO:0003735	67	69	301	2507	3.23409e-27	8.07612451630677	P_KWMTBOMO00838, P_KWMTBOMO01055, P_KWMTBOMO01068, P_KWMTBOMO01273, P_KWMTBOMO01320, P_KWMTBOMO01941, P_KWMTBOMO02006, P_KWMTBOMO02059, P_KWMTBOMO02477, P_KWMTBOMO02724, P_KWMTBOMO03314, P_KWMTBOMO03951, P_KWMTBOMO04742, P_KWMTBOMO05068, P_KWMTBOMO05280, P_KWMTBOMO05675, P_KWMTBOMO05723, P_KWMTBOMO05979, P_KWMTBOMO06229, P_KWMTBOMO06480, P_KWMTBOMO06721, P_KWMTBOMO06974, P_KWMTBOMO07200, P_KWMTBO…	5.29938e-23	GO_term	Cluster 11	FBgn0015288, FBgn0002579, FBgn0003517, FBgn0029785, FBgn0014026, FBgn0029897, FBgn0004403, FBgn0004404, FBgn0261592, FBgn0016726, FBgn0034743, FBgn0010078, FBgn0261596, FBgn0034968, FBgn0002607, FBgn0026372, FBgn0261602, FBgn0035422, FBgn0010198, FBgn0030616, FBgn0010412, FBgn0002590, FBgn0260441, FBgn0011284, FBgn0036213, FBgn0010408, FBgn0005533, FBgn0017579, FBgn0035753, FBgn0261606, FBgn00001…	structural constituent of ribosome	MF
GO:0003743	19	19	349	2557	1.64858e-08	7.31909708874473	P_KWMTBOMO00336, P_KWMTBOMO02471, P_KWMTBOMO04821, P_KWMTBOMO05672, P_KWMTBOMO07723, P_KWMTBOMO07780, P_KWMTBOMO07866, P_KWMTBOMO09106, P_KWMTBOMO09569, P_KWMTBOMO09621, P_KWMTBOMO10208, P_KWMTBOMO11110, P_KWMTBOMO11710, P_KWMTBOMO12057, P_KWMTBOMO12580, P_KWMTBOMO13067, P_KWMTBOMO13171, P_KWMTBOMO13729, P_KWMTBOMO14877	3.8591e-05	GO_term	Cluster 11	FBgn0023512, FBgn0029629, FBgn0024996, FBgn0034858, FBgn0034915, FBgn0026259, FBgn0030719, FBgn0262734, FBgn0261609, FBgn0004926, FBgn0037135, FBgn0026250, FBgn0038796, FBgn0039797, FBgn0034258, FBgn0034029, FBgn0033902, FBgn0027619, FBgn0023213, FBgn0040227, FBgn0263740	translation initiation factor activity	MF
GO:0003954	5	0	234	2705	3.39227e-06	Inf	P_KWMTBOMO00592, P_KWMTBOMO02936, P_KWMTBOMO04479, P_KWMTBOMO10596, P_KWMTBOMO14186	0.00416893	GO_term	Cluster 3	FBgn0029971, FBgn0030718, FBgn0001989, FBgn0017567, FBgn0039669, FBgn0039909	NADH dehydrogenase activity	MF
GO:0004129	6	0	233	2705	2.70089e-07	Inf	P_KWMTBOMO03120, P_KWMTBOMO04652, P_KWMTBOMO07368, P_KWMTBOMO11812, P_KWMTBOMO12189, P_KWMTBOMO12193	0.000414907	GO_term	Cluster 3	FBgn0034877, FBgn0015031, FBgn0031830, FBgn0032833, FBgn0019624, FBgn0085201	cytochrome-c oxidase activity	MF
GO:0004175	7	11	123	2803	5.90853e-06	14.4561578576441	P_KWMTBOMO01029, P_KWMTBOMO16807, P_KWMTBOMO10647, P_KWMTBOMO10649, P_KWMTBOMO10651, P_KWMTBOMO10987, P_KWMTBOMO11042	0.00675469	GO_term	Cluster 10	FBgn0036738, FBgn0036738, FBgn0036738, FBgn0036738, FBgn0036738, FBgn0036738, FBgn0036738, FBgn0035886, FBgn0035886, FBgn0035886, FBgn0035886, FBgn0035886, FBgn0035886, FBgn0035886, FBgn0035887, FBgn0035887, FBgn0035887, FBgn0035887, FBgn0035887, FBgn0035887, FBgn0035887, FBgn0040060, FBgn0040060, FBgn0040060, FBgn0040060, FBgn0040060, FBgn0040060, FBgn0040060, FBgn0250815, FBgn0250815, FBgn02508…	endopeptidase activity	MF
GO:0005214	6	6	69	2863	1.83059e-07	41.2614941695645	P_KWMTBOMO02810, P_KWMTBOMO03553, P_KWMTBOMO05341, P_KWMTBOMO05342, P_KWMTBOMO05344, P_KWMTBOMO16256	0.000310305	GO_term	Cluster 1	FBgn0066365, FBgn0002577, FBgn0028938, FBgn0028938, FBgn0028938, FBgn0050101	structural constituent of chitin-based cuticle	MF
GO:0005576	24	55	160	2705	1.6482e-11	7.36542284668215	P_KWMTBOMO00238, P_KWMTBOMO02607, P_KWMTBOMO03559, P_KWMTBOMO03966, P_KWMTBOMO04264, P_KWMTBOMO04441, P_KWMTBOMO04838, P_KWMTBOMO05735, P_KWMTBOMO06449, P_KWMTBOMO08747, P_KWMTBOMO08751, P_KWMTBOMO08956, P_KWMTBOMO08957, P_KWMTBOMO09393, P_KWMTBOMO09492, P_KWMTBOMO10313, P_KWMTBOMO10317, P_KWMTBOMO10882, P_KWMTBOMO11115, P_KWMTBOMO11511, P_KWMTBOMO12098, P_KWMTBOMO13038, P_KWMTBOMO13908, P_KWMTBO…	7.36567e-08	GO_term	Cluster 2	FBgn0004648, FBgn0027280, FBgn0026415, FBgn0034753, FBgn0034856, FBgn0030310, FBgn0022355, FBgn0030926, FBgn0030925, FBgn0040321, FBgn0026077, FBgn0011283, FBgn0027600, FBgn0041713, FBgn0038180, FBgn0038299, FBgn0028984, FBgn0039155, FBgn0039801, FBgn0039800, FBgn0259979, FBgn0046880, FBgn0013763, FBgn0050197, FBgn0033725, FBgn0033367, FBgn0039896, FBgn0039928, FBgn0250907, FBgn0261363, FBgn00381…	extracellular region	CC
GO:0005615	18	110	57	2759	1.10732e-09	7.90808814800808	P_KWMTBOMO00184, P_KWMTBOMO01155, P_KWMTBOMO01398, P_KWMTBOMO02702, P_KWMTBOMO02873, P_KWMTBOMO03899, P_KWMTBOMO03901, P_KWMTBOMO04597, P_KWMTBOMO05073, P_KWMTBOMO05338, P_KWMTBOMO05680, P_KWMTBOMO06535, P_KWMTBOMO09215, P_KWMTBOMO09392, P_KWMTBOMO13018, P_KWMTBOMO13891, P_KWMTBOMO16166, P_KWMTBOMO16403	3.68495e-06	GO_term	Cluster 1	FBgn0029811, FBgn0029807, FBgn0041629, FBgn0010470, FBgn0262057, FBgn0250839, FBgn0028990, FBgn0012037, FBgn0004780, FBgn0004783, FBgn0004782, FBgn0004778, FBgn0039768, FBgn0039769, FBgn0039795, FBgn0034391, FBgn0034162, FBgn0033367, FBgn0250833, FBgn0030778, FBgn0261363, FBgn0051728, FBgn0039257, FBgn0262720, FBgn0263109	extracellular space	CC
GO:0005615	26	102	158	2658	3.39674e-08	4.28448495020988	P_KWMTBOMO00238, P_KWMTBOMO00271, P_KWMTBOMO00295, P_KWMTBOMO01910, P_KWMTBOMO02649, P_KWMTBOMO03172, P_KWMTBOMO03334, P_KWMTBOMO03966, P_KWMTBOMO05319, P_KWMTBOMO07114, P_KWMTBOMO08957, P_KWMTBOMO09393, P_KWMTBOMO09492, P_KWMTBOMO10376, P_KWMTBOMO11115, P_KWMTBOMO11511, P_KWMTBOMO13014, P_KWMTBOMO13017, P_KWMTBOMO13051, P_KWMTBOMO13236, P_KWMTBOMO13908, P_KWMTBOMO14137, P_KWMTBOMO15154, P_KWMTBO…	7.10541e-05	GO_term	Cluster 2	FBgn0004648, FBgn0029811, FBgn0029811, FBgn0029831, FBgn0026415, FBgn0034753, FBgn0024234, FBgn0011828, FBgn0030521, FBgn0022355, FBgn0262057, FBgn0036436, FBgn0052372, FBgn0260462, FBgn0031869, FBgn0004780, FBgn0004780, FBgn0004783, FBgn0004783, FBgn0004782, FBgn0004782, FBgn0004778, FBgn0004778, FBgn0038180, FBgn0038198, FBgn0038299, FBgn0028984, FBgn0004885, FBgn0026562, FBgn0000416, FBgn00398…	extracellular space	CC
GO:0005616	4	0	180	2760	1.47963e-05	Inf	P_KWMTBOMO01258, P_KWMTBOMO01262, P_KWMTBOMO01263, P_KWMTBOMO13992	0.0154757	GO_term	Cluster 2	FBgn0002564, FBgn0002564, FBgn0002564, FBgn0002564, FBgn0002562, FBgn0002562, FBgn0002562, FBgn0002562, FBgn0002563, FBgn0002563, FBgn0002563, FBgn0002563	larval serum protein complex	CC
GO:0005634	123	361	347	2113	2.52293e-09	2.07416438505048	P_KWMTBOMO00196, P_KWMTBOMO00439, P_KWMTBOMO00501, P_KWMTBOMO00687, P_KWMTBOMO00839, P_KWMTBOMO01019, P_KWMTBOMO01400, P_KWMTBOMO01435, P_KWMTBOMO01567, P_KWMTBOMO01754, P_KWMTBOMO01766, P_KWMTBOMO01817, P_KWMTBOMO02079, P_KWMTBOMO02081, P_KWMTBOMO02170, P_KWMTBOMO02647, P_KWMTBOMO02675, P_KWMTBOMO02751, P_KWMTBOMO02840, P_KWMTBOMO02895, P_KWMTBOMO03003, P_KWMTBOMO03080, P_KWMTBOMO03183, P_KWMTBO…	7.75137e-06	GO_term	Cluster 12	FBgn0023169, FBgn0025629, FBgn0000377, FBgn0023542, FBgn0026079, FBgn0022942, FBgn0024332, FBgn0029763, FBgn0028982, FBgn0026015, FBgn0052732, FBgn0010292, FBgn0029999, FBgn0030096, FBgn0030208, FBgn0034641, FBgn0034939, FBgn0028411, FBgn0041205, FBgn0000541, FBgn0035162, FBgn0041342, FBgn0035231, FBgn0002183, FBgn0015359, FBgn0030320, FBgn0003277, FBgn0000259, FBgn0025463, FBgn0030504, FBgn00305…	nucleus	CC
GO:0005634	87	397	137	2323	3.04307e-17	3.71359899649958	P_KWMTBOMO00291, P_KWMTBOMO00486, P_KWMTBOMO00853, P_KWMTBOMO00874, P_KWMTBOMO01004, P_KWMTBOMO01064, P_KWMTBOMO01274, P_KWMTBOMO01720, P_KWMTBOMO01826, P_KWMTBOMO01842, P_KWMTBOMO02087, P_KWMTBOMO02723, P_KWMTBOMO02857, P_KWMTBOMO02934, P_KWMTBOMO03169, P_KWMTBOMO03245, P_KWMTBOMO03297, P_KWMTBOMO03337, P_KWMTBOMO03412, P_KWMTBOMO03794, P_KWMTBOMO03860, P_KWMTBOMO03927, P_KWMTBOMO04113, P_KWMTBO…	2.71984e-13	GO_term	Cluster 7	FBgn0025637, FBgn0003371, FBgn0003449, FBgn0029882, FBgn0029979, FBgn0011661, FBgn0030082, FBgn0000711, FBgn0003891, FBgn0010228, FBgn0034646, FBgn0004362, FBgn0035134, FBgn0035207, FBgn0015805, FBgn0030366, FBgn0029133, FBgn0030479, FBgn0030520, FBgn0005411, FBgn0010341, FBgn0020261, FBgn0004401, FBgn0017572, FBgn0036277, FBgn0027567, FBgn0035872, FBgn0029113, FBgn0011640, FBgn0261445, FBgn00249…	nucleus	CC
GO:0005654	20	51	204	2669	1.25629e-07	5.1253845336789	P_KWMTBOMO01646, P_KWMTBOMO03146, P_KWMTBOMO03169, P_KWMTBOMO03337, P_KWMTBOMO03927, P_KWMTBOMO04424, P_KWMTBOMO05749, P_KWMTBOMO06632, P_KWMTBOMO09479, P_KWMTBOMO09657, P_KWMTBOMO10247, P_KWMTBOMO10424, P_KWMTBOMO10958, P_KWMTBOMO11977, P_KWMTBOMO12037, P_KWMTBOMO12590, P_KWMTBOMO12946, P_KWMTBOMO14304, P_KWMTBOMO15061, P_KWMTBOMO15712	0.000228729	GO_term	Cluster 7	FBgn0003371, FBgn0014024, FBgn0011824, FBgn0029133, FBgn0005411, FBgn0020389, FBgn0015806, FBgn0027951, FBgn0267790, FBgn0004237, FBgn0263396, FBgn0039229, FBgn0001215, FBgn0016685, FBgn0003435, FBgn0004638, FBgn0013756, FBgn0029134, FBgn0259139, FBgn0026533, FBgn0265190	nucleoplasm	CC
GO:0005681	9	14	215	2706	2.31891e-05	8.07858671369966	P_KWMTBOMO04769, P_KWMTBOMO06038, P_KWMTBOMO06780, P_KWMTBOMO06801, P_KWMTBOMO07384, P_KWMTBOMO10424, P_KWMTBOMO14184, P_KWMTBOMO15592, P_KWMTBOMO16232	0.0219218	GO_term	Cluster 7	FBgn0003449, FBgn0034564, FBgn0005411, FBgn0036277, FBgn0017457, FBgn0261789, FBgn0261119, FBgn0000426, FBgn0003742	spliceosomal complex	CC
GO:0005685	7	6	217	2714	1.55557e-05	14.556675265	P_KWMTBOMO06780, P_KWMTBOMO06801, P_KWMTBOMO09381, P_KWMTBOMO10443, P_KWMTBOMO14304, P_KWMTBOMO15176, P_KWMTBOMO15592	0.0160986	GO_term	Cluster 7	FBgn0003449, FBgn0029887, FBgn0261789, FBgn0039600, FBgn0003435, FBgn0023167, FBgn0000426	U1 snRNP	CC
GO:0005730	53	37	417	2437	3.84116e-21	8.36122487711276	P_KWMTBOMO00196, P_KWMTBOMO00687, P_KWMTBOMO01050, P_KWMTBOMO01567, P_KWMTBOMO02123, P_KWMTBOMO02637, P_KWMTBOMO03475, P_KWMTBOMO04151, P_KWMTBOMO04266, P_KWMTBOMO04604, P_KWMTBOMO04615, P_KWMTBOMO04616, P_KWMTBOMO04675, P_KWMTBOMO04968, P_KWMTBOMO05258, P_KWMTBOMO05572, P_KWMTBOMO05612, P_KWMTBOMO05670, P_KWMTBOMO05846, P_KWMTBOMO05894, P_KWMTBOMO06376, P_KWMTBOMO06561, P_KWMTBOMO07675, P_KWMTBO…	4.19608e-17	GO_term	Cluster 12	FBgn0001341, FBgn0023527, FBgn0029672, FBgn0026079, FBgn0029714, FBgn0029755, FBgn0010292, FBgn0030000, FBgn0030067, FBgn0027330, FBgn0034734, FBgn0034939, FBgn0010278, FBgn0052344, FBgn0002183, FBgn0035524, FBgn0030720, FBgn0036916, FBgn0036886, FBgn0052409, FBgn0035630, FBgn0001565, FBgn0015527, FBgn0015527, FBgn0027334, FBgn0021874, FBgn0037073, FBgn0032138, FBgn0032925, FBgn0037489, FBgn00375…	nucleolus	CC
GO:0005739	86	224	153	2481	6.93994e-29	6.21853219449892	P_KWMTBOMO00122, P_KWMTBOMO00279, P_KWMTBOMO00359, P_KWMTBOMO00375, P_KWMTBOMO00606, P_KWMTBOMO00843, P_KWMTBOMO01170, P_KWMTBOMO01304, P_KWMTBOMO01346, P_KWMTBOMO01420, P_KWMTBOMO01431, P_KWMTBOMO02053, P_KWMTBOMO02242, P_KWMTBOMO02269, P_KWMTBOMO02354, P_KWMTBOMO02490, P_KWMTBOMO02500, P_KWMTBOMO02914, P_KWMTBOMO03064, P_KWMTBOMO03120, P_KWMTBOMO03430, P_KWMTBOMO04168, P_KWMTBOMO04534, P_KWMTBO…	1.36461e-24	GO_term	Cluster 3	FBgn0031092, FBgn0024992, FBgn0261955, FBgn0028336, FBgn0029890, FBgn0029942, FBgn0029958, FBgn0029969, FBgn0028342, FBgn0011211, FBgn0040660, FBgn0034943, FBgn0025352, FBgn0035032, FBgn0035266, FBgn0027082, FBgn0266582, FBgn0003360, FBgn0030853, FBgn0030966, FBgn0027291, FBgn0031066, FBgn0036762, FBgn0010352, FBgn0250814, FBgn0026409, FBgn0011455, FBgn0036162, FBgn0019644, FBgn0052026, FBgn00174…	mitochondrion	CC
GO:0005739	61	249	156	2478	2.99065e-14	3.88896978201252	P_KWMTBOMO00210, P_KWMTBOMO00300, P_KWMTBOMO00380, P_KWMTBOMO00999, P_KWMTBOMO01075, P_KWMTBOMO01296, P_KWMTBOMO01352, P_KWMTBOMO01379, P_KWMTBOMO01506, P_KWMTBOMO01796, P_KWMTBOMO02038, P_KWMTBOMO02223, P_KWMTBOMO02720, P_KWMTBOMO02816, P_KWMTBOMO02906, P_KWMTBOMO03065, P_KWMTBOMO03698, P_KWMTBOMO03829, P_KWMTBOMO03955, P_KWMTBOMO05066, P_KWMTBOMO05321, P_KWMTBOMO05754, P_KWMTBOMO06006, P_KWMTBO…	2.26176e-10	GO_term	Cluster 6	FBgn0014903, FBgn0023517, FBgn0013432, FBgn0250874, FBgn0028325, FBgn0016041, FBgn0019886, FBgn0035088, FBgn0035064, FBgn0027786, FBgn0035124, FBgn0035334, FBgn0035515, FBgn0027085, FBgn0035568, FBgn0015245, FBgn0030478, FBgn0030482, FBgn0040871, FBgn0030612, FBgn0027601, FBgn0030724, FBgn0021765, FBgn0036892, FBgn0036887, FBgn0036843, FBgn0036824, FBgn0036702, FBgn0036053, FBgn0003423, FBgn00315…	mitochondrion	CC
GO:0005743	11	24	228	2681	5.7956e-05	5.38356509726927	P_KWMTBOMO00122, P_KWMTBOMO02242, P_KWMTBOMO02445, P_KWMTBOMO06075, P_KWMTBOMO08951, P_KWMTBOMO11005, P_KWMTBOMO11512, P_KWMTBOMO12056, P_KWMTBOMO14732, P_KWMTBOMO15500, P_KWMTBOMO15847	0.0462833	GO_term	Cluster 3	FBgn0023536, FBgn0003360, FBgn0017429, FBgn0032195, FBgn0032744, FBgn0010808, FBgn0014028, FBgn0022160, FBgn0033690, FBgn0067783, FBgn0019960	mitochondrial inner membrane	CC
GO:0005743	12	23	205	2704	3.47904e-06	6.87243534164449	P_KWMTBOMO00391, P_KWMTBOMO01075, P_KWMTBOMO03118, P_KWMTBOMO03978, P_KWMTBOMO06221, P_KWMTBOMO07398, P_KWMTBOMO11111, P_KWMTBOMO12378, P_KWMTBOMO13801, P_KWMTBOMO13903, P_KWMTBOMO14549, P_KWMTBOMO16339	0.00422279	GO_term	Cluster 6	FBgn0250874, FBgn0029502, FBgn0035039, FBgn0019886, FBgn0035088, FBgn0035124, FBgn0015245, FBgn0029117, FBgn0262467, FBgn0260743, FBgn0038683, FBgn0266268, FBgn0001220	mitochondrial inner membrane	CC
GO:0005747	31	1	208	2704	7.12397e-34	404.728835694668	P_KWMTBOMO00592, P_KWMTBOMO00726, P_KWMTBOMO00782, P_KWMTBOMO01420, P_KWMTBOMO01423, P_KWMTBOMO01752, P_KWMTBOMO01933, P_KWMTBOMO02936, P_KWMTBOMO02941, P_KWMTBOMO04479, P_KWMTBOMO04534, P_KWMTBOMO05700, P_KWMTBOMO06454, P_KWMTBOMO07415, P_KWMTBOMO07771, P_KWMTBOMO08791, P_KWMTBOMO09312, P_KWMTBOMO09598, P_KWMTBOMO10285, P_KWMTBOMO10596, P_KWMTBOMO11201, P_KWMTBOMO11630, P_KWMTBOMO11685, P_KWMTBO…	2.33467e-29	GO_term	Cluster 3	FBgn0025839, FBgn0029868, FBgn0029888, FBgn0029971, FBgn0017566, FBgn0034576, FBgn0034645, FBgn0035046, FBgn0266582, FBgn0030605, FBgn0030718, FBgn0030853, FBgn0031021, FBgn0011455, FBgn0047038, FBgn0040705, FBgn0021967, FBgn0031505, FBgn0031436, FBgn0031228, FBgn0037001, FBgn0031684, FBgn0031771, FBgn0032511, FBgn0001989, FBgn0017567, FBgn0027785, FBgn0019957, FBgn0039669, FBgn0033961, FBgn00335…	mitochondrial respiratory chain complex I	CC
GO:0005750	5	0	234	2705	3.39227e-06	Inf	P_KWMTBOMO02269, P_KWMTBOMO02907, P_KWMTBOMO06474, P_KWMTBOMO06660, P_KWMTBOMO07814	0.00416893	GO_term	Cluster 3	FBgn0030733, FBgn0036728, FBgn0250814, FBgn0035600, FBgn0021906, FBgn0039576	mitochondrial respiratory chain complex III	CC
GO:0005751	6	0	233	2705	2.70089e-07	Inf	P_KWMTBOMO03120, P_KWMTBOMO03176, P_KWMTBOMO04652, P_KWMTBOMO06913, P_KWMTBOMO11812, P_KWMTBOMO12189	0.000414907	GO_term	Cluster 3	FBgn0052230, FBgn0034877, FBgn0031066, FBgn0031830, FBgn0032833, FBgn0019624	mitochondrial respiratory chain complex IV	CC
GO:0005753	4	0	235	2705	4.24394e-05	Inf	P_KWMTBOMO05069, P_KWMTBOMO10128, P_KWMTBOMO14850, P_KWMTBOMO14939	0.0353599	GO_term	Cluster 3	FBgn0035032, FBgn0038224, FBgn0016119, FBgn0010217	mitochondrial proton-transporting ATP synthase complex	CC
GO:0005762	19	18	451	2456	5.44553e-07	5.7429924420876	P_KWMTBOMO02099, P_KWMTBOMO02140, P_KWMTBOMO02839, P_KWMTBOMO03868, P_KWMTBOMO05426, P_KWMTBOMO06026, P_KWMTBOMO07195, P_KWMTBOMO07264, P_KWMTBOMO07760, P_KWMTBOMO07815, P_KWMTBOMO08767, P_KWMTBOMO08861, P_KWMTBOMO09537, P_KWMTBOMO09663, P_KWMTBOMO10024, P_KWMTBOMO11614, P_KWMTBOMO12495, P_KWMTBOMO13070, P_KWMTBOMO15175	0.000799079	GO_term	Cluster 12	FBgn0029718, FBgn0035272, FBgn0030552, FBgn0030686, FBgn0030786, FBgn0036853, FBgn0036335, FBgn0036135, FBgn0028648, FBgn0031231, FBgn0037330, FBgn0031660, FBgn0032053, FBgn0032261, FBgn0037608, FBgn0038319, FBgn0026741, FBgn0032720, FBgn0050481	mitochondrial large ribosomal subunit	CC
GO:0005763	10	15	201	2718	3.65048e-06	9.00023015431969	P_KWMTBOMO02430, P_KWMTBOMO03000, P_KWMTBOMO04157, P_KWMTBOMO04712, P_KWMTBOMO09231, P_KWMTBOMO10043, P_KWMTBOMO10686, P_KWMTBOMO10960, P_KWMTBOMO12581, P_KWMTBOMO15572	0.00437683	GO_term	Cluster 9	FBgn0003714, FBgn0034727, FBgn0030572, FBgn0030692, FBgn0044030, FBgn0036774, FBgn0036557, FBgn0031639, FBgn0051450, FBgn0038426	mitochondrial small ribosomal subunit	CC
GO:0005763	13	12	457	2462	3.04669e-05	5.83088909137514	P_KWMTBOMO02426, P_KWMTBOMO02815, P_KWMTBOMO05509, P_KWMTBOMO06242, P_KWMTBOMO06702, P_KWMTBOMO07547, P_KWMTBOMO07869, P_KWMTBOMO09686, P_KWMTBOMO10324, P_KWMTBOMO10427, P_KWMTBOMO11555, P_KWMTBOMO11607, P_KWMTBOMO15090	0.0267445	GO_term	Cluster 12	FBgn0026261, FBgn0034986, FBgn0035534, FBgn0260460, FBgn0032236, FBgn0260407, FBgn0037529, FBgn0044511, FBgn0039555, FBgn0034361, FBgn0038474, FBgn0044510, FBgn0035374	mitochondrial small ribosomal subunit	CC
GO:0005783	32	95	336	2481	4.75218e-05	2.48607827574	P_KWMTBOMO00427, P_KWMTBOMO00711, P_KWMTBOMO01072, P_KWMTBOMO01156, P_KWMTBOMO01859, P_KWMTBOMO01925, P_KWMTBOMO02650, P_KWMTBOMO04302, P_KWMTBOMO05242, P_KWMTBOMO05707, P_KWMTBOMO06590, P_KWMTBOMO07329, P_KWMTBOMO08990, P_KWMTBOMO09077, P_KWMTBOMO09361, P_KWMTBOMO09705, P_KWMTBOMO09755, P_KWMTBOMO10127, P_KWMTBOMO10292, P_KWMTBOMO10782, P_KWMTBOMO11316, P_KWMTBOMO11657, P_KWMTBOMO11791, P_KWMTBO…	0.0389346	GO_term	Cluster 11	FBgn0029818, FBgn0029849, FBgn0040087, FBgn0029975, FBgn0035195, FBgn0001087, FBgn0036919, FBgn0014075, FBgn0036579, FBgn0036489, FBgn0036402, FBgn0031544, FBgn0086357, FBgn0031877, FBgn0267330, FBgn0053129, FBgn0032524, FBgn0011708, FBgn0011740, FBgn0037718, FBgn0027095, FBgn0045866, FBgn0039562, FBgn0028968, FBgn0028968, FBgn0039875, FBgn0004003, FBgn0045063, FBgn0263260, FBgn0259170, FBgn00408…	endoplasmic reticulum	CC
GO:0005856	9	10	208	2717	2.62953e-06	11.7325199719848	P_KWMTBOMO00171, P_KWMTBOMO00988, P_KWMTBOMO04132, P_KWMTBOMO05297, P_KWMTBOMO05924, P_KWMTBOMO11868, P_KWMTBOMO11870, P_KWMTBOMO12305, P_KWMTBOMO14858	0.00354144	GO_term	Cluster 6	FBgn0260049, FBgn0003149, FBgn0041789, FBgn0082582, FBgn0010434, FBgn0013733, FBgn0013733, FBgn0260442, FBgn0263391	cytoskeleton	CC
GO:0005918	7	7	204	2726	1.9598e-05	13.3330537519519	P_KWMTBOMO01641, P_KWMTBOMO03449, P_KWMTBOMO05270, P_KWMTBOMO11736, P_KWMTBOMO14099, P_KWMTBOMO15314, P_KWMTBOMO15660	0.0196611	GO_term	Cluster 9	FBgn0036299, FBgn0037240, FBgn0015777, FBgn0267488, FBgn0010238, FBgn0002921, FBgn0263289	septate junction	CC
GO:0005925	8	8	209	2719	5.89587e-06	12.9815014512605	P_KWMTBOMO00302, P_KWMTBOMO00988, P_KWMTBOMO01996, P_KWMTBOMO03402, P_KWMTBOMO05421, P_KWMTBOMO05924, P_KWMTBOMO06778, P_KWMTBOMO15879	0.00675469	GO_term	Cluster 6	FBgn0004397, FBgn0001250, FBgn0052528, FBgn0028427, FBgn0041789, FBgn0020249, FBgn0000244, FBgn0260442	focal adhesion	CC
GO:0006099	14	4	225	2701	8.58727e-13	41.8734325214156	P_KWMTBOMO00279, P_KWMTBOMO01346, P_KWMTBOMO08893, P_KWMTBOMO08991, P_KWMTBOMO09474, P_KWMTBOMO10508, P_KWMTBOMO11127, P_KWMTBOMO12761, P_KWMTBOMO13235, P_KWMTBOMO13907, P_KWMTBOMO14160, P_KWMTBOMO14761, P_KWMTBOMO15500, P_KWMTBOMO15652	4.69037e-09	GO_term	Cluster 3	FBgn0261955, FBgn0028336, FBgn0029890, FBgn0027291, FBgn0010352, FBgn0036162, FBgn0052026, FBgn0029118, FBgn0010100, FBgn0037643, FBgn0037862, FBgn0037891, FBgn0037873, FBgn0262559, FBgn0038922, FBgn0039358, FBgn0014028, FBgn0261439	tricarboxylic acid cycle	BP
GO:0006120	12	0	227	2705	6.32948e-14	Inf	P_KWMTBOMO00782, P_KWMTBOMO01752, P_KWMTBOMO01933, P_KWMTBOMO02936, P_KWMTBOMO06454, P_KWMTBOMO07415, P_KWMTBOMO08791, P_KWMTBOMO09598, P_KWMTBOMO10596, P_KWMTBOMO11974, P_KWMTBOMO12166, P_KWMTBOMO14186	4.1486e-10	GO_term	Cluster 3	FBgn0025839, FBgn0029888, FBgn0035046, FBgn0030853, FBgn0031505, FBgn0031684, FBgn0031771, FBgn0032511, FBgn0001989, FBgn0017567, FBgn0019957, FBgn0039909	mitochondrial electron transport, NADH to ubiquinone	BP
GO:0006122	6	0	233	2705	2.70089e-07	Inf	P_KWMTBOMO01304, P_KWMTBOMO02269, P_KWMTBOMO02907, P_KWMTBOMO06474, P_KWMTBOMO06660, P_KWMTBOMO07814	0.000414907	GO_term	Cluster 3	FBgn0030733, FBgn0036728, FBgn0250814, FBgn0035600, FBgn0021906, FBgn0000409, FBgn0039576	mitochondrial electron transport, ubiquinol to cytochrome c	BP
GO:0006123	5	0	234	2705	3.39227e-06	Inf	P_KWMTBOMO01304, P_KWMTBOMO03120, P_KWMTBOMO04652, P_KWMTBOMO11812, P_KWMTBOMO12189	0.00416893	GO_term	Cluster 3	FBgn0034877, FBgn0031830, FBgn0000409, FBgn0032833, FBgn0019624	mitochondrial electron transport, cytochrome c to oxygen	BP
GO:0006364	19	5	451	2469	1.02278e-11	20.7625251051824	P_KWMTBOMO02637, P_KWMTBOMO03236, P_KWMTBOMO03469, P_KWMTBOMO04762, P_KWMTBOMO04968, P_KWMTBOMO06370, P_KWMTBOMO08458, P_KWMTBOMO08612, P_KWMTBOMO08964, P_KWMTBOMO09273, P_KWMTBOMO11570, P_KWMTBOMO12515, P_KWMTBOMO12759, P_KWMTBOMO13221, P_KWMTBOMO13996, P_KWMTBOMO14240, P_KWMTBOMO15506, P_KWMTBOMO15532, P_KWMTBOMO15661	4.88399e-08	GO_term	Cluster 12	FBgn0023514, FBgn0023527, FBgn0010292, FBgn0052344, FBgn0035524, FBgn0030855, FBgn0031764, FBgn0022069, FBgn0032919, FBgn0038146, FBgn0261286, FBgn0010926, FBgn0010770, FBgn0039274, FBgn0034232, FBgn0263510, FBgn0033507, FBgn0033485, FBgn0033661	rRNA processing	BP
GO:0006412	52	46	316	2530	4.34931e-23	9.03644638282944	P_KWMTBOMO00336, P_KWMTBOMO00838, P_KWMTBOMO01068, P_KWMTBOMO01320, P_KWMTBOMO01941, P_KWMTBOMO02006, P_KWMTBOMO02059, P_KWMTBOMO02477, P_KWMTBOMO02724, P_KWMTBOMO03005, P_KWMTBOMO03951, P_KWMTBOMO04742, P_KWMTBOMO05280, P_KWMTBOMO05672, P_KWMTBOMO05675, P_KWMTBOMO05723, P_KWMTBOMO05979, P_KWMTBOMO06229, P_KWMTBOMO06480, P_KWMTBOMO06721, P_KWMTBOMO06974, P_KWMTBOMO07688, P_KWMTBOMO07780, P_KWMTBO…	6.10867e-19	GO_term	Cluster 11	FBgn0003517, FBgn0029785, FBgn0004403, FBgn0004404, FBgn0261592, FBgn0034743, FBgn0010078, FBgn0261596, FBgn0034968, FBgn0002607, FBgn0026372, FBgn0035422, FBgn0010198, FBgn0030616, FBgn0010412, FBgn0002590, FBgn0260441, FBgn0011284, FBgn0036213, FBgn0005533, FBgn0017579, FBgn0035753, FBgn0261606, FBgn0031980, FBgn0010265, FBgn0011272, FBgn0004867, FBgn0037686, FBgn0020910, FBgn0026250, FBgn00199…	translation	BP
GO:0006413	17	16	351	2560	5.45826e-08	7.73959705692266	P_KWMTBOMO00336, P_KWMTBOMO02471, P_KWMTBOMO04821, P_KWMTBOMO05672, P_KWMTBOMO07723, P_KWMTBOMO07866, P_KWMTBOMO09106, P_KWMTBOMO09569, P_KWMTBOMO09621, P_KWMTBOMO10208, P_KWMTBOMO11110, P_KWMTBOMO11710, P_KWMTBOMO12057, P_KWMTBOMO12580, P_KWMTBOMO13067, P_KWMTBOMO13171, P_KWMTBOMO14877	0.000109517	GO_term	Cluster 11	FBgn0023512, FBgn0029629, FBgn0024996, FBgn0034858, FBgn0034915, FBgn0026259, FBgn0030719, FBgn0262734, FBgn0261609, FBgn0004926, FBgn0037135, FBgn0026250, FBgn0038796, FBgn0039797, FBgn0034258, FBgn0034029, FBgn0027619, FBgn0023213, FBgn0040227	translational initiation	BP
GO:0006508	15	74	115	2740	4.96081e-06	4.82441119392961	P_KWMTBOMO01029, P_KWMTBOMO01843, P_KWMTBOMO02172, P_KWMTBOMO03010, P_KWMTBOMO06233, P_KWMTBOMO07411, P_KWMTBOMO08722, P_KWMTBOMO16807, P_KWMTBOMO10647, P_KWMTBOMO10649, P_KWMTBOMO10651, P_KWMTBOMO10987, P_KWMTBOMO10998, P_KWMTBOMO11042, P_KWMTBOMO15019	0.00580627	GO_term	Cluster 10	FBgn0052483, FBgn0035154, FBgn0030447, FBgn0036738, FBgn0036738, FBgn0036738, FBgn0036738, FBgn0036738, FBgn0036738, FBgn0036738, FBgn0035886, FBgn0035886, FBgn0035886, FBgn0035886, FBgn0035886, FBgn0035886, FBgn0035886, FBgn0035887, FBgn0035887, FBgn0035887, FBgn0035887, FBgn0035887, FBgn0035887, FBgn0035887, FBgn0035718, FBgn0040060, FBgn0040060, FBgn0040060, FBgn0040060, FBgn0040060, FBgn00400…	proteolysis	BP
GO:0006635	10	13	229	2692	4.59429e-06	9.02796332212421	P_KWMTBOMO00375, P_KWMTBOMO01937, P_KWMTBOMO02053, P_KWMTBOMO05541, P_KWMTBOMO06521, P_KWMTBOMO08461, P_KWMTBOMO11192, P_KWMTBOMO12205, P_KWMTBOMO13668, P_KWMTBOMO14325	0.00544207	GO_term	Cluster 3	FBgn0031092, FBgn0029969, FBgn0263006, FBgn0025352, FBgn0035811, FBgn0028479, FBgn0040064, FBgn0032160, FBgn0032161, FBgn0037440, FBgn0038486, FBgn0033465	fatty acid beta-oxidation	BP
GO:0006888	16	27	352	2549	2.77779e-05	4.28819417102896	P_KWMTBOMO00427, P_KWMTBOMO00638, P_KWMTBOMO00982, P_KWMTBOMO01072, P_KWMTBOMO01925, P_KWMTBOMO03431, P_KWMTBOMO07329, P_KWMTBOMO07589, P_KWMTBOMO08584, P_KWMTBOMO10292, P_KWMTBOMO12349, P_KWMTBOMO14157, P_KWMTBOMO14925, P_KWMTBOMO15361, P_KWMTBOMO15407, P_KWMTBOMO15583	0.0257642	GO_term	Cluster 11	FBgn0040087, FBgn0025725, FBgn0008635, FBgn0036489, FBgn0052069, FBgn0035909, FBgn0267330, FBgn0032465, FBgn0025724, FBgn0011708, FBgn0016700, FBgn0045866, FBgn0039450, FBgn0028968, FBgn0028968, FBgn0052654	endoplasmic reticulum to Golgi vesicle-mediated transport	BP
GO:0007005	12	9	205	2718	3.11251e-09	17.6320492988341	P_KWMTBOMO00300, P_KWMTBOMO00840, P_KWMTBOMO01075, P_KWMTBOMO01796, P_KWMTBOMO02309, P_KWMTBOMO05999, P_KWMTBOMO07588, P_KWMTBOMO09641, P_KWMTBOMO12378, P_KWMTBOMO12385, P_KWMTBOMO12741, P_KWMTBOMO13801	9.27301e-06	GO_term	Cluster 6	FBgn0250874, FBgn0035039, FBgn0035124, FBgn0015245, FBgn0004169, FBgn0030724, FBgn0036920, FBgn0036892, FBgn0002031, FBgn0037710, FBgn0040237, FBgn0039969, FBgn0029870	mitochondrion organization	BP
GO:0007026	4	0	213	2727	2.87674e-05	Inf	P_KWMTBOMO08648, P_KWMTBOMO11045, P_KWMTBOMO11868, P_KWMTBOMO11870	0.0259476	GO_term	Cluster 6	FBgn0250789, FBgn0250788, FBgn0013733, FBgn0013733	negative regulation of microtubule depolymerization	BP
GO:0007268	9	15	202	2718	2.13489e-05	8.06079518847213	P_KWMTBOMO02693, P_KWMTBOMO07261, P_KWMTBOMO08785, P_KWMTBOMO08809, P_KWMTBOMO09209, P_KWMTBOMO11289, P_KWMTBOMO11798, P_KWMTBOMO15314, P_KWMTBOMO15611	0.0205778	GO_term	Cluster 9	FBgn0035390, FBgn0004574, FBgn0003392, FBgn0052056, FBgn0004242, FBgn0263916, FBgn0026439, FBgn0003165, FBgn0086784, FBgn0002921	chemical synaptic transmission	BP
GO:0007475	7	6	210	2721	1.25836e-05	15.0810673772338	P_KWMTBOMO00302, P_KWMTBOMO00988, P_KWMTBOMO01996, P_KWMTBOMO03402, P_KWMTBOMO04880, P_KWMTBOMO05421, P_KWMTBOMO06778	0.0140587	GO_term	Cluster 6	FBgn0001250, FBgn0052528, FBgn0028427, FBgn0028546, FBgn0020249, FBgn0000244, FBgn0260442	apposition of dorsal and ventral imaginal disc-derived wing surfaces	BP
GO:0008061	8	17	67	2852	9.28965e-08	19.9481494193131	P_KWMTBOMO02300, P_KWMTBOMO04771, P_KWMTBOMO05341, P_KWMTBOMO05342, P_KWMTBOMO05344, P_KWMTBOMO07206, P_KWMTBOMO10066, P_KWMTBOMO16256	0.000182664	GO_term	Cluster 1	FBgn0035398, FBgn0052499, FBgn0028938, FBgn0028938, FBgn0028938, FBgn0050101, FBgn0034030, FBgn0263132	chitin binding	MF
GO:0008137	12	0	227	2705	6.32948e-14	Inf	P_KWMTBOMO01423, P_KWMTBOMO01752, P_KWMTBOMO04479, P_KWMTBOMO06454, P_KWMTBOMO07415, P_KWMTBOMO08791, P_KWMTBOMO09598, P_KWMTBOMO10596, P_KWMTBOMO11780, P_KWMTBOMO13200, P_KWMTBOMO13961, P_KWMTBOMO14186	4.1486e-10	GO_term	Cluster 3	FBgn0025839, FBgn0029888, FBgn0017566, FBgn0266582, FBgn0030605, FBgn0030718, FBgn0030853, FBgn0031505, FBgn0031771, FBgn0017567, FBgn0039669, FBgn0033961, FBgn0039909	NADH dehydrogenase (ubiquinone) activity	MF
GO:0008250	7	1	361	2575	3.23753e-06	49.8723856519931	P_KWMTBOMO02432, P_KWMTBOMO02470, P_KWMTBOMO05987, P_KWMTBOMO07617, P_KWMTBOMO09289, P_KWMTBOMO11772, P_KWMTBOMO15101	0.00416893	GO_term	Cluster 11	FBgn0014868, FBgn0031149, FBgn0032015, FBgn0263852, FBgn0053303, FBgn0011336, FBgn0034277	oligosaccharyltransferase complex	CC
GO:0009055	7	2	232	2703	6.68237e-07	40.6369688971112	P_KWMTBOMO01304, P_KWMTBOMO01346, P_KWMTBOMO02914, P_KWMTBOMO10759, P_KWMTBOMO13907, P_KWMTBOMO15066, P_KWMTBOMO15500	0.000966152	GO_term	Cluster 3	FBgn0000409, FBgn0037873, FBgn0038350, FBgn0038349, FBgn0267408, FBgn0039697, FBgn0014028, FBgn0261439, FBgn0010516, FBgn0038348	electron transfer activity	MF
GO:0010468	10	18	214	2702	2.06278e-05	7.00482898329782	P_KWMTBOMO03169, P_KWMTBOMO03860, P_KWMTBOMO05115, P_KWMTBOMO08691, P_KWMTBOMO09034, P_KWMTBOMO09390, P_KWMTBOMO10147, P_KWMTBOMO11394, P_KWMTBOMO12039, P_KWMTBOMO15774	0.0202804	GO_term	Cluster 7	FBgn0030479, FBgn0262737, FBgn0263231, FBgn0260944, FBgn0004587, FBgn0263396, FBgn0040284, FBgn0038870, FBgn0267791, FBgn0014870, FBgn0265298	regulation of gene expression	BP
GO:0012505	25	120	185	2614	1.99871e-05	2.9420742295531	P_KWMTBOMO00299, P_KWMTBOMO00532, P_KWMTBOMO02241, P_KWMTBOMO02468, P_KWMTBOMO03027, P_KWMTBOMO03873, P_KWMTBOMO04344, P_KWMTBOMO04427, P_KWMTBOMO05078, P_KWMTBOMO05276, P_KWMTBOMO05651, P_KWMTBOMO05806, P_KWMTBOMO07214, P_KWMTBOMO07554, P_KWMTBOMO08116, P_KWMTBOMO08582, P_KWMTBOMO08642, P_KWMTBOMO08655, P_KWMTBOMO09171, P_KWMTBOMO09631, P_KWMTBOMO13597, P_KWMTBOMO14346, P_KWMTBOMO14815, P_KWMTBO…	0.019849	GO_term	Cluster 5	FBgn0029709, FBgn0034914, FBgn0040308, FBgn0030306, FBgn0001218, FBgn0030377, FBgn0030734, FBgn0264077, FBgn0011509, FBgn0037312, FBgn0053113, FBgn0031842, FBgn0011584, FBgn0015797, FBgn0025678, FBgn0032916, FBgn0262801, FBgn0053105, FBgn0069242, FBgn0037930, FBgn0019925, FBgn0026616, FBgn0038950, FBgn0039160, FBgn0015622, FBgn0021795, FBgn0264294, FBgn0039966	endomembrane system	CC
GO:0012505	44	101	324	2475	4.00119e-09	3.32568676748948	P_KWMTBOMO00711, P_KWMTBOMO00982, P_KWMTBOMO01156, P_KWMTBOMO01806, P_KWMTBOMO01859, P_KWMTBOMO01971, P_KWMTBOMO02378, P_KWMTBOMO02432, P_KWMTBOMO02470, P_KWMTBOMO02775, P_KWMTBOMO03271, P_KWMTBOMO03631, P_KWMTBOMO05242, P_KWMTBOMO05445, P_KWMTBOMO05987, P_KWMTBOMO07329, P_KWMTBOMO07617, P_KWMTBOMO07670, P_KWMTBOMO07886, P_KWMTBOMO09077, P_KWMTBOMO09289, P_KWMTBOMO09361, P_KWMTBOMO09755, P_KWMTBO…	1.12395e-05	GO_term	Cluster 11	FBgn0027588, FBgn0023529, FBgn0029818, FBgn0014868, FBgn0050291, FBgn0035195, FBgn0035471, FBgn0010391, FBgn0030703, FBgn0030990, FBgn0014075, FBgn0036512, FBgn0036286, FBgn0052069, FBgn0035909, FBgn0031149, FBgn0031544, FBgn0031670, FBgn0086357, FBgn0032015, FBgn0263852, FBgn0032217, FBgn0053303, FBgn0053129, FBgn0027582, FBgn0011708, FBgn0037467, FBgn0037530, FBgn0037718, FBgn0005585, FBgn00270…	endomembrane system	CC
GO:0015986	10	0	229	2705	1.04321e-11	Inf	P_KWMTBOMO02431, P_KWMTBOMO04168, P_KWMTBOMO05069, P_KWMTBOMO06401, P_KWMTBOMO07247, P_KWMTBOMO11351, P_KWMTBOMO13723, P_KWMTBOMO14850, P_KWMTBOMO14939, P_KWMTBOMO16197	4.88399e-08	GO_term	Cluster 3	FBgn0028342, FBgn0011211, FBgn0019644, FBgn0010612, FBgn0038224, FBgn0016691, FBgn0016120, FBgn0016119, FBgn0020235, FBgn0010217	proton motive force-driven ATP synthesis	BP
GO:0016203	8	11	209	2716	2.84895e-05	9.43507976208817	P_KWMTBOMO00190, P_KWMTBOMO00302, P_KWMTBOMO00988, P_KWMTBOMO05132, P_KWMTBOMO05421, P_KWMTBOMO06778, P_KWMTBOMO11868, P_KWMTBOMO11870	0.0259476	GO_term	Cluster 6	FBgn0001250, FBgn0052528, FBgn0028427, FBgn0013733, FBgn0013733, FBgn0033504, FBgn0260442, FBgn0086906	muscle attachment	BP
GO:0016811	4	0	180	2760	1.47963e-05	Inf	P_KWMTBOMO09593, P_KWMTBOMO09594, P_KWMTBOMO12579, P_KWMTBOMO12686	0.0154757	GO_term	Cluster 2	FBgn0029848, FBgn0029848, FBgn0040069, FBgn0040069, FBgn0052751, FBgn0052751, FBgn0052750, FBgn0052750, FBgn0037513, FBgn0037513	hydrolase activity, acting on carbon-nitrogen (but not peptide) bonds, in linear amides	MF
GO:0017101	7	3	361	2573	3.87015e-05	16.5986361371239	P_KWMTBOMO00927, P_KWMTBOMO02088, P_KWMTBOMO05721, P_KWMTBOMO07874, P_KWMTBOMO08045, P_KWMTBOMO12628, P_KWMTBOMO15357	0.0328016	GO_term	Cluster 11	FBgn0027084, FBgn0036515, FBgn0053123, FBgn0027086, FBgn0005674, FBgn0027090, FBgn0002069	aminoacyl-tRNA synthetase multienzyme complex	CC
GO:0017171	13	45	117	2769	7.69884e-07	6.82732688081978	P_KWMTBOMO01029, P_KWMTBOMO01843, P_KWMTBOMO02172, P_KWMTBOMO07411, P_KWMTBOMO08390, P_KWMTBOMO08930, P_KWMTBOMO16807, P_KWMTBOMO10647, P_KWMTBOMO10649, P_KWMTBOMO10651, P_KWMTBOMO10987, P_KWMTBOMO11042, P_KWMTBOMO11277	0.00109698	GO_term	Cluster 10	FBgn0052483, FBgn0035154, FBgn0030447, FBgn0036738, FBgn0036738, FBgn0036738, FBgn0036738, FBgn0036738, FBgn0036738, FBgn0036738, FBgn0035886, FBgn0035886, FBgn0035886, FBgn0035886, FBgn0035886, FBgn0035886, FBgn0035886, FBgn0035887, FBgn0035887, FBgn0035887, FBgn0035887, FBgn0035887, FBgn0035887, FBgn0035887, FBgn0040060, FBgn0040060, FBgn0040060, FBgn0040060, FBgn0040060, FBgn0040060, FBgn00400…	serine hydrolase activity	MF
GO:0018279	6	1	362	2575	2.30413e-05	42.563794081654	P_KWMTBOMO02470, P_KWMTBOMO05987, P_KWMTBOMO07617, P_KWMTBOMO09077, P_KWMTBOMO09289, P_KWMTBOMO15101	0.0219218	GO_term	Cluster 11	FBgn0014868, FBgn0014075, FBgn0031149, FBgn0032015, FBgn0053303, FBgn0011336	protein N-linked glycosylation via asparagine	BP
GO:0019991	10	6	201	2727	1.59265e-08	22.5365876566339	P_KWMTBOMO01641, P_KWMTBOMO03449, P_KWMTBOMO05270, P_KWMTBOMO05374, P_KWMTBOMO10497, P_KWMTBOMO11584, P_KWMTBOMO11736, P_KWMTBOMO14099, P_KWMTBOMO15314, P_KWMTBOMO15660	3.81911e-05	GO_term	Cluster 9	FBgn0036433, FBgn0036299, FBgn0013997, FBgn0001104, FBgn0037240, FBgn0015777, FBgn0267488, FBgn0010238, FBgn0001122, FBgn0002921, FBgn0263289	septate junction assembly	BP
GO:0022625	40	8	328	2568	1.61198e-29	39.041848965495	P_KWMTBOMO00838, P_KWMTBOMO01068, P_KWMTBOMO01273, P_KWMTBOMO01320, P_KWMTBOMO01941, P_KWMTBOMO02006, P_KWMTBOMO02477, P_KWMTBOMO02724, P_KWMTBOMO03314, P_KWMTBOMO04742, P_KWMTBOMO05068, P_KWMTBOMO05675, P_KWMTBOMO05979, P_KWMTBOMO06229, P_KWMTBOMO06480, P_KWMTBOMO06721, P_KWMTBOMO06974, P_KWMTBOMO07200, P_KWMTBOMO07888, P_KWMTBOMO08064, P_KWMTBOMO08100, P_KWMTBOMO08399, P_KWMTBOMO08699, P_KWMTBO…	3.96209e-25	GO_term	Cluster 11	FBgn0015288, FBgn0002579, FBgn0029785, FBgn0014026, FBgn0029897, FBgn0016726, FBgn0010078, FBgn0034968, FBgn0002607, FBgn0026372, FBgn0261602, FBgn0035422, FBgn0030616, FBgn0036213, FBgn0017579, FBgn0035753, FBgn0261606, FBgn0000100, FBgn0037351, FBgn0037328, FBgn0031980, FBgn0011272, FBgn0005593, FBgn0015756, FBgn0032518, FBgn0086710, FBgn0037686, FBgn0020910, FBgn0039359, FBgn0039406, FBgn00032…	cytosolic large ribosomal subunit	CC
GO:0022626	66	6	302	2570	8.46265e-55	93.3765803488767	P_KWMTBOMO00838, P_KWMTBOMO01055, P_KWMTBOMO01068, P_KWMTBOMO01273, P_KWMTBOMO01320, P_KWMTBOMO01941, P_KWMTBOMO02006, P_KWMTBOMO02059, P_KWMTBOMO02477, P_KWMTBOMO02724, P_KWMTBOMO03314, P_KWMTBOMO03951, P_KWMTBOMO04742, P_KWMTBOMO05068, P_KWMTBOMO05280, P_KWMTBOMO05675, P_KWMTBOMO05723, P_KWMTBOMO05979, P_KWMTBOMO06229, P_KWMTBOMO06480, P_KWMTBOMO06721, P_KWMTBOMO06974, P_KWMTBOMO07200, P_KWMTBO…	8.32014e-50	GO_term	Cluster 11	FBgn0015288, FBgn0002579, FBgn0003517, FBgn0029785, FBgn0014026, FBgn0029897, FBgn0004403, FBgn0004404, FBgn0261592, FBgn0016726, FBgn0034743, FBgn0010078, FBgn0261596, FBgn0034968, FBgn0002607, FBgn0026372, FBgn0261602, FBgn0035422, FBgn0010198, FBgn0030616, FBgn0010412, FBgn0002590, FBgn0260441, FBgn0011284, FBgn0036213, FBgn0010408, FBgn0005533, FBgn0017579, FBgn0035753, FBgn0261606, FBgn00001…	cytosolic ribosome	CC
GO:0022627	28	4	340	2572	4.57148e-22	52.9061967540623	P_KWMTBOMO01055, P_KWMTBOMO02059, P_KWMTBOMO03951, P_KWMTBOMO05280, P_KWMTBOMO05723, P_KWMTBOMO07688, P_KWMTBOMO08440, P_KWMTBOMO08543, P_KWMTBOMO08666, P_KWMTBOMO08894, P_KWMTBOMO09106, P_KWMTBOMO09205, P_KWMTBOMO10248, P_KWMTBOMO10591, P_KWMTBOMO11021, P_KWMTBOMO11255, P_KWMTBOMO11987, P_KWMTBOMO12018, P_KWMTBOMO12287, P_KWMTBOMO12460, P_KWMTBOMO12483, P_KWMTBOMO12497, P_KWMTBOMO13455, P_KWMTBO…	5.61812e-18	GO_term	Cluster 11	FBgn0003517, FBgn0004403, FBgn0004404, FBgn0261592, FBgn0034743, FBgn0261596, FBgn0010198, FBgn0010412, FBgn0002590, FBgn0260441, FBgn0011284, FBgn0010408, FBgn0005533, FBgn0037135, FBgn0010265, FBgn0004867, FBgn0261597, FBgn0086472, FBgn0019936, FBgn0038834, FBgn0002622, FBgn0039129, FBgn0039300, FBgn0010411, FBgn0034138, FBgn0033912, FBgn0033699, FBgn0033555, FBgn0017545, FBgn0039757, FBgn00397…	cytosolic small ribosomal subunit	CC
GO:0022900	5	0	234	2705	3.39227e-06	Inf	P_KWMTBOMO01346, P_KWMTBOMO08461, P_KWMTBOMO11351, P_KWMTBOMO11630, P_KWMTBOMO12332	0.00416893	GO_term	Cluster 3	FBgn0034645, FBgn0011211, FBgn0031021, FBgn0261439, FBgn0033465	electron transport chain	BP
GO:0022904	6	0	233	2705	2.70089e-07	Inf	P_KWMTBOMO01346, P_KWMTBOMO01933, P_KWMTBOMO02941, P_KWMTBOMO05700, P_KWMTBOMO07260, P_KWMTBOMO15500	0.000414907	GO_term	Cluster 3	FBgn0047038, FBgn0031684, FBgn0040985, FBgn0027785, FBgn0014028, FBgn0261439	respiratory electron transport chain	BP
GO:0030150	8	7	209	2720	3.14622e-06	14.8402425908857	P_KWMTBOMO00210, P_KWMTBOMO02112, P_KWMTBOMO09184, P_KWMTBOMO11111, P_KWMTBOMO12378, P_KWMTBOMO14549, P_KWMTBOMO14686, P_KWMTBOMO15870	0.00416893	GO_term	Cluster 6	FBgn0250874, FBgn0016041, FBgn0035124, FBgn0036173, FBgn0031708, FBgn0038683, FBgn0033074, FBgn0033918, FBgn0001220, FBgn0014877	protein import into mitochondrial matrix	BP
GO:0030515	8	2	462	2472	1.33617e-05	21.3634663669789	P_KWMTBOMO01743, P_KWMTBOMO06835, P_KWMTBOMO08612, P_KWMTBOMO08964, P_KWMTBOMO10220, P_KWMTBOMO12515, P_KWMTBOMO15506, P_KWMTBOMO15532	0.014436	GO_term	Cluster 12	FBgn0023527, FBgn0010292, FBgn0030081, FBgn0086451, FBgn0010926, FBgn0038597, FBgn0039274, FBgn0034232	snoRNA binding	MF
GO:0030532	8	9	216	2711	1.32374e-05	11.1349968878398	P_KWMTBOMO04977, P_KWMTBOMO06780, P_KWMTBOMO06801, P_KWMTBOMO08636, P_KWMTBOMO09381, P_KWMTBOMO14184, P_KWMTBOMO15592, P_KWMTBOMO16232	0.014436	GO_term	Cluster 7	FBgn0003449, FBgn0034564, FBgn0036277, FBgn0261789, FBgn0038590, FBgn0039566, FBgn0023167, FBgn0000426	small nuclear ribonucleoprotein complex	CC
GO:0030686	6	0	464	2474	1.61161e-05	Inf	P_KWMTBOMO01743, P_KWMTBOMO06608, P_KWMTBOMO10328, P_KWMTBOMO10470, P_KWMTBOMO12299, P_KWMTBOMO13975	0.0163347	GO_term	Cluster 12	FBgn0034734, FBgn0036686, FBgn0263605, FBgn0086451, FBgn0033454, FBgn0033169	90S preribosome	CC
GO:0030687	11	4	459	2470	1.1434e-06	14.7765129255327	P_KWMTBOMO02637, P_KWMTBOMO03236, P_KWMTBOMO04513, P_KWMTBOMO05670, P_KWMTBOMO07675, P_KWMTBOMO16530, P_KWMTBOMO10661, P_KWMTBOMO11570, P_KWMTBOMO14240, P_KWMTBOMO14433, P_KWMTBOMO14866	0.00158331	GO_term	Cluster 12	FBgn0030067, FBgn0030720, FBgn0052409, FBgn0032298, FBgn0022069, FBgn0010770, FBgn0039233, FBgn0033059, FBgn0033485, FBgn0028744, FBgn0033661	preribosome, large subunit precursor	CC
GO:0030688	6	0	464	2474	1.61161e-05	Inf	P_KWMTBOMO08964, P_KWMTBOMO12299, P_KWMTBOMO12372, P_KWMTBOMO12734, P_KWMTBOMO12894, P_KWMTBOMO14240	0.0163347	GO_term	Cluster 12	FBgn0010292, FBgn0030177, FBgn0037073, FBgn0022069, FBgn0039306, FBgn0033169	preribosome, small subunit precursor	CC
GO:0032040	17	4	453	2470	7.06816e-11	23.1304638526815	P_KWMTBOMO01743, P_KWMTBOMO03469, P_KWMTBOMO04615, P_KWMTBOMO05846, P_KWMTBOMO06608, P_KWMTBOMO06835, P_KWMTBOMO07620, P_KWMTBOMO08612, P_KWMTBOMO08637, P_KWMTBOMO08802, P_KWMTBOMO10220, P_KWMTBOMO10328, P_KWMTBOMO10470, P_KWMTBOMO12759, P_KWMTBOMO14962, P_KWMTBOMO15506, P_KWMTBOMO15532	2.77965e-07	GO_term	Cluster 12	FBgn0029672, FBgn0029714, FBgn0029755, FBgn0030000, FBgn0030081, FBgn0034734, FBgn0263605, FBgn0086451, FBgn0038146, FBgn0261286, FBgn0010926, FBgn0038597, FBgn0039182, FBgn0039274, FBgn0034232, FBgn0033557, FBgn0033454	small-subunit processome	CC
GO:0032543	20	47	191	2686	1.50803e-08	5.97717089877763	P_KWMTBOMO02430, P_KWMTBOMO03000, P_KWMTBOMO03666, P_KWMTBOMO04145, P_KWMTBOMO04157, P_KWMTBOMO04712, P_KWMTBOMO07727, P_KWMTBOMO09231, P_KWMTBOMO10043, P_KWMTBOMO10547, P_KWMTBOMO10686, P_KWMTBOMO10736, P_KWMTBOMO10898, P_KWMTBOMO10960, P_KWMTBOMO12222, P_KWMTBOMO12260, P_KWMTBOMO12478, P_KWMTBOMO12581, P_KWMTBOMO15180, P_KWMTBOMO15572	3.7066e-05	GO_term	Cluster 9	FBgn0003714, FBgn0034727, FBgn0035122, FBgn0035335, FBgn0030433, FBgn0030572, FBgn0030692, FBgn0044030, FBgn0036774, FBgn0036557, FBgn0036462, FBgn0011787, FBgn0031639, FBgn0053002, FBgn0037566, FBgn0051450, FBgn0038426, FBgn0263863, FBgn0261380, FBgn0036569	mitochondrial translation	BP
GO:0032543	34	33	436	2441	2.24497e-11	5.76301611365405	P_KWMTBOMO02099, P_KWMTBOMO02140, P_KWMTBOMO02426, P_KWMTBOMO02815, P_KWMTBOMO02839, P_KWMTBOMO03868, P_KWMTBOMO05426, P_KWMTBOMO05509, P_KWMTBOMO06026, P_KWMTBOMO06242, P_KWMTBOMO06702, P_KWMTBOMO07195, P_KWMTBOMO07264, P_KWMTBOMO07547, P_KWMTBOMO07760, P_KWMTBOMO07815, P_KWMTBOMO07869, P_KWMTBOMO07988, P_KWMTBOMO08767, P_KWMTBOMO08861, P_KWMTBOMO09537, P_KWMTBOMO09663, P_KWMTBOMO09686, P_KWMTBO…	9.59635e-08	GO_term	Cluster 12	FBgn0029718, FBgn0026261, FBgn0034986, FBgn0040666, FBgn0035272, FBgn0035534, FBgn0030552, FBgn0030686, FBgn0030786, FBgn0036853, FBgn0260460, FBgn0036335, FBgn0036135, FBgn0035980, FBgn0028648, FBgn0031231, FBgn0037330, FBgn0031660, FBgn0032053, FBgn0032236, FBgn0260407, FBgn0037529, FBgn0037608, FBgn0044511, FBgn0038319, FBgn0039555, FBgn0034361, FBgn0033816, FBgn0026741, FBgn0032720, FBgn00384…	mitochondrial translation	BP
GO:0032981	20	5	219	2700	2.67202e-18	49.0722914628707	P_KWMTBOMO00592, P_KWMTBOMO00726, P_KWMTBOMO00782, P_KWMTBOMO01420, P_KWMTBOMO04479, P_KWMTBOMO04534, P_KWMTBOMO07415, P_KWMTBOMO07771, P_KWMTBOMO08791, P_KWMTBOMO09312, P_KWMTBOMO10285, P_KWMTBOMO10596, P_KWMTBOMO11201, P_KWMTBOMO11630, P_KWMTBOMO11685, P_KWMTBOMO11974, P_KWMTBOMO12332, P_KWMTBOMO12682, P_KWMTBOMO13200, P_KWMTBOMO13961	2.62703e-14	GO_term	Cluster 3	FBgn0029868, FBgn0029888, FBgn0029971, FBgn0034576, FBgn0034645, FBgn0035046, FBgn0030605, FBgn0030718, FBgn0031021, FBgn0011455, FBgn0040705, FBgn0021967, FBgn0031505, FBgn0031436, FBgn0031228, FBgn0037001, FBgn0032511, FBgn0017567, FBgn0039669, FBgn0033961, FBgn0033570	mitochondrial respiratory chain complex I assembly	BP
GO:0033181	9	3	359	2573	1.06001e-06	21.4586067320015	P_KWMTBOMO01315, P_KWMTBOMO02064, P_KWMTBOMO03975, P_KWMTBOMO04914, P_KWMTBOMO11051, P_KWMTBOMO11096, P_KWMTBOMO11809, P_KWMTBOMO15758, P_KWMTBOMO16196	0.0014888	GO_term	Cluster 11	FBgn0028665, FBgn0015324, FBgn0263598, FBgn0265262, FBgn0027779, FBgn0005671, FBgn0026753, FBgn0022097, FBgn0262512, FBgn0262511	plasma membrane proton-transporting V-type ATPase complex	CC
GO:0035062	6	0	218	2720	1.82286e-07	Inf	P_KWMTBOMO03169, P_KWMTBOMO03337, P_KWMTBOMO03860, P_KWMTBOMO10147, P_KWMTBOMO11394, P_KWMTBOMO12590	0.000310305	GO_term	Cluster 7	FBgn0267790, FBgn0004587, FBgn0004237, FBgn0263396, FBgn0001215, FBgn0267791, FBgn0265298	omega speckle	CC
GO:0040003	12	39	63	2830	2.1879e-09	13.777347035938	P_KWMTBOMO05341, P_KWMTBOMO05342, P_KWMTBOMO05344, P_KWMTBOMO05553, P_KWMTBOMO06992, P_KWMTBOMO10066, P_KWMTBOMO12979, P_KWMTBOMO12982, P_KWMTBOMO13018, P_KWMTBOMO13423, P_KWMTBOMO15468, P_KWMTBOMO16256	6.93888e-06	GO_term	Cluster 1	FBgn0029811, FBgn0035398, FBgn0036879, FBgn0052029, FBgn0035875, FBgn0028938, FBgn0028938, FBgn0028938, FBgn0004780, FBgn0004783, FBgn0004782, FBgn0004778, FBgn0001321, FBgn0039481, FBgn0050101, FBgn0250833, FBgn0259247	chitin-based cuticle development	BP
GO:0045214	9	15	208	2712	2.68161e-05	7.81123930780698	P_KWMTBOMO00190, P_KWMTBOMO00988, P_KWMTBOMO04132, P_KWMTBOMO05421, P_KWMTBOMO07588, P_KWMTBOMO08034, P_KWMTBOMO11229, P_KWMTBOMO14858, P_KWMTBOMO15930	0.0251091	GO_term	Cluster 6	FBgn0004169, FBgn0001250, FBgn0004028, FBgn0260049, FBgn0261822, FBgn0014141, FBgn0260442, FBgn0263391, FBgn0086906	sarcomere organization	BP
GO:0046933	11	0	228	2705	8.14227e-13	Inf	P_KWMTBOMO02431, P_KWMTBOMO04168, P_KWMTBOMO05069, P_KWMTBOMO06401, P_KWMTBOMO07247, P_KWMTBOMO10128, P_KWMTBOMO11351, P_KWMTBOMO13723, P_KWMTBOMO14850, P_KWMTBOMO14939, P_KWMTBOMO16197	4.69037e-09	GO_term	Cluster 3	FBgn0028342, FBgn0011211, FBgn0035032, FBgn0019644, FBgn0010612, FBgn0038224, FBgn0016691, FBgn0016120, FBgn0016119, FBgn0020235, FBgn0010217	proton-transporting ATP synthase activity, rotational mechanism	MF
GO:0046961	10	2	358	2574	4.3615e-08	35.864213098599	P_KWMTBOMO01315, P_KWMTBOMO02064, P_KWMTBOMO03975, P_KWMTBOMO04914, P_KWMTBOMO05357, P_KWMTBOMO11051, P_KWMTBOMO11096, P_KWMTBOMO11809, P_KWMTBOMO15758, P_KWMTBOMO16196	8.93345e-05	GO_term	Cluster 11	FBgn0028665, FBgn0015324, FBgn0263598, FBgn0265262, FBgn0027779, FBgn0005671, FBgn0026753, FBgn0028671, FBgn0022097, FBgn0262512, FBgn0262511	proton-transporting ATPase activity, rotational mechanism	MF
GO:0048024	6	4	218	2716	2.94454e-05	18.6328907540297	P_KWMTBOMO03860, P_KWMTBOMO09503, P_KWMTBOMO11394, P_KWMTBOMO12039, P_KWMTBOMO12213, P_KWMTBOMO15534	0.0263178	GO_term	Cluster 7	FBgn0004401, FBgn0004587, FBgn0267791, FBgn0022987, FBgn0014870, FBgn0264270	regulation of mRNA splicing, via spliceosome	BP
GO:0055085	13	28	117	2786	8.18919e-09	11.0293142644481	P_KWMTBOMO00003, P_KWMTBOMO00403, P_KWMTBOMO04226, P_KWMTBOMO05100, P_KWMTBOMO08807, P_KWMTBOMO08969, P_KWMTBOMO09033, P_KWMTBOMO10253, P_KWMTBOMO10323, P_KWMTBOMO10641, P_KWMTBOMO13856, P_KWMTBOMO15406, P_KWMTBOMO15542	2.17602e-05	GO_term	Cluster 10	FBgn0028491, FBgn0034885, FBgn0034883, FBgn0035173, FBgn0036043, FBgn0010497, FBgn0028513, FBgn0037875, FBgn0013953, FBgn0039637, FBgn0034394, FBgn0034392, FBgn0010241, FBgn0033234, FBgn0039207, FBgn0037386, FBgn0034884, FBgn0031170	transmembrane transport	BP
GO:0062129	10	29	65	2840	2.19836e-08	15.0124692009374	P_KWMTBOMO05341, P_KWMTBOMO05342, P_KWMTBOMO05344, P_KWMTBOMO06992, P_KWMTBOMO12979, P_KWMTBOMO12982, P_KWMTBOMO13018, P_KWMTBOMO13423, P_KWMTBOMO15468, P_KWMTBOMO16256	4.91213e-05	GO_term	Cluster 1	FBgn0029811, FBgn0036879, FBgn0052029, FBgn0035875, FBgn0028938, FBgn0028938, FBgn0028938, FBgn0004780, FBgn0004783, FBgn0004782, FBgn0004778, FBgn0001321, FBgn0039481, FBgn0050101, FBgn0250833	chitin-based extracellular matrix	CC
GO:0071011	26	50	198	2670	1.04144e-11	7.00263977464728	P_KWMTBOMO01047, P_KWMTBOMO01064, P_KWMTBOMO01368, P_KWMTBOMO01842, P_KWMTBOMO02744, P_KWMTBOMO02857, P_KWMTBOMO03169, P_KWMTBOMO03245, P_KWMTBOMO03860, P_KWMTBOMO04424, P_KWMTBOMO04769, P_KWMTBOMO06038, P_KWMTBOMO06780, P_KWMTBOMO06801, P_KWMTBOMO07384, P_KWMTBOMO07773, P_KWMTBOMO08636, P_KWMTBOMO08691, P_KWMTBOMO09381, P_KWMTBOMO09390, P_KWMTBOMO10424, P_KWMTBOMO12350, P_KWMTBOMO13706, P_KWMTBO…	4.88399e-08	GO_term	Cluster 7	FBgn0003449, FBgn0029133, FBgn0030479, FBgn0005411, FBgn0004401, FBgn0263603, FBgn0036314, FBgn0036277, FBgn0011640, FBgn0031229, FBgn0017457, FBgn0261068, FBgn0263198, FBgn0261789, FBgn0260944, FBgn0004587, FBgn0263396, FBgn0040284, FBgn0024491, FBgn0266917, FBgn0039566, FBgn0033062, FBgn0261119, FBgn0023167, FBgn0000426, FBgn0013435, FBgn0003742	precatalytic spliceosome	CC
GO:0071013	22	45	202	2675	1.12442e-09	6.46590374036927	P_KWMTBOMO01047, P_KWMTBOMO01064, P_KWMTBOMO01368, P_KWMTBOMO01842, P_KWMTBOMO02744, P_KWMTBOMO02857, P_KWMTBOMO03169, P_KWMTBOMO03245, P_KWMTBOMO03860, P_KWMTBOMO04424, P_KWMTBOMO06038, P_KWMTBOMO06780, P_KWMTBOMO06801, P_KWMTBOMO07773, P_KWMTBOMO08636, P_KWMTBOMO09381, P_KWMTBOMO09390, P_KWMTBOMO12350, P_KWMTBOMO13706, P_KWMTBOMO14184, P_KWMTBOMO15534, P_KWMTBOMO15592	3.68495e-06	GO_term	Cluster 7	FBgn0003449, FBgn0029133, FBgn0004401, FBgn0263603, FBgn0036314, FBgn0036277, FBgn0011640, FBgn0031229, FBgn0261068, FBgn0263198, FBgn0261789, FBgn0004587, FBgn0263396, FBgn0040284, FBgn0024491, FBgn0266917, FBgn0039566, FBgn0033062, FBgn0261119, FBgn0023167, FBgn0000426, FBgn0013435	catalytic step 2 spliceosome	CC
GO:0071013	24	43	446	2431	4.84136e-05	3.04066076345713	P_KWMTBOMO00839, P_KWMTBOMO01400, P_KWMTBOMO01665, P_KWMTBOMO02067, P_KWMTBOMO02170, P_KWMTBOMO02895, P_KWMTBOMO03183, P_KWMTBOMO03471, P_KWMTBOMO05232, P_KWMTBOMO05688, P_KWMTBOMO06344, P_KWMTBOMO06766, P_KWMTBOMO09292, P_KWMTBOMO10517, P_KWMTBOMO10852, P_KWMTBOMO12671, P_KWMTBOMO13562, P_KWMTBOMO14608, P_KWMTBOMO14627, P_KWMTBOMO14687, P_KWMTBOMO14861, P_KWMTBOMO15063, P_KWMTBOMO15065, P_KWMTBO…	0.0393375	GO_term	Cluster 12	FBgn0000377, FBgn0022942, FBgn0265574, FBgn0035162, FBgn0001491, FBgn0030365, FBgn0036828, FBgn0036733, FBgn0263599, FBgn0031493, FBgn0031266, FBgn0014366, FBgn0016978, FBgn0001986, FBgn0032690, FBgn0086707, FBgn0086444, FBgn0037573, FBgn0038046, FBgn0038666, FBgn0033859, FBgn0033378, FBgn0033160, FBgn0051368	catalytic step 2 spliceosome	CC
GO:0098595	8	5	176	2755	1.97217e-07	24.9618923755672	P_KWMTBOMO05722, P_KWMTBOMO09197, P_KWMTBOMO09309, P_KWMTBOMO09504, P_KWMTBOMO09508, P_KWMTBOMO09516, P_KWMTBOMO10376, P_KWMTBOMO15333	0.000328258	GO_term	Cluster 2	FBgn0021764, FBgn0030521, FBgn0041604, FBgn0263930, FBgn0260462, FBgn0000808, FBgn0000808, FBgn0000808	perivitelline space	CC
GO:1990904	13	15	211	2705	2.73719e-08	11.0893734710541	P_KWMTBOMO01368, P_KWMTBOMO01720, P_KWMTBOMO03146, P_KWMTBOMO03337, P_KWMTBOMO06705, P_KWMTBOMO06780, P_KWMTBOMO07929, P_KWMTBOMO08636, P_KWMTBOMO09503, P_KWMTBOMO11394, P_KWMTBOMO12590, P_KWMTBOMO13267, P_KWMTBOMO15617	5.8502e-05	GO_term	Cluster 7	FBgn0003449, FBgn0029979, FBgn0042134, FBgn0261068, FBgn0011638, FBgn0267790, FBgn0004237, FBgn0039566, FBgn0001215, FBgn0011224, FBgn0002774, FBgn0267791, FBgn0259139, FBgn0264270	ribonucleoprotein complex	CC
PF00011	9	6	196	3579	1.25837e-08	27.2962182610201	P_KWMTBOMO02376, P_KWMTBOMO03071, P_KWMTBOMO03130, P_KWMTBOMO16001, P_KWMTBOMO16636, P_KWMTBOMO16637, P_KWMTBOMO16707, P_KWMTBOMO16125, P_KWMTBOMO16126	3.17224e-05	Pfam	Cluster 4		Hsp20/alpha crystallin family
PF00076	21	38	231	3500	4.44662e-11	8.36345056889677	P_KWMTBOMO01064, P_KWMTBOMO01720, P_KWMTBOMO03146, P_KWMTBOMO03169, P_KWMTBOMO03337, P_KWMTBOMO03860, P_KWMTBOMO03927, P_KWMTBOMO04769, P_KWMTBOMO06780, P_KWMTBOMO07384, P_KWMTBOMO08430, P_KWMTBOMO08691, P_KWMTBOMO09091, P_KWMTBOMO09390, P_KWMTBOMO09503, P_KWMTBOMO09657, P_KWMTBOMO10147, P_KWMTBOMO10424, P_KWMTBOMO12427, P_KWMTBOMO12590, P_KWMTBOMO13267	1.82156e-07	Pfam	Cluster 7	FBgn0003449, FBgn0014024, FBgn0030479, FBgn0005411, FBgn0035872, FBgn0011640, FBgn0017457, FBgn0011638, FBgn0267790, FBgn0260944, FBgn0004587, FBgn0004237, FBgn0263396, FBgn0040284, FBgn0039229, FBgn0001215, FBgn0011224, FBgn0003742, FBgn0265298, FBgn0259139, FBgn0264270	RNA recognition motif. (a.k.a. RRM, RBD, or RNP domain)
PF00083	8	11	259	3512	2.08703e-05	9.84809962640061	P_KWMTBOMO05216, P_KWMTBOMO07977, P_KWMTBOMO11855, P_KWMTBOMO11856, P_KWMTBOMO13512, P_KWMTBOMO15541, P_KWMTBOMO15542, P_KWMTBOMO16112	0.0203157	Pfam	Cluster 10	FBgn0037387, FBgn0037386	Sugar (and other) transporter
PF00089	21	55	246	3468	2.51965e-08	5.37801011528887	P_KWMTBOMO01029, P_KWMTBOMO02953, P_KWMTBOMO02956, P_KWMTBOMO02957, P_KWMTBOMO03010, P_KWMTBOMO03771, P_KWMTBOMO03772, P_KWMTBOMO04031, P_KWMTBOMO09429, P_KWMTBOMO09454, P_KWMTBOMO09465, P_KWMTBOMO16807, P_KWMTBOMO10647, P_KWMTBOMO10648, P_KWMTBOMO10649, P_KWMTBOMO10651, P_KWMTBOMO10986, P_KWMTBOMO10987, P_KWMTBOMO11042, P_KWMTBOMO12723, P_KWMTBOMO15920	5.50493e-05	Pfam	Cluster 10	FBgn0036738, FBgn0036738, FBgn0036738, FBgn0036738, FBgn0036738, FBgn0036738, FBgn0036738, FBgn0035886, FBgn0035886, FBgn0035886, FBgn0035886, FBgn0035886, FBgn0035886, FBgn0035886, FBgn0035887, FBgn0035887, FBgn0035887, FBgn0035887, FBgn0035887, FBgn0035887, FBgn0035887, FBgn0040060, FBgn0040060, FBgn0040060, FBgn0040060, FBgn0040060, FBgn0040060, FBgn0040060, FBgn0250815, FBgn0250815, FBgn02508…	Trypsin
PF00151	6	5	261	3518	3.95361e-05	16.1413125589301	P_KWMTBOMO02587, P_KWMTBOMO02590, P_KWMTBOMO02591, P_KWMTBOMO07153, P_KWMTBOMO12510, P_KWMTBOMO12512	0.0332225	Pfam	Cluster 10		Lipase
PF00270	21	14	504	3251	2.26769e-10	9.66477535215734	P_KWMTBOMO01817, P_KWMTBOMO02067, P_KWMTBOMO02081, P_KWMTBOMO02647, P_KWMTBOMO02895, P_KWMTBOMO03475, P_KWMTBOMO04266, P_KWMTBOMO04762, P_KWMTBOMO04968, P_KWMTBOMO06732, P_KWMTBOMO06733, P_KWMTBOMO08813, P_KWMTBOMO09292, P_KWMTBOMO09415, P_KWMTBOMO10835, P_KWMTBOMO12237, P_KWMTBOMO12733, P_KWMTBOMO13996, P_KWMTBOMO14608, P_KWMTBOMO15063, P_KWMTBOMO15244	8.25743e-07	Pfam	Cluster 12	FBgn0052344, FBgn0030246, FBgn0027602, FBgn0030855, FBgn0004556, FBgn0263599, FBgn0035720, FBgn0001565, FBgn0014189, FBgn0001942, FBgn0001986, FBgn0032690, FBgn0086444, FBgn0032919, FBgn0037573, FBgn0266581, FBgn0039117, FBgn0034496	DEAD/DEAH box helicase
PF00271	23	18	502	3247	2.03862e-10	8.25897566114199	P_KWMTBOMO01817, P_KWMTBOMO02067, P_KWMTBOMO02081, P_KWMTBOMO02647, P_KWMTBOMO02895, P_KWMTBOMO03475, P_KWMTBOMO04266, P_KWMTBOMO04762, P_KWMTBOMO04968, P_KWMTBOMO06732, P_KWMTBOMO06733, P_KWMTBOMO07724, P_KWMTBOMO08794, P_KWMTBOMO08813, P_KWMTBOMO09292, P_KWMTBOMO09415, P_KWMTBOMO10835, P_KWMTBOMO12237, P_KWMTBOMO12733, P_KWMTBOMO13996, P_KWMTBOMO14687, P_KWMTBOMO15063, P_KWMTBOMO15244	7.7088e-07	Pfam	Cluster 12	FBgn0052344, FBgn0030246, FBgn0027602, FBgn0030855, FBgn0004556, FBgn0000212, FBgn0035720, FBgn0001565, FBgn0014189, FBgn0001942, FBgn0001986, FBgn0032690, FBgn0086444, FBgn0032919, FBgn0037573, FBgn0266581, FBgn0039117, FBgn0034496, FBgn0033160, FBgn0037232	Helicase conserved C-terminal domain
PF00372	7	1	286	3496	1.15349e-07	85.1697782180819	P_KWMTBOMO01258, P_KWMTBOMO01259, P_KWMTBOMO01262, P_KWMTBOMO01263, P_KWMTBOMO09393, P_KWMTBOMO09804, P_KWMTBOMO13992	0.000213974	Pfam	Cluster 2	FBgn0002564, FBgn0002564, FBgn0002564, FBgn0002564, FBgn0002562, FBgn0002562, FBgn0002562, FBgn0002562, FBgn0002563, FBgn0002563, FBgn0002563, FBgn0002563, FBgn0033367, FBgn0261363	Hemocyanin, copper containing domain
PF00379	11	53	88	3638	5.20705e-07	8.5669010746815	P_KWMTBOMO01807, P_KWMTBOMO02261, P_KWMTBOMO02265, P_KWMTBOMO06989, P_KWMTBOMO06992, P_KWMTBOMO11180, P_KWMTBOMO11181, P_KWMTBOMO12979, P_KWMTBOMO12982, P_KWMTBOMO13018, P_KWMTBOMO13423	0.000775661	Pfam	Cluster 1	FBgn0029811, FBgn0036879, FBgn0052029, FBgn0035875, FBgn0004780, FBgn0004783, FBgn0004782, FBgn0004778, FBgn0039481, FBgn0250833	Insect cuticle protein
PF00400	24	33	501	3232	1.30294e-07	4.68889379232961	P_KWMTBOMO00898, P_KWMTBOMO02097, P_KWMTBOMO03183, P_KWMTBOMO03469, P_KWMTBOMO04511, P_KWMTBOMO04513, P_KWMTBOMO04616, P_KWMTBOMO06758, P_KWMTBOMO06907, P_KWMTBOMO07620, P_KWMTBOMO08458, P_KWMTBOMO09064, P_KWMTBOMO09273, P_KWMTBOMO10220, P_KWMTBOMO10328, P_KWMTBOMO10661, P_KWMTBOMO11751, P_KWMTBOMO11766, P_KWMTBOMO12450, P_KWMTBOMO12515, P_KWMTBOMO12629, P_KWMTBOMO13562, P_KWMTBOMO14810, P_KWMTBO…	0.000232909	Pfam	Cluster 12	FBgn0023514, FBgn0023510, FBgn0023527, FBgn0030365, FBgn0036733, FBgn0036460, FBgn0263933, FBgn0021874, FBgn0032298, FBgn0027524, FBgn0038146, FBgn0038597, FBgn0038666, FBgn0023423, FBgn0025457, FBgn0022288, FBgn0033557, FBgn0263510, FBgn0033454, FBgn0033471, FBgn0033247, FBgn0028744, FBgn0032915, FBgn0023458	WD domain, G-beta repeat
PF00412	6	6	242	3536	4.88961e-05	14.5817363749116	P_KWMTBOMO03402, P_KWMTBOMO05924, P_KWMTBOMO07861, P_KWMTBOMO12875, P_KWMTBOMO15710, P_KWMTBOMO16064	0.0394038	Pfam	Cluster 6	FBgn0041789, FBgn0020249, FBgn0051352, FBgn0260463, FBgn0250819, FBgn0259209, FBgn0261565	LIM domain
PF00493	5	2	260	3523	3.01131e-05	33.7546613392137	P_KWMTBOMO03235, P_KWMTBOMO09198, P_KWMTBOMO11276, P_KWMTBOMO15293, P_KWMTBOMO15657	0.0266721	Pfam	Cluster 9	FBgn0024332, FBgn0025815, FBgn0020633, FBgn0031703, FBgn0017577, FBgn0015929, FBgn0053181	MCM P-loop domain
PF01423	7	2	245	3536	1.70169e-07	50.3536051563509	P_KWMTBOMO01368, P_KWMTBOMO06287, P_KWMTBOMO06801, P_KWMTBOMO09381, P_KWMTBOMO14184, P_KWMTBOMO15592, P_KWMTBOMO16232	0.000298756	Pfam	Cluster 7	FBgn0034564, FBgn0036277, FBgn0261068, FBgn0261789, FBgn0023167, FBgn0000426, FBgn0032240	LSM domain
PF01602	6	2	399	3383	3.33744e-05	25.3895531385462	P_KWMTBOMO00427, P_KWMTBOMO05928, P_KWMTBOMO07589, P_KWMTBOMO08990, P_KWMTBOMO12752, P_KWMTBOMO14157	0.0290375	Pfam	Cluster 11	FBgn0003210, FBgn0030089, FBgn0001087, FBgn0008635, FBgn0028968, FBgn0028968	Adaptin N terminal region
PF01826	5	4	200	3581	4.65212e-05	22.3226865625687	P_KWMTBOMO03535, P_KWMTBOMO03536, P_KWMTBOMO13252, P_KWMTBOMO13254, P_KWMTBOMO13262	0.0384351	Pfam	Cluster 4	FBgn0020509, FBgn0036495, FBgn0085218	Trypsin Inhibitor like cysteine rich domain
PF03260	12	24	107	3647	3.48781e-10	16.9977134497328	P_KWMTBOMO11888, P_KWMTBOMO11931, P_KWMTBOMO11932, P_KWMTBOMO11934, P_KWMTBOMO11936, P_KWMTBOMO11940, P_KWMTBOMO11941, P_KWMTBOMO11942, P_KWMTBOMO11946, P_KWMTBOMO11947, P_KWMTBOMO11951, P_KWMTBOMO11955	1.22467e-06	Pfam	Cluster 8		Lepidopteran low molecular weight (30 kD) lipoprotein
PF03392	6	3	287	3494	1.39806e-05	24.2851468617964	P_KWMTBOMO11530, P_KWMTBOMO11533, P_KWMTBOMO11539, P_KWMTBOMO11540, P_KWMTBOMO11541, P_KWMTBOMO16709	0.0149404	Pfam	Cluster 2		Insect pheromone-binding family, A10/OS-D
PF03722	7	1	286	3496	1.15349e-07	85.1697782180819	P_KWMTBOMO01258, P_KWMTBOMO01259, P_KWMTBOMO01262, P_KWMTBOMO01263, P_KWMTBOMO09393, P_KWMTBOMO09804, P_KWMTBOMO13992	0.000213974	Pfam	Cluster 2	FBgn0002564, FBgn0002564, FBgn0002564, FBgn0002564, FBgn0002562, FBgn0002562, FBgn0002562, FBgn0002562, FBgn0002563, FBgn0002563, FBgn0002563, FBgn0002563, FBgn0033367, FBgn0261363	Hemocyanin, all-alpha domain
PF03723	7	1	286	3496	1.15349e-07	85.1697782180819	P_KWMTBOMO01258, P_KWMTBOMO01259, P_KWMTBOMO01262, P_KWMTBOMO01263, P_KWMTBOMO09393, P_KWMTBOMO09804, P_KWMTBOMO13992	0.000213974	Pfam	Cluster 2	FBgn0002564, FBgn0002564, FBgn0002564, FBgn0002564, FBgn0002562, FBgn0002562, FBgn0002562, FBgn0002562, FBgn0002563, FBgn0002563, FBgn0002563, FBgn0002563, FBgn0033367, FBgn0261363	Hemocyanin, ig-like domain
PF16030	4	0	289	3497	3.50487e-05	Inf	P_KWMTBOMO09504, P_KWMTBOMO09506, P_KWMTBOMO09508, P_KWMTBOMO09516	0.0299639	Pfam	Cluster 2	FBgn0000808, FBgn0000808, FBgn0000808	Serine protease gd N-terminus
PF17855	5	1	260	3524	9.12533e-06	67.587996899551	P_KWMTBOMO03235, P_KWMTBOMO09198, P_KWMTBOMO11276, P_KWMTBOMO15293, P_KWMTBOMO15657	0.0103122	Pfam	Cluster 9	FBgn0024332, FBgn0025815, FBgn0020633, FBgn0031703, FBgn0017577, FBgn0015929, FBgn0053181	MCM AAA-lid domain

## Sheet: Supplementary Data S4
# Supplementary Data S4: Significantly abundant transcripts in Ewhite or Ebrown in comparison to each other, with information about maternal Drosophila genes
Bm_gene_ids	mean_Ewhite	mean_Ebrown	p.value_adj	maternal_in_Hopper_et_al_2007	Flybase_id
P_KWMTBOMO00016	0.651658	2.9701	0.0478249	no	NA
P_KWMTBOMO00017	0	4.92239	0.000868014	no	NA
P_KWMTBOMO00021	5.82749	2.6767	0.0302778	no	FBgn0029712
P_KWMTBOMO00040	6.49534	0.928771	0.00199112	no	NA
P_KWMTBOMO00041	6.19059	0.334967	0.000556189	no	NA
P_KWMTBOMO00043	3.64595	0	0.00376902	no	FBgn0033307
P_KWMTBOMO00045	6.43724	4.40031	0.00750963	no	NA
P_KWMTBOMO00050	2.20996	0	0.0400916	no	NA
P_KWMTBOMO00051	9.26734	7.84606	0.00043219	no	FBgn0035769
P_KWMTBOMO00056	4.90933	0.497701	0.00036201	no	FBgn0036896
P_KWMTBOMO00059	3.79883	0.816153	0.0124731	no	FBgn0267487
P_KWMTBOMO00061	9.41617	6.84545	0.000307491	no	FBgn0036004
P_KWMTBOMO00080	8.23316	6.23824	0.00163932	no	FBgn0053208
P_KWMTBOMO00086	5.99001	2.84331	0.00706139	no	FBgn0029706
P_KWMTBOMO00089	7.07393	5.94801	0.0138618	no	FBgn0013799
P_KWMTBOMO00099	4.20422	1.71474	0.0250783	no	FBgn0036621
P_KWMTBOMO00100	6.01915	0.789927	0.00278953	no	NA
P_KWMTBOMO00105	5.55191	4.37359	0.0236015	no	FBgn0027547
P_KWMTBOMO00109	6.10523	4.89115	0.00305449	no	FBgn0259166
P_KWMTBOMO00111	0.192999	3.98345	0.000785943	no	NA
P_KWMTBOMO00122	3.9227	2.18266	0.041236	no	FBgn0017429
P_KWMTBOMO00124	2.99892	0.708292	0.0223718	no	FBgn0035517
P_KWMTBOMO00145	1.45367	0	0.0190496	no	FBgn0037726
P_KWMTBOMO00146	1.93255	0	0.048512	no	NA
P_KWMTBOMO00148	3.54478	1.49593	0.0381523	no	FBgn0052103
P_KWMTBOMO00151	4.44006	0.261205	0.000437184	no	FBgn0003720
P_KWMTBOMO00155	4.27388	1.38831	0.0220447	no	FBgn0052649
P_KWMTBOMO00158	4.30061	2.53954	0.0487799	no	FBgn0036257
P_KWMTBOMO00172	8.11615	1.35416	0.00166138	no	NA
P_KWMTBOMO00174	5.33428	1.23039	0.00683098	no	FBgn0266084
P_KWMTBOMO00175	4.34577	2.03321	0.00376246	no	NA
P_KWMTBOMO00176	6.23156	5.0495	0.0245694	no	FBgn0264302
P_KWMTBOMO00180	3.33584	1.21758	0.0285342	no	FBgn0035397
P_KWMTBOMO00184	5.31332	2.41345	0.027876	no	FBgn0010470
P_KWMTBOMO00188	3.53579	1.00786	0.017424	no	FBgn0051915
P_KWMTBOMO00191	3.50555	0.646185	0.0262765	no	NA
P_KWMTBOMO00192	6.81893	4.76922	0.0260588	no	FBgn0027111
P_KWMTBOMO00195	2.3681	0.203716	0.0368885	no	FBgn0037084
P_KWMTBOMO00198	1.39103	4.43547	0.0233883	no	NA
P_KWMTBOMO00201	6.26554	4.7894	0.0175397	no	FBgn0035696
P_KWMTBOMO00210	4.66907	3.46053	0.0303726	no	FBgn0033918
P_KWMTBOMO00211	5.60091	3.08404	0.00557478	no	FBgn0034931
P_KWMTBOMO00223	0.36247	3.16606	0.00559662	no	NA
P_KWMTBOMO00224	0.17553	2.25495	0.00161585	no	FBgn0036910
P_KWMTBOMO00234	2.47026	0	0.0270247	no	FBgn0264000, FBgn0004619
P_KWMTBOMO00238	1.01686	9.03338	0.000514152	no	FBgn0026415, FBgn0013763
P_KWMTBOMO00239	0	2.11202	0.00731742	no	NA
P_KWMTBOMO00243	7.65829	2.50435	0.000413474	no	FBgn0031545
P_KWMTBOMO00246	4.28418	0.878087	0.00757002	no	NA
P_KWMTBOMO00248	3.84017	0.283815	0.0025206	no	NA
P_KWMTBOMO00256	6.79832	4.21119	0.000283717	yes	FBgn0032514
P_KWMTBOMO00263	0	2.76691	0.00689038	no	FBgn0050380
P_KWMTBOMO00268	1.86749	8.37891	0.00446193	no	NA
P_KWMTBOMO00272	3.13083	11.3683	0.00542467	no	FBgn0014163
P_KWMTBOMO00275	5.93312	4.68379	0.0287681	no	FBgn0030869
P_KWMTBOMO00280	9.41338	3.32725	0.00525418	no	FBgn0032700
P_KWMTBOMO00291	6.35149	4.38435	0.0112793	no	FBgn0015379
P_KWMTBOMO00293	2.42383	6.04216	0.0145685	no	FBgn0001145
P_KWMTBOMO00295	1.85518	6.48785	0.0183237	no	FBgn0052372
P_KWMTBOMO00301	2.8142	0	0.00582539	no	FBgn0052280
P_KWMTBOMO00302	6.29733	5.0381	0.0234314	no	FBgn0052528
P_KWMTBOMO00303	6.40226	4.74766	0.00536839	no	FBgn0262740
P_KWMTBOMO00312	0	4.9276	0.00572952	no	FBgn0265767
P_KWMTBOMO00326	6.572	4.42183	0.00248025	no	NA
P_KWMTBOMO00327	11.2196	8.68593	0.000409987	no	FBgn0261934
P_KWMTBOMO00337	0.420233	2.38036	0.0291804	no	NA
P_KWMTBOMO00338	6.50297	3.23885	0.0102444	no	FBgn0051100
P_KWMTBOMO00345	1.72505	3.93703	0.0454954	no	NA
P_KWMTBOMO00363	6.34059	5.17794	0.000589001	no	FBgn0035237
P_KWMTBOMO00374	6.78913	5.28519	0.00042151	no	FBgn0020620
P_KWMTBOMO00386	0.29008	2.26386	0.016473	no	NA
P_KWMTBOMO00387	7.08099	5.51262	0.00489016	no	FBgn0037842
P_KWMTBOMO00391	6.69401	5.22774	0.00147018	no	FBgn0029117
P_KWMTBOMO00393	6.96832	5.67349	0.0162384	no	FBgn0004465
P_KWMTBOMO00400	8.05378	3.43486	0.00443318	no	FBgn0052369
P_KWMTBOMO00421	1.96488	0.284203	0.0298363	no	NA
P_KWMTBOMO00438	5.14439	3.45175	0.0249079	no	FBgn0033814
P_KWMTBOMO00448	0.173206	4.71571	0.00131131	no	NA
P_KWMTBOMO00460	6.19392	3.543	0.00485756	no	FBgn0261862
P_KWMTBOMO00461	2.91449	0.769936	0.00919842	no	FBgn0025109
P_KWMTBOMO00465	4.54566	2.85434	0.0165043	no	FBgn0035916
P_KWMTBOMO00473	7.09377	4.40685	0.00513505	no	FBgn0004654
P_KWMTBOMO00474	8.01136	5.6355	0.000421539	no	NA
P_KWMTBOMO00476	6.27438	4.99326	0.0212562	no	FBgn0033052
P_KWMTBOMO00478	7.6128	2.18545	0.00355054	no	NA
P_KWMTBOMO00493	6.0529	1.45369	0.010929	no	NA
P_KWMTBOMO00497	1.22892	4.14838	0.0130123	yes	FBgn0032350
P_KWMTBOMO00499	6.5249	4.31452	0.00637789	yes	FBgn0000032
P_KWMTBOMO00500	8.16916	6.97448	0.0254384	no	NA
P_KWMTBOMO00516	4.82189	2.4318	0.000915401	no	FBgn0032699
P_KWMTBOMO00520	4.50455	3.15381	0.0144003	no	FBgn0267384
P_KWMTBOMO00525	5.05611	2.92575	0.0171114	no	FBgn0259734
P_KWMTBOMO00526	5.87105	4.49957	0.00607812	no	FBgn0031065
P_KWMTBOMO00530	0.180055	3.12255	0.0213262	no	FBgn0037973, FBgn0037975
P_KWMTBOMO00535	12.0769	9.28074	5.17619e-05	no	NA
P_KWMTBOMO00536	2.22604	0	0.0475964	no	FBgn0035815
P_KWMTBOMO00542	7.67109	3.36817	0.00160922	no	FBgn0037819
P_KWMTBOMO00549	3.52486	0.784365	0.0129928	no	NA
P_KWMTBOMO00551	8.50381	5.5291	0.00382762	no	NA
P_KWMTBOMO00553	0	1.74959	0.041891	no	NA
P_KWMTBOMO00556	2.5653	0.362837	0.0411052	no	NA
P_KWMTBOMO00567	0	5.07463	0.00328008	no	NA
P_KWMTBOMO00617	8.69941	6.6345	0.000113081	no	FBgn0016762
P_KWMTBOMO00631	5.03532	1.74036	0.00443269	no	NA
P_KWMTBOMO00633	5.19464	1.64686	0.00904433	no	NA
P_KWMTBOMO00640	5.31875	4.07696	0.0316581	no	FBgn0036566
P_KWMTBOMO00641	3.62663	1.7661	0.0450231	no	NA
P_KWMTBOMO00644	1.79734	3.93747	0.0261159	no	NA
P_KWMTBOMO00650	4.36438	0.822817	0.00143608	no	FBgn0001208
P_KWMTBOMO00655	7.22443	5.40611	0.000755731	no	FBgn0034793
P_KWMTBOMO00676	6.35743	4.95433	0.02931	no	FBgn0034707
P_KWMTBOMO00681	5.17561	2.52837	0.0455937	no	NA
P_KWMTBOMO00707	7.39778	6.26865	0.00342474	no	NA
P_KWMTBOMO00710	8.31078	5.70897	0.00189275	no	FBgn0263782
P_KWMTBOMO00713	2.48449	0.742718	0.0211036	yes	FBgn0015372
P_KWMTBOMO00716	5.39906	3.59863	0.0382615	no	FBgn0004875
P_KWMTBOMO00719	5.18192	0.445393	0.00146844	no	FBgn0015561
P_KWMTBOMO00720	7.3555	4.08547	7.576e-05	no	NA
P_KWMTBOMO00721	5.82641	4.51773	0.00527399	no	FBgn0038301
P_KWMTBOMO00722	8.74905	6.2059	0.00141792	no	FBgn0034401
P_KWMTBOMO00725	8.05727	5.85966	0.000887728	yes	FBgn0039829
P_KWMTBOMO00726	7.31976	6.09165	0.0242196	no	FBgn0031436
P_KWMTBOMO00750	6.29559	5.15148	0.0391163	no	FBgn0004087
P_KWMTBOMO00776	5.95407	3.3095	0.00312262	no	FBgn0023181
P_KWMTBOMO00780	6.36711	4.19764	0.00380258	no	NA
P_KWMTBOMO00787	1.33235	4.99821	0.0122094	no	FBgn0038589, FBgn0033799
P_KWMTBOMO00792	5.80939	3.09393	0.00263625	no	FBgn0011741
P_KWMTBOMO00800	4.0572	1.18319	0.00292036	yes	FBgn0023522
P_KWMTBOMO00827	0	3.6402	0.00346159	no	NA
P_KWMTBOMO00879	2.07448	0	0.0401011	no	NA
P_KWMTBOMO00881	7.8025	6.62688	0.0109522	yes	FBgn0029092
P_KWMTBOMO00882	4.69876	3.2769	0.0236071	no	FBgn0259238
P_KWMTBOMO00885	4.50917	1.13821	0.00387623	no	NA
P_KWMTBOMO00886	5.01609	3.83825	0.0177117	yes	FBgn0000581
P_KWMTBOMO00891	6.46772	4.20248	0.00266807	yes	FBgn0037205
P_KWMTBOMO00899	2.17176	0.436969	0.00691625	no	FBgn0036652
P_KWMTBOMO00900	4.7143	2.24331	0.00561929	no	NA
P_KWMTBOMO00905	2.22198	0.396018	0.0364921	no	FBgn0261397
P_KWMTBOMO00907	4.83166	3.42598	0.0377445	no	NA
P_KWMTBOMO00916	11.9635	5.85213	0.000680434	no	FBgn0053896, FBgn0053894, FBgn0053880, FBgn0053890, FBgn0061209, FBgn0053878, FBgn0053910, FBgn0053876, FBgn0053872, FBgn0053888, FBgn0053904, FBgn0053898, FBgn0053906, FBgn0053892, FBgn0053874, FBgn0053900, FBgn0053886, FBgn0053908, FBgn0053870, FBgn0053882, FBgn0053884, FBgn0053902, FBgn0053868
P_KWMTBOMO00923	12.805	7.24321	0.000926954	no	FBgn0053837, FBgn0053834, FBgn0053816, FBgn0053846, FBgn0053840, FBgn0053858, FBgn0053831, FBgn0053852, FBgn0053828, FBgn0053849, FBgn0053804, FBgn0053825, FBgn0053819, FBgn0053801, FBgn0053813, FBgn0053843, FBgn0053810, FBgn0053861, FBgn0053807, FBgn0053822, FBgn0053855, FBgn0051617, FBgn0053864
P_KWMTBOMO00928	4.13608	2.96347	0.0226822	yes	FBgn0024236
P_KWMTBOMO00934	0.180055	4.40402	6.83921e-05	no	FBgn0001269
P_KWMTBOMO00935	0	2.18359	0.0431884	no	FBgn0001269
P_KWMTBOMO00936	0	1.89484	0.00597345	no	NA
P_KWMTBOMO00943	6.66313	5.33197	0.000565911	no	NA
P_KWMTBOMO00953	6.88724	5.82824	0.00731742	no	NA
P_KWMTBOMO00979	5.5167	4.49499	0.0330976	no	FBgn0031598
P_KWMTBOMO00981	5.66764	2.11563	0.0176273	no	NA
P_KWMTBOMO00989	1.54272	3.95998	0.0194734	no	NA
P_KWMTBOMO00990	7.762	4.23791	0.000191074	yes	FBgn0035488
P_KWMTBOMO00992	7.22484	5.21559	0.00492953	no	NA
P_KWMTBOMO00994	4.45085	3.39129	0.0360451	no	FBgn0033639
P_KWMTBOMO00995	9.25442	5.68073	0.0221736	no	NA
P_KWMTBOMO01006	6.65331	5.14347	0.0313757	no	NA
P_KWMTBOMO01009	1.1189	5.61495	0.00610442	no	FBgn0003174
P_KWMTBOMO01016	6.05563	4.58512	0.0402479	no	NA
P_KWMTBOMO01021	9.4297	7.56818	1.58387e-05	no	FBgn0050389
P_KWMTBOMO01032	3.65562	0	0.00723724	no	NA
P_KWMTBOMO01045	7.24278	4.42405	0.00061979	yes	FBgn0033174
P_KWMTBOMO01048	4.90946	2.92701	0.0154749	no	FBgn0042127, FBgn0042125
P_KWMTBOMO01053	7.5921	5.77114	0.000200181	no	FBgn0037816
P_KWMTBOMO01057	8.04854	5.17779	0.000882817	yes	FBgn0031267
P_KWMTBOMO01073	3.82003	1.65306	0.00953017	no	FBgn0260862
P_KWMTBOMO01074	7.79666	6.09445	0.00185387	no	NA
P_KWMTBOMO01075	9.85038	8.2535	0.00224982	no	FBgn0015245
P_KWMTBOMO01077	3.62548	0.362919	0.0113922	no	NA
P_KWMTBOMO01084	6.44949	4.85136	0.00132493	no	FBgn0024973
P_KWMTBOMO01088	2.73727	7.32553	0.0112803	no	FBgn0039341
P_KWMTBOMO01089	2.91452	0.646597	0.0209593	no	FBgn0003076
P_KWMTBOMO01090	4.72221	0	0.000593768	no	NA
P_KWMTBOMO01092	7.26718	1.6238	0.00276566	no	NA
P_KWMTBOMO01094	3.77404	0.588843	0.0109309	yes	FBgn0000182
P_KWMTBOMO01106	5.00051	1.09893	0.0035722	yes	FBgn0030122
P_KWMTBOMO01111	0	4.81279	0.00117696	no	NA
P_KWMTBOMO01113	7.98539	1.69384	0.00151313	no	NA
P_KWMTBOMO01116	8.19455	5.5833	0.0020652	yes	FBgn0032929
P_KWMTBOMO01118	7.71518	6.69487	0.0206765	no	FBgn0016013
P_KWMTBOMO01125	1.85478	0	0.00335817	no	NA
P_KWMTBOMO01130	6.74163	4.95145	0.000409987	no	NA
P_KWMTBOMO01136	6.73189	4.9768	0.000389693	no	FBgn0031397
P_KWMTBOMO01141	4.89666	3.76411	0.00982315	no	NA
P_KWMTBOMO01143	0.283882	3.45511	0.0143043	no	FBgn0031307
P_KWMTBOMO01146	3.43365	2.12552	0.0147518	no	FBgn0264574
P_KWMTBOMO01151	4.52339	3.31324	0.035699	no	NA
P_KWMTBOMO01152	7.44776	6.1445	0.00433947	no	NA
P_KWMTBOMO01153	7.27168	5.18589	0.00312328	yes	FBgn0032516
P_KWMTBOMO01156	7.63071	6.04866	0.0016099	no	FBgn0031544
P_KWMTBOMO01166	5.61969	4.24668	0.0417266	no	FBgn0260748
P_KWMTBOMO01170	7.78055	6.42923	0.0135654	no	FBgn0010213
P_KWMTBOMO01172	6.7068	4.71437	0.0068022	no	NA
P_KWMTBOMO01174	7.41351	3.91391	0.00509227	no	FBgn0053138
P_KWMTBOMO01177	5.7207	3.12593	0.0202298	no	NA
P_KWMTBOMO01182	10.9187	9.04974	0.00102244	no	FBgn0001091, FBgn0001092
P_KWMTBOMO01188	8.5251	7.47052	0.000915401	no	FBgn0263979
P_KWMTBOMO01189	0.745584	5.56935	0.00156596	no	FBgn0040211
P_KWMTBOMO01193	7.54738	6.28781	0.00322911	yes	FBgn0027495
P_KWMTBOMO01194	6.06776	4.856	0.0361404	no	FBgn0050103, FBgn0034225, FBgn0050104
P_KWMTBOMO01204	2.41207	9.36003	0.00219577	no	FBgn0053290, FBgn0037126
P_KWMTBOMO01206	7.66174	6.64116	0.0197345	no	FBgn0053290, FBgn0037126
P_KWMTBOMO01213	3.09998	0	0.0467045	no	FBgn0053290, FBgn0037126
P_KWMTBOMO01229	5.52341	3.70731	0.040615	no	FBgn0032897, FBgn0032900, FBgn0051675, FBgn0032899
P_KWMTBOMO01237	5.67315	4.34805	0.040615	no	NA
P_KWMTBOMO01249	3.05829	0.887145	0.0353969	no	NA
P_KWMTBOMO01255	3.74023	0.901103	0.0160919	no	FBgn0264895
P_KWMTBOMO01272	4.41619	1.81096	0.0195571	yes	FBgn0036545
P_KWMTBOMO01277	3.09943	0.620229	0.00745321	no	FBgn0035785
P_KWMTBOMO01278	5.4752	1.90201	0.0163098	no	FBgn0032731
P_KWMTBOMO01279	5.86044	4.7891	0.0354208	no	NA
P_KWMTBOMO01280	6.11226	3.45198	0.00982315	no	FBgn0032171
P_KWMTBOMO01285	5.26923	2.24132	0.00197719	no	FBgn0034490
P_KWMTBOMO01286	5.47765	4.2797	0.0182905	no	FBgn0025720
P_KWMTBOMO01291	6.56248	5.33529	0.00166712	no	NA
P_KWMTBOMO01296	6.78373	5.57679	0.00853111	no	FBgn0033883
P_KWMTBOMO01297	6.96768	5.73598	0.014456	no	NA
P_KWMTBOMO01302	6.82878	3.9043	0.0028304	no	FBgn0033717
P_KWMTBOMO01303	5.64337	3.34703	0.00229246	no	FBgn0033716
P_KWMTBOMO01312	8.27959	6.84969	0.00189148	no	FBgn0028694
P_KWMTBOMO01318	6.29846	4.97582	0.0138618	no	NA
P_KWMTBOMO01328	0.613231	3.31648	0.00712705	no	FBgn0035833
P_KWMTBOMO01331	7.4603	6.45909	0.00915269	no	FBgn0046222
P_KWMTBOMO01333	6.70636	3.9288	0.0018395	no	FBgn0028572
P_KWMTBOMO01335	1.97761	4.09868	0.0483828	no	FBgn0034658, FBgn0036820
P_KWMTBOMO01348	5.86845	3.22731	0.0436931	no	NA
P_KWMTBOMO01351	6.14213	4.89978	0.0385442	yes	FBgn0013749
P_KWMTBOMO01359	2.71949	0.159202	0.017398	no	FBgn0026238
P_KWMTBOMO01360	8.2011	5.11548	0.000178687	yes	FBgn0027500
P_KWMTBOMO01361	9.77746	8.77673	0.00356989	no	FBgn0030891
P_KWMTBOMO01365	5.80783	4.46201	0.00955192	yes	FBgn0031540
P_KWMTBOMO01379	8.34393	6.86628	0.0029068	no	FBgn0031912
P_KWMTBOMO01387	9.01483	7.28888	0.000320832	yes	FBgn0027617
P_KWMTBOMO01390	0.562981	5.0122	0.00391668	no	NA
P_KWMTBOMO01396	6.4551	4.58267	0.0186748	yes	FBgn0000662
P_KWMTBOMO01397	6.14325	4.75654	0.0088853	no	FBgn0261610
P_KWMTBOMO01401	10.2247	8.13713	0.00215866	no	NA
P_KWMTBOMO01405	7.78367	5.25695	0.00016347	yes	FBgn0031434
P_KWMTBOMO01408	2.16631	8.28285	0.00252605	no	FBgn0002733, FBgn0002735
P_KWMTBOMO01409	0	5.95567	0.00480911	no	FBgn0040296
P_KWMTBOMO01414	2.55116	6.4256	0.00136998	no	NA
P_KWMTBOMO01428	4.29609	1.85635	0.0266014	no	NA
P_KWMTBOMO01430	7.84425	6.45668	0.000132154	yes	FBgn0027054
P_KWMTBOMO01433	9.65377	8.39193	0.000258498	no	NA
P_KWMTBOMO01438	6.22763	4.75544	0.00126164	no	NA
P_KWMTBOMO01439	4.72039	2.45568	0.0125373	no	FBgn0032467
P_KWMTBOMO01440	6.79766	4.94719	0.000565911	yes	FBgn0032859
P_KWMTBOMO01442	0.908729	3.51169	0.00506827	no	FBgn0031313
P_KWMTBOMO01445	5.04227	0.362394	0.00061979	no	FBgn0263355
P_KWMTBOMO01446	6.15696	4.49773	0.00455316	no	FBgn0261938
P_KWMTBOMO01452	7.4092	6.09148	0.00656488	no	FBgn0027093
P_KWMTBOMO01468	4.56581	2.15823	0.00309552	no	FBgn0034814
P_KWMTBOMO01481	7.98481	6.21815	0.00123506	no	FBgn0033556
P_KWMTBOMO01484	0	2.69472	0.031037	no	NA
P_KWMTBOMO01486	4.67213	3.122	0.0245694	no	FBgn0019830
P_KWMTBOMO01504	1.06997	3.64719	0.0138113	no	NA
P_KWMTBOMO01505	7.26585	5.2101	0.00617366	no	NA
P_KWMTBOMO01522	0.758973	6.3919	0.00102712	no	NA
P_KWMTBOMO01525	0.373053	5.06605	6.34558e-05	no	FBgn0032021
P_KWMTBOMO01528	0	9.19847	0.00157859	no	NA
P_KWMTBOMO01530	2.48512	0.470309	0.0448503	no	NA
P_KWMTBOMO01535	3.34904	0.840731	0.0242863	no	NA
P_KWMTBOMO01547	5.2058	1.68012	0.0108438	no	NA
P_KWMTBOMO01565	0	2.33951	0.00577785	no	FBgn0011817
P_KWMTBOMO01567	7.90402	6.53985	2.33936e-05	yes	FBgn0027889
P_KWMTBOMO01568	6.45977	2.03105	0.00254428	no	FBgn0032362
P_KWMTBOMO01573	5.3662	3.95833	0.0181158	no	FBgn0050476
P_KWMTBOMO01574	5.57992	3.87604	0.0108728	no	FBgn0028429
P_KWMTBOMO01607	0.180055	3.72058	0.0310633	no	NA
P_KWMTBOMO01618	2.95264	0.983887	0.0318096	no	FBgn0029771
P_KWMTBOMO01627	0.307619	6.25083	9.19229e-05	no	NA
P_KWMTBOMO01635	0	2.59297	0.00355542	no	NA
P_KWMTBOMO01637	7.95635	5.94316	6.34558e-05	no	FBgn0032949
P_KWMTBOMO01643	3.08052	0	0.00641866	no	NA
P_KWMTBOMO01655	3.8332	0.645541	0.00419681	no	FBgn0032614, FBgn0051810, FBgn0051809
P_KWMTBOMO01660	6.87062	4.15445	0.00484639	no	FBgn0031673
P_KWMTBOMO01666	6.98196	5.28585	0.000529098	no	FBgn0266521
P_KWMTBOMO01667	5.6044	4.01972	0.00919784	no	FBgn0023508
P_KWMTBOMO01669	7.68705	5.87302	0.00689704	no	FBgn0031779
P_KWMTBOMO01685	8.6341	6.99006	0.00242838	no	FBgn0051678
P_KWMTBOMO01699	4.13224	2.01681	0.0404625	yes	FBgn0027592
P_KWMTBOMO01701	0	3.99405	0.00217593	no	FBgn0003963
P_KWMTBOMO01708	7.8912	5.9976	0.000646405	no	FBgn0030276
P_KWMTBOMO01720	10.5919	9.3655	0.0117494	no	FBgn0011638
P_KWMTBOMO01738	0	3.68436	0.0159382	no	NA
P_KWMTBOMO01739	0	5.54951	0.00091925	no	NA
P_KWMTBOMO01740	0.35326	8.08709	2.8097e-05	no	NA
P_KWMTBOMO01741	1.58557	11.1816	0.000233966	no	NA
P_KWMTBOMO01745	1.01711	4.36066	0.0240574	no	NA
P_KWMTBOMO01751	3.27051	0	0.00254134	no	FBgn0028978
P_KWMTBOMO01766	6.65361	5.49948	0.00204268	no	FBgn0263133
P_KWMTBOMO01775	5.9783	3.58013	0.00128074	no	NA
P_KWMTBOMO01784	0.586732	3.76746	0.012145	no	NA
P_KWMTBOMO01785	6.31272	5.30684	0.0185051	no	FBgn0266465
P_KWMTBOMO01805	8.18179	5.89436	0.00186707	no	FBgn0259676
P_KWMTBOMO01813	0.280684	2.92803	0.0047024	no	FBgn0267326
P_KWMTBOMO01818	7.79161	6.35469	0.00214292	no	FBgn0014906
P_KWMTBOMO01821	7.08526	4.29128	0.0152571	no	FBgn0259735
P_KWMTBOMO01824	4.97202	2.05123	0.0266346	no	FBgn0031413
P_KWMTBOMO01826	8.38604	6.5185	0.0112194	yes	FBgn0010422
P_KWMTBOMO01828	9.85933	3.54153	0.00286191	no	NA
P_KWMTBOMO01832	6.77464	5.67561	0.0119497	yes	FBgn0027515
P_KWMTBOMO01837	5.40714	3.81618	0.0151119	no	NA
P_KWMTBOMO01838	0.420233	5.20846	0.000590827	no	NA
P_KWMTBOMO01844	7.9166	2.30224	0.00534853	no	NA
P_KWMTBOMO01848	3.3665	0	0.00204891	no	FBgn0263780
P_KWMTBOMO01851	9.67049	7.36632	0.000421539	no	FBgn0037363
P_KWMTBOMO01861	7.44996	5.67122	0.004072	no	FBgn0086757
P_KWMTBOMO01871	0.389433	3.84403	0.00305958	no	NA
P_KWMTBOMO01872	0.483149	8.10342	0.000113081	no	NA
P_KWMTBOMO01878	9.17603	7.0609	0.00135164	no	FBgn0029929
P_KWMTBOMO01887	4.78279	1.12454	0.0177972	no	NA
P_KWMTBOMO01889	9.18261	7.45124	0.000882817	yes	FBgn0013765
P_KWMTBOMO01890	7.44545	5.92468	0.00196223	no	FBgn0032849
P_KWMTBOMO01908	6.93753	4.57266	2.73928e-05	no	FBgn0031865
P_KWMTBOMO01922	2.06361	0	0.0232219	no	FBgn0023416
P_KWMTBOMO01926	9.5052	7.96499	0.00467932	no	FBgn0036488
P_KWMTBOMO01931	6.43578	4.56906	0.0258763	no	NA
P_KWMTBOMO01933	8.16025	6.42974	0.000821463	no	FBgn0031684
P_KWMTBOMO01947	8.50891	7.40771	0.00226234	no	FBgn0034697
P_KWMTBOMO01956	9.75907	8.06066	0.000124299	yes	FBgn0011763
P_KWMTBOMO01960	1.68708	7.38529	0.0168399	no	FBgn0013755, FBgn0013753
P_KWMTBOMO01967	9.48898	5.31114	0.000810352	yes	FBgn0034804
P_KWMTBOMO01970	4.78795	3.58013	0.0317324	no	NA
P_KWMTBOMO01973	0.355585	3.1154	0.00138036	no	FBgn0016075
P_KWMTBOMO01975	1.26978	4.65582	0.0209261	no	FBgn0000299
P_KWMTBOMO01977	5.69053	3.29441	0.0213389	no	FBgn0043010
P_KWMTBOMO01980	3.68909	1.16956	0.0140873	no	FBgn0261804
P_KWMTBOMO01981	0.180055	5.07715	2.73928e-05	no	FBgn0032727, FBgn0032726
P_KWMTBOMO01988	0.588303	2.20466	0.0320369	no	FBgn0029131, FBgn0040491
P_KWMTBOMO01996	0.782703	4.0881	0.00448433	no	FBgn0000244
P_KWMTBOMO02012	0.280684	3.42864	0.000642882	no	FBgn0261648
P_KWMTBOMO02014	6.47929	4.58644	0.00127459	no	FBgn0032924
P_KWMTBOMO02018	0	2.12969	0.0296871	no	NA
P_KWMTBOMO02034	2.45274	0	0.0422282	no	FBgn0000075
P_KWMTBOMO02038	7.81114	5.91419	0.000470706	no	FBgn0032393
P_KWMTBOMO02041	1.49648	5.98868	0.0106056	no	FBgn0001311
P_KWMTBOMO02045	9.0653	7.8684	0.0281729	no	NA
P_KWMTBOMO02048	8.24304	6.78103	0.00197281	no	NA
P_KWMTBOMO02050	6.10188	4.14753	0.0297102	no	NA
P_KWMTBOMO02060	7.74695	6.3987	0.00397128	no	FBgn0262743
P_KWMTBOMO02064	4.92348	2.63725	0.0405859	no	FBgn0028665
P_KWMTBOMO02074	8.46121	6.54058	0.00056763	no	FBgn0031736
P_KWMTBOMO02076	7.16541	4.81555	0.00373673	no	NA
P_KWMTBOMO02080	5.47686	4.16284	0.0355537	no	FBgn0032079
P_KWMTBOMO02089	7.83746	5.19385	0.00174689	no	FBgn0026738
P_KWMTBOMO02095	0.518158	4.63228	0.00248694	no	FBgn0036461
P_KWMTBOMO02097	8.61574	5.91193	0.00130911	no	FBgn0036460
P_KWMTBOMO02101	1.62302	4.29098	0.0339637	no	FBgn0028425
P_KWMTBOMO02102	0	1.72096	0.042987	no	NA
P_KWMTBOMO02111	4.94787	2.73944	0.0130527	no	NA
P_KWMTBOMO02114	6.15468	2.26674	0.00127479	yes	FBgn0031896
P_KWMTBOMO02117	3.10359	0	0.00170634	no	FBgn0032856
P_KWMTBOMO02120	6.79734	5.68407	0.00509227	no	FBgn0266354, FBgn0010421
P_KWMTBOMO02124	6.21918	0.518069	0.000673963	no	NA
P_KWMTBOMO02125	3.86644	0	0.000511095	no	NA
P_KWMTBOMO02131	9.35294	7.87001	0.00104892	yes	FBgn0031452
P_KWMTBOMO02132	4.05306	0.283815	0.0117214	no	FBgn0266450
P_KWMTBOMO02134	1.10945	4.71561	0.00445109	no	NA
P_KWMTBOMO02135	7.24637	4.96948	0.000853613	no	FBgn0021856
P_KWMTBOMO02137	7.29193	6.24053	0.0290439	no	FBgn0037021
P_KWMTBOMO02141	6.28034	5.21902	0.0314653	no	NA
P_KWMTBOMO02148	9.65637	8.40999	0.00158045	yes	FBgn0023174
P_KWMTBOMO02150	7.64332	6.09529	0.00895379	no	NA
P_KWMTBOMO02151	11.4164	9.9313	0.000779339	yes	FBgn0004924
P_KWMTBOMO02152	5.98637	4.30545	0.0263104	no	FBgn0026376
P_KWMTBOMO02164	5.97805	4.86886	0.0128187	no	FBgn0264953
P_KWMTBOMO02169	5.67799	4.57549	0.00919302	no	FBgn0034704
P_KWMTBOMO02183	5.26352	3.61655	0.00226884	no	FBgn0031344
P_KWMTBOMO02184	8.94992	7.56539	0.000646405	yes	FBgn0032101
P_KWMTBOMO02194	2.20258	0	0.048788	no	NA
P_KWMTBOMO02199	7.33688	6.25555	0.0117192	no	FBgn0029992
P_KWMTBOMO02205	3.20339	1.38059	0.0286053	no	NA
P_KWMTBOMO02206	6.154	4.12229	0.000225179	no	FBgn0051935
P_KWMTBOMO02210	8.31728	6.38012	0.000808813	no	FBgn0261793
P_KWMTBOMO02216	6.66253	5.50827	0.0020101	no	FBgn0032646
P_KWMTBOMO02221	5.25938	2.99576	0.0135254	no	NA
P_KWMTBOMO02222	7.3901	5.87405	0.0060661	no	NA
P_KWMTBOMO02225	3.0982	0	0.00471749	no	FBgn0264488
P_KWMTBOMO02226	6.35309	4.70629	0.0175008	no	FBgn0000317
P_KWMTBOMO02227	7.0091	5.22297	0.000343447	no	NA
P_KWMTBOMO02232	5.49369	0.928173	0.000698832	no	NA
P_KWMTBOMO02244	5.18944	3.86089	0.0461502	no	NA
P_KWMTBOMO02251	2.60429	0.443017	0.0315136	no	FBgn0032891
P_KWMTBOMO02252	6.99755	5.16689	0.000881721	yes	FBgn0038306
P_KWMTBOMO02269	9.09019	7.85981	0.00549459	no	FBgn0021906
P_KWMTBOMO02274	6.07924	4.60386	0.00346659	no	FBgn0085342
P_KWMTBOMO02275	7.71675	6.18086	0.000422583	no	FBgn0034000
P_KWMTBOMO02277	7.05446	5.1221	0.00233724	no	NA
P_KWMTBOMO02279	0	2.29212	0.00478885	no	FBgn0023095, FBgn0010452
P_KWMTBOMO02295	6.2302	2.0998	0.0272232	no	FBgn0015625
P_KWMTBOMO02297	4.03533	1.95184	0.0431736	no	FBgn0259985
P_KWMTBOMO02303	5.95068	2.32609	0.00454176	no	NA
P_KWMTBOMO02308	8.66663	6.63572	0.000290386	yes	FBgn0036813
P_KWMTBOMO02317	2.88574	0.685771	0.0176273	no	FBgn0259822
P_KWMTBOMO02320	6.11556	4.02866	0.00609499	no	FBgn0032077
P_KWMTBOMO02321	3.74966	2.29687	0.0448396	no	NA
P_KWMTBOMO02326	8.91616	7.91196	0.00443284	yes	FBgn0040273
P_KWMTBOMO02344	0.668279	4.66487	0.00197067	no	NA
P_KWMTBOMO02356	6.50373	4.38618	0.00549365	no	NA
P_KWMTBOMO02358	7.06802	5.64221	0.0161869	no	FBgn0036570
P_KWMTBOMO02362	5.77117	1.07691	0.00205023	no	NA
P_KWMTBOMO02382	2.8904	0.629512	0.0329419	no	NA
P_KWMTBOMO02383	1.05596	0	0.0497979	no	NA
P_KWMTBOMO02389	6.22517	4.76191	0.0330775	no	NA
P_KWMTBOMO02393	0.921826	5.7949	0.0028276	no	FBgn0263986
P_KWMTBOMO02394	10.3016	8.00249	0.00176582	no	FBgn0031322
P_KWMTBOMO02396	5.46504	2.25445	0.020579	yes	FBgn0032864
P_KWMTBOMO02401	5.73439	3.62763	0.0129928	no	FBgn0022027
P_KWMTBOMO02402	4.20487	2.30481	0.0106485	no	NA
P_KWMTBOMO02418	7.41259	5.68574	0.00677199	no	FBgn0051852
P_KWMTBOMO02421	8.00253	6.32455	0.00720399	yes	FBgn0032488
P_KWMTBOMO02424	8.02107	6.46012	0.00355542	no	FBgn0038675
P_KWMTBOMO02429	8.54532	6.61784	0.00131131	yes	FBgn0035025
P_KWMTBOMO02433	6.61371	3.03186	0.0269875	yes	FBgn0011704
P_KWMTBOMO02435	4.80715	3.25001	0.0465201	no	FBgn0035103
P_KWMTBOMO02437	6.41805	5.35571	0.0165751	yes	FBgn0010097, FBgn0260639
P_KWMTBOMO02439	7.75976	6.0969	0.00348168	no	FBgn0266282
P_KWMTBOMO02440	4.34914	0.894398	0.00982315	yes	FBgn0010382
P_KWMTBOMO02443	8.11739	6.68573	0.0016696	yes	FBgn0030524, FBgn0052706, FBgn0030085, FBgn0085521, FBgn0052708, FBgn0085693
P_KWMTBOMO02450	3.92614	1.30812	0.00455316	yes	FBgn0000173
P_KWMTBOMO02453	7.01666	4.56045	0.000154363	no	NA
P_KWMTBOMO02466	0.4531	3.69608	0.00707231	no	FBgn0036732
P_KWMTBOMO02467	4.79252	1.3725	0.00597345	yes	FBgn0022338
P_KWMTBOMO02473	5.96342	3.80842	0.0285786	no	NA
P_KWMTBOMO02479	5.57959	2.47728	0.0151511	no	FBgn0027572
P_KWMTBOMO02494	0.174378	4.41654	0.000186107	no	NA
P_KWMTBOMO02495	1.16656	6.15698	0.00212953	no	FBgn0002567
P_KWMTBOMO02501	5.83093	4.40276	0.000919966	no	FBgn0031536
P_KWMTBOMO02505	0.874859	4.12166	0.00866116	no	FBgn0051663
P_KWMTBOMO02514	4.20852	1.0203	0.00559662	no	FBgn0019948
P_KWMTBOMO02526	4.38338	1.27406	0.0213058	yes	FBgn0003520
P_KWMTBOMO02535	9.07886	5.52615	0.00108797	no	FBgn0265191
P_KWMTBOMO02561	6.60717	5.35018	0.00158045	no	NA
P_KWMTBOMO02562	7.93149	6.38446	0.00273577	no	NA
P_KWMTBOMO02568	5.08445	3.27356	0.0137556	no	NA
P_KWMTBOMO02577	10.3548	8.74024	0.00582081	no	FBgn0034718
P_KWMTBOMO02581	6.08346	4.96163	0.00961902	no	FBgn0050372
P_KWMTBOMO02586	0	5.12122	0.000695596	no	NA
P_KWMTBOMO02592	0	4.50741	0.00509227	no	NA
P_KWMTBOMO02616	7.57178	4.61555	0.00175652	no	NA
P_KWMTBOMO02620	0	2.07469	0.0419076	no	NA
P_KWMTBOMO02621	7.45049	4.6885	0.00112977	no	NA
P_KWMTBOMO02630	9.85721	6.95448	1.45982e-05	yes	FBgn0010288
P_KWMTBOMO02634	3.68227	0.649109	0.02931	no	NA
P_KWMTBOMO02636	8.29665	6.50063	0.000854843	no	FBgn0263593
P_KWMTBOMO02645	9.13465	7.79311	0.00013703	no	FBgn0264495
P_KWMTBOMO02648	8.2765	6.91236	0.00425255	no	FBgn0027568
P_KWMTBOMO02652	7.61988	5.78691	0.00277496	no	FBgn0027335
P_KWMTBOMO02659	6.91841	4.72184	0.000781063	no	FBgn0261383
P_KWMTBOMO02666	3.02171	0	0.0186292	no	FBgn0034063
P_KWMTBOMO02674	9.13122	5.16306	0.00193862	yes	FBgn0000405
P_KWMTBOMO02675	8.13862	5.30558	9.87601e-05	no	FBgn0036099
P_KWMTBOMO02676	6.83169	4.81225	0.0126671	no	NA
P_KWMTBOMO02687	6.71307	1.95743	0.000614863	no	NA
P_KWMTBOMO02688	5.61859	1.20388	0.00365343	no	NA
P_KWMTBOMO02691	6.66527	5.48713	0.0186347	no	NA
P_KWMTBOMO02692	8.83319	6.18317	0.00658252	no	NA
P_KWMTBOMO02699	4.95488	1.03056	0.00991412	no	NA
P_KWMTBOMO02705	3.54666	1.61521	0.0278948	no	FBgn0085638
P_KWMTBOMO02711	5.91214	3.9051	0.0125153	no	FBgn0024365
P_KWMTBOMO02726	8.31835	6.88524	0.00159562	yes	FBgn0020392
P_KWMTBOMO02729	4.08817	0.583516	0.00200644	no	FBgn0033943
P_KWMTBOMO02731	6.42481	4.95847	0.00336823	no	FBgn0260655
P_KWMTBOMO02732	9.24726	8.06489	0.000398211	no	FBgn0264492
P_KWMTBOMO02734	10.6358	9.56792	0.00102013	yes	FBgn0032198
P_KWMTBOMO02738	8.21564	6.46828	0.00397128	yes	FBgn0032814, FBgn0001990, FBgn0037794, FBgn0032763
P_KWMTBOMO02739	6.01458	4.34501	0.0196096	no	NA
P_KWMTBOMO02742	8.64464	2.57206	0.00500123	no	NA
P_KWMTBOMO02747	6.91859	4.13881	0.00953736	no	NA
P_KWMTBOMO02749	7.80148	6.396	0.00162944	no	FBgn0003071
P_KWMTBOMO02750	8.64617	6.6282	6.0369e-05	no	FBgn0025186
P_KWMTBOMO02763	6.25193	3.75433	0.00622732	no	FBgn0037384, FBgn0032660
P_KWMTBOMO02764	5.47471	3.99024	0.0291594	no	NA
P_KWMTBOMO02765	7.04791	4.53424	0.00780463	no	NA
P_KWMTBOMO02767	8.88789	3.43116	0.000941871	no	FBgn0027348
P_KWMTBOMO02770	3.11179	0.759204	0.0238957	no	NA
P_KWMTBOMO02773	3.40994	0.555281	0.0031692	no	FBgn0033337
P_KWMTBOMO02776	0.389433	3.10338	0.00787357	no	FBgn0034745
P_KWMTBOMO02778	7.07046	5.92032	0.00160352	no	FBgn0037439
P_KWMTBOMO02779	8.15219	6.98984	0.000887728	no	FBgn0002945
P_KWMTBOMO02780	6.4873	3.68698	0.00189275	no	FBgn0031997
P_KWMTBOMO02781	6.93804	4.95446	0.000484295	no	NA
P_KWMTBOMO02785	5.16106	3.62455	0.0197344	no	FBgn0040964
P_KWMTBOMO02786	5.84107	3.79849	0.0363949	no	FBgn0035807, FBgn0052095
P_KWMTBOMO02787	0.679028	6.63397	0.00365595	no	NA
P_KWMTBOMO02789	1.45842	5.06288	0.0164691	no	NA
P_KWMTBOMO02790	11.5489	10.1031	0.00172467	no	FBgn0250786
P_KWMTBOMO02795	0	2.39578	0.0111722	no	NA
P_KWMTBOMO02801	0.551812	3.10959	0.0129044	no	FBgn0000008
P_KWMTBOMO02803	6.26923	5.07289	0.00900375	no	FBgn0003227
P_KWMTBOMO02804	4.35008	2.07923	0.00405509	no	FBgn0024194
P_KWMTBOMO02813	0.358814	2.83888	0.0290566	no	NA
P_KWMTBOMO02815	6.1822	4.72748	0.00894601	no	FBgn0034361
P_KWMTBOMO02823	6.23638	3.90024	0.0145792	no	FBgn0031589
P_KWMTBOMO02830	1.74154	8.5022	0.00177098	no	NA
P_KWMTBOMO02831	6.1749	3.76346	0.00722532	no	FBgn0028997
P_KWMTBOMO02835	5.27856	4.20722	0.0419076	no	FBgn0033886
P_KWMTBOMO02838	5.85485	4.13158	0.0122666	no	FBgn0262739
P_KWMTBOMO02839	6.61129	5.32809	0.00599933	no	FBgn0050481
P_KWMTBOMO02844	6.78098	5.42821	0.0104017	no	FBgn0034351
P_KWMTBOMO02846	6.36673	4.5648	0.00543993	no	FBgn0032123
P_KWMTBOMO02853	5.41413	0.918659	0.00688331	yes	FBgn0031836
P_KWMTBOMO02856	4.57233	2.65482	0.0284178	no	FBgn0032247
P_KWMTBOMO02873	0.92546	4.02274	0.024183	no	FBgn0262720
P_KWMTBOMO02876	6.07713	4.20695	0.00192354	no	FBgn0001202
P_KWMTBOMO02878	6.97117	5.89011	0.045193	no	FBgn0036850
P_KWMTBOMO02880	0.463286	4.40471	0.0287368	no	FBgn0000566
P_KWMTBOMO02881	7.56947	6.05401	0.0159738	no	FBgn0033890
P_KWMTBOMO02892	6.2621	4.4782	0.00327474	no	FBgn0036846
P_KWMTBOMO02908	7.42413	5.66564	0.0151158	yes	FBgn0032191
P_KWMTBOMO02909	7.6386	6.3572	0.0093766	no	NA
P_KWMTBOMO02913	5.41553	2.57322	0.0311224	no	FBgn0003141
P_KWMTBOMO02917	6.65653	5.6017	0.0192135	no	FBgn0032486
P_KWMTBOMO02918	2.11124	0.336414	0.0320369	no	NA
P_KWMTBOMO02920	4.30014	1.43866	0.0203884	no	FBgn0261041, FBgn0028863
P_KWMTBOMO02921	2.50755	0	0.0486986	no	FBgn0264308
P_KWMTBOMO02926	5.26269	3.8641	0.0491458	no	NA
P_KWMTBOMO02927	7.68799	6.41869	0.00206194	no	NA
P_KWMTBOMO02929	4.68362	3.1779	0.0455618	no	NA
P_KWMTBOMO02932	6.32367	5.28222	0.0123558	no	FBgn0034186
P_KWMTBOMO02934	5.18827	2.96394	0.00331076	yes	FBgn0024921
P_KWMTBOMO02935	5.86465	4.59761	0.0216035	no	FBgn0039627
P_KWMTBOMO02939	4.53235	2.68119	0.00994327	no	FBgn0267351
P_KWMTBOMO02940	6.04138	4.63217	0.00911539	no	FBgn0267351
P_KWMTBOMO02943	6.17979	4.65114	0.00421903	no	FBgn0263051
P_KWMTBOMO02945	4.35155	2.87718	0.0295197	no	NA
P_KWMTBOMO02974	7.52042	5.35287	0.00509227	no	FBgn0013750
P_KWMTBOMO02975	6.08659	3.80217	0.00233103	no	FBgn0027794
P_KWMTBOMO02979	2.34024	7.13962	0.00373673	no	FBgn0033668
P_KWMTBOMO02997	2.90383	0	0.0482193	no	FBgn0033484
P_KWMTBOMO03000	6.98995	5.81547	0.00236709	no	FBgn0036557
P_KWMTBOMO03004	8.86147	6.96817	0.000175151	no	NA
P_KWMTBOMO03006	6.91924	4.90006	0.0122666	no	FBgn0032225
P_KWMTBOMO03020	6.64895	5.35959	0.0100723	no	FBgn0033350
P_KWMTBOMO03057	3.49746	2.11773	0.0278948	no	FBgn0034135
P_KWMTBOMO03069	7.092	4.57535	0.0107152	no	NA
P_KWMTBOMO03077	0.192999	6.03168	1.58387e-05	no	NA
P_KWMTBOMO03080	7.20653	6.04893	0.0101696	yes	FBgn0033260
P_KWMTBOMO03091	5.67508	3.84682	0.0133104	yes	FBgn0043001
P_KWMTBOMO03092	11.7199	5.91146	9.19229e-05	no	FBgn0000116
P_KWMTBOMO03097	4.74997	0.975243	0.00985905	no	FBgn0032405
P_KWMTBOMO03101	5.00309	3.30226	0.0162629	no	NA
P_KWMTBOMO03110	3.90947	1.72776	0.0211522	yes	FBgn0037359
P_KWMTBOMO03122	4.95069	3.42815	0.0422282	yes	FBgn0030268
P_KWMTBOMO03129	0.192999	5.1273	0.00393936	no	NA
P_KWMTBOMO03130	10.9022	4.85997	0.000653414	no	NA
P_KWMTBOMO03132	2.23164	11.5374	0.00408422	no	NA
P_KWMTBOMO03133	0.180055	2.81713	0.0220708	no	NA
P_KWMTBOMO03143	8.82424	4.7967	0.000238041	no	NA
P_KWMTBOMO03156	5.33342	0.742637	0.00104432	no	NA
P_KWMTBOMO03184	0.354433	4.26744	0.00172467	no	NA
P_KWMTBOMO03192	0	4.68716	0.00530065	no	NA
P_KWMTBOMO03207	5.15883	1.91271	0.0229206	no	FBgn0261987
P_KWMTBOMO03213	8.31066	5.99715	2.3825e-05	no	FBgn0015589
P_KWMTBOMO03214	7.46471	6.41028	0.00543993	no	NA
P_KWMTBOMO03216	5.47477	4.12116	0.0137963	yes	FBgn0029174
P_KWMTBOMO03217	2.60828	0.521596	0.0282284	no	FBgn0030330
P_KWMTBOMO03221	0	1.79883	0.0483828	no	NA
P_KWMTBOMO03231	5.79748	4.5349	0.0183177	no	FBgn0051224
P_KWMTBOMO03234	6.81562	4.93518	0.0197596	no	FBgn0038806
P_KWMTBOMO03238	5.31628	4.14489	0.00723132	no	FBgn0261679
P_KWMTBOMO03240	6.68525	5.03355	0.00584174	no	FBgn0035137
P_KWMTBOMO03243	0	5.11475	0.000274024	no	NA
P_KWMTBOMO03252	6.30896	3.42688	0.00432803	yes	FBgn0030608
P_KWMTBOMO03260	4.46175	2.69139	0.0250678	no	FBgn0039068
P_KWMTBOMO03264	7.99842	6.28227	0.00970462	no	FBgn0053100
P_KWMTBOMO03297	9.45095	8.08894	0.00373004	no	FBgn0002781
P_KWMTBOMO03298	0.192999	3.66617	0.014456	no	FBgn0031327
P_KWMTBOMO03299	0	3.79136	0.0241784	no	NA
P_KWMTBOMO03305	0.874768	3.07226	0.0315136	no	NA
P_KWMTBOMO03307	0	4.72261	0.00866116	no	FBgn0002719
P_KWMTBOMO03313	5.09256	3.99512	0.00556848	no	NA
P_KWMTBOMO03346	3.53271	1.67385	0.027518	yes	FBgn0039532
P_KWMTBOMO03350	6.79437	5.5004	0.0208382	no	FBgn0037688
P_KWMTBOMO03351	7.61762	6.23942	0.00527399	no	FBgn0032509
P_KWMTBOMO03353	0	3.23191	0.043675	no	NA
P_KWMTBOMO03361	7.71548	0.644358	0.000433338	no	NA
P_KWMTBOMO03365	8.83306	3.33782	0.000494993	no	NA
P_KWMTBOMO03366	0	6.24235	0.000800257	no	NA
P_KWMTBOMO03368	1.03397	4.76677	0.00179289	no	FBgn0000439
P_KWMTBOMO03372	0	2.54518	0.0401989	no	FBgn0260642
P_KWMTBOMO03375	0	2.00983	0.018695	no	NA
P_KWMTBOMO03381	0	2.80032	0.0101696	no	NA
P_KWMTBOMO03385	9.24355	7.95207	0.000291342	no	FBgn0004655
P_KWMTBOMO03399	8.06921	6.42635	0.000386196	no	FBgn0039067
P_KWMTBOMO03400	7.89143	6.79303	0.00640871	no	NA
P_KWMTBOMO03402	2.9851	1.05419	0.00798452	no	FBgn0020249
P_KWMTBOMO03405	7.60027	4.5083	6.87139e-05	no	FBgn0040551
P_KWMTBOMO03412	10.652	8.80252	0.000635275	no	FBgn0037728
P_KWMTBOMO03414	3.7628	1.7058	0.0228803	no	NA
P_KWMTBOMO03434	1.73643	4.91255	0.00881602	no	NA
P_KWMTBOMO03435	0.180055	2.90673	0.00401122	no	NA
P_KWMTBOMO03438	5.70019	1.80721	0.0178695	no	FBgn0266579
P_KWMTBOMO03442	0	2.99023	0.048228	no	NA
P_KWMTBOMO03447	0.778464	2.6498	0.0388328	no	NA
P_KWMTBOMO03453	4.57836	0.886702	0.00527399	no	NA
P_KWMTBOMO03473	8.6093	7.58639	0.00397128	yes	FBgn0032643
P_KWMTBOMO03477	6.11808	4.55462	0.0213075	no	FBgn0002781
P_KWMTBOMO03485	6.8082	4.68604	0.000661944	no	FBgn0031848
P_KWMTBOMO03490	1.33675	4.62891	0.00899879	no	NA
P_KWMTBOMO03491	0.826036	4.23047	0.0181063	no	NA
P_KWMTBOMO03494	5.68175	4.40662	0.0108324	no	FBgn0039565
P_KWMTBOMO03495	6.76355	5.19019	0.00643286	no	NA
P_KWMTBOMO03500	0.4531	9.87853	0.000290595	no	NA
P_KWMTBOMO03508	0	4.19843	0.0145593	no	FBgn0030576
P_KWMTBOMO03513	9.4089	8.39957	0.000389693	no	FBgn0027605
P_KWMTBOMO03514	2.63391	0.48114	0.00689038	no	NA
P_KWMTBOMO03518	6.68278	5.15307	0.0101696	no	FBgn0038446
P_KWMTBOMO03519	4.97645	2.99988	0.0163136	no	FBgn0037512, FBgn0031039
P_KWMTBOMO03533	5.41633	3.2684	0.00994327	no	FBgn0039709
P_KWMTBOMO03545	3.86004	0.811803	0.00888183	no	NA
P_KWMTBOMO03550	8.02894	6.29666	0.000323858	yes	FBgn0039019
P_KWMTBOMO03565	4.65548	3.02478	0.00509137	no	NA
P_KWMTBOMO03567	1.37616	6.95005	0.00401122	no	NA
P_KWMTBOMO03576	3.07986	0	0.00290925	no	FBgn0061476
P_KWMTBOMO03577	4.48096	0.934284	0.0107538	no	NA
P_KWMTBOMO03586	2.72508	0	0.043675	no	FBgn0266615
P_KWMTBOMO03598	6.54621	4.55207	0.00414002	no	FBgn0039159
P_KWMTBOMO03601	3.03674	0.518586	0.0251668	no	FBgn0033787, FBgn0265185, FBgn0052633
P_KWMTBOMO03602	6.27484	2.19832	0.00838299	no	NA
P_KWMTBOMO03610	7.32471	5.80204	0.00489144	no	FBgn0032391
P_KWMTBOMO03619	2.60817	0.175481	0.00128074	no	NA
P_KWMTBOMO03621	2.30072	0	0.0431161	no	NA
P_KWMTBOMO03623	7.6481	4.82009	0.000343447	no	FBgn0030329
P_KWMTBOMO03624	7.71018	5.90595	0.00744244	no	FBgn0011739
P_KWMTBOMO03630	7.76387	3.80437	0.0377826	no	FBgn0038826
P_KWMTBOMO03633	6.08519	5.05828	0.0460238	yes	FBgn0037741
P_KWMTBOMO03634	5.13061	2.27133	0.00286854	no	FBgn0034027
P_KWMTBOMO03635	0.4531	7.46751	0.000405737	no	FBgn0039151
P_KWMTBOMO03666	6.06326	4.62887	0.00949626	no	FBgn0037566
P_KWMTBOMO03675	5.96202	4.66527	0.0204713	no	FBgn0035295
P_KWMTBOMO03683	0.282298	4.28671	0.0208876	no	FBgn0033543
P_KWMTBOMO03687	7.05978	5.92887	0.00266899	no	FBgn0028734
P_KWMTBOMO03691	7.55142	6.50865	0.0137963	no	FBgn0030007
P_KWMTBOMO03698	6.9531	5.60926	0.0310643	no	FBgn0039635
P_KWMTBOMO03713	0.389433	5.53782	0.000331294	no	FBgn0259244
P_KWMTBOMO03714	0.852009	6.6516	0.00148413	no	NA
P_KWMTBOMO03723	7.0218	4.94357	0.00509227	no	FBgn0037883
P_KWMTBOMO03724	4.85396	2.9843	0.00246347	no	FBgn0037884
P_KWMTBOMO03725	0	3.25353	0.0129322	no	FBgn0036742
P_KWMTBOMO03747	1.47577	3.83994	0.0197945	no	FBgn0036377
P_KWMTBOMO03764	8.49705	6.66851	0.000398211	no	FBgn0263346
P_KWMTBOMO03777	8.45557	7.43199	0.000815271	no	NA
P_KWMTBOMO03780	2.7943	0.336414	0.0122571	no	FBgn0250791
P_KWMTBOMO03788	6.75368	4.84711	0.0332247	no	NA
P_KWMTBOMO03790	6.13594	4.86726	0.035699	no	NA
P_KWMTBOMO03791	6.28497	3.04889	0.00146025	no	FBgn0034314
P_KWMTBOMO03822	0.940527	4.65018	0.0145685	no	NA
P_KWMTBOMO03830	9.41358	7.9809	0.000404455	no	FBgn0026262
P_KWMTBOMO03831	6.65642	5.19275	0.0146995	no	FBgn0033929
P_KWMTBOMO03834	2.63085	6.24122	0.0104627	no	FBgn0010389
P_KWMTBOMO03847	5.19951	3.10427	0.0213075	no	FBgn0262562
P_KWMTBOMO03849	4.99268	2.93043	0.0102709	no	FBgn0038545
P_KWMTBOMO03851	8.37432	5.2134	0.000272713	no	NA
P_KWMTBOMO03853	6.29142	5.2685	0.034623	no	NA
P_KWMTBOMO03856	5.14033	3.2581	0.000768747	no	FBgn0086613
P_KWMTBOMO03857	5.05892	3.43129	0.0047024	no	NA
P_KWMTBOMO03870	7.55337	5.44501	0.00036201	no	NA
P_KWMTBOMO03872	6.21566	4.41187	0.0198735	no	NA
P_KWMTBOMO03874	5.63394	4.28891	0.00469686	no	FBgn0035401
P_KWMTBOMO03884	1.41215	3.34416	0.0431657	yes	FBgn0039407
P_KWMTBOMO03888	2.91195	0.583291	0.0105725	no	NA
P_KWMTBOMO03894	0.474974	7.52803	0.000217666	no	NA
P_KWMTBOMO03895	8.55977	7.01805	0.00494509	no	FBgn0026056
P_KWMTBOMO03902	9.56606	3.34798	0.00104432	no	NA
P_KWMTBOMO03907	0	2.35082	0.031507	no	NA
P_KWMTBOMO03909	5.06174	2.24057	0.0205361	no	FBgn0051324
P_KWMTBOMO03913	8.13867	5.82374	0.00239423	no	FBgn0261986
P_KWMTBOMO03917	7.48387	6.21917	0.00167727	yes	FBgn0039544
P_KWMTBOMO03918	6.88025	5.79497	0.022123	no	NA
P_KWMTBOMO03929	8.50052	5.8987	0.000286691	no	FBgn0037654
P_KWMTBOMO03933	6.91455	5.58797	0.0191915	yes	FBgn0037376
P_KWMTBOMO03946	8.34792	6.51624	0.000359002	no	NA
P_KWMTBOMO03961	4.60983	2.06953	0.0198163	no	FBgn0011770
P_KWMTBOMO03962	6.54317	3.99417	0.0108324	yes	FBgn0024227
P_KWMTBOMO03966	0.36247	3.46386	0.00189275	no	FBgn0038180
P_KWMTBOMO03973	8.80137	7.63198	0.000767187	yes	FBgn0011573
P_KWMTBOMO03974	9.39496	7.7366	0.000760538	no	FBgn0017550
P_KWMTBOMO03978	6.43225	4.99974	0.00636425	no	FBgn0260743
P_KWMTBOMO03980	2.96379	0.175481	0.0499529	no	NA
P_KWMTBOMO03985	6.10174	4.05312	0.00273733	no	FBgn0003482
P_KWMTBOMO03986	6.28848	4.33001	0.0167175	no	FBgn0000083
P_KWMTBOMO03992	0.801473	5.01135	0.00437792	no	NA
P_KWMTBOMO04000	6.69496	5.17005	0.00789424	no	FBgn0261436
P_KWMTBOMO04001	3.88344	1.29313	0.00660082	yes	FBgn0036518
P_KWMTBOMO04002	7.00009	4.82531	0.00449803	no	FBgn0037549
P_KWMTBOMO04004	4.53231	2.26072	0.00638563	no	FBgn0037279
P_KWMTBOMO04005	8.23752	6.91268	0.00725728	yes	FBgn0036486
P_KWMTBOMO04006	6.01887	4.89568	0.0279093	no	FBgn0033474
P_KWMTBOMO04010	7.13149	5.2296	0.00189371	no	FBgn0037018
P_KWMTBOMO04012	5.82445	0	6.30955e-05	no	NA
P_KWMTBOMO04014	0.551339	3.19338	0.0171682	no	NA
P_KWMTBOMO04019	5.20559	4.00432	0.0148147	no	NA
P_KWMTBOMO04023	4.84259	1.82076	0.00989786	no	NA
P_KWMTBOMO04024	3.1314	0.261205	0.0163206	no	NA
P_KWMTBOMO04026	5.48664	2.96329	0.00987882	no	FBgn0040208
P_KWMTBOMO04027	8.35252	7.3075	0.00328008	no	FBgn0261885
P_KWMTBOMO04032	0	7.03773	0.000389693	no	NA
P_KWMTBOMO04047	4.09045	0.914604	0.00972492	no	NA
P_KWMTBOMO04057	0.358814	2.59437	0.0320878	no	NA
P_KWMTBOMO04064	2.53019	7.09487	0.00815714	no	FBgn0063498, FBgn0063491, FBgn0063495, FBgn0063496, FBgn0063494, FBgn0034335, FBgn0063499, FBgn0063493, FBgn0063492, FBgn0063497
P_KWMTBOMO04076	6.58803	5.25183	0.0040887	no	NA
P_KWMTBOMO04077	5.48653	3.07888	0.0028304	no	NA
P_KWMTBOMO04078	6.73045	4.94725	0.00132309	no	FBgn0038387
P_KWMTBOMO04081	9.19537	5.77278	1.45982e-05	yes	FBgn0038389
P_KWMTBOMO04084	0	1.54936	0.0441719	no	NA
P_KWMTBOMO04085	0	3.80789	0.000646405	no	NA
P_KWMTBOMO04087	0	2.69383	0.0451531	no	FBgn0031351
P_KWMTBOMO04091	3.77925	0.470309	0.00750963	no	FBgn0033996
P_KWMTBOMO04102	7.57295	5.88883	0.00443284	no	FBgn0035388
P_KWMTBOMO04117	0	2.24944	0.0389755	no	NA
P_KWMTBOMO04120	0	2.76091	0.00780251	no	NA
P_KWMTBOMO04131	4.11554	1.67964	0.011693	yes	FBgn0010317
P_KWMTBOMO04135	0.17553	4.91682	0.00198392	no	NA
P_KWMTBOMO04137	0	3.04472	0.0499173	no	NA
P_KWMTBOMO04141	5.01685	3.62917	0.00635918	no	NA
P_KWMTBOMO04144	9.8296	8.55152	0.0229038	no	FBgn0250753
P_KWMTBOMO04152	5.93825	3.69384	0.00871248	no	NA
P_KWMTBOMO04155	6.39682	4.63543	0.0145685	no	NA
P_KWMTBOMO04156	5.00006	3.09259	0.0401989	no	FBgn0036775
P_KWMTBOMO04157	7.2079	5.9509	0.00527124	no	FBgn0036774
P_KWMTBOMO04165	6.82044	4.68951	0.000721282	no	FBgn0022936
P_KWMTBOMO04173	4.70714	0	0.000945746	no	NA
P_KWMTBOMO04175	8.58161	7.0065	0.00116376	yes	FBgn0004378
P_KWMTBOMO04176	4.95748	2.55662	0.0418083	no	NA
P_KWMTBOMO04182	5.81132	0.584754	0.000234085	no	NA
P_KWMTBOMO04192	0.36247	2.81051	0.0213525	no	NA
P_KWMTBOMO04198	0.282298	2.80391	0.00331076	no	FBgn0038581
P_KWMTBOMO04210	0.17553	1.83783	0.0390413	no	NA
P_KWMTBOMO04212	2.20719	5.95531	0.0106757	no	NA
P_KWMTBOMO04216	6.586	3.56173	0.0145685	no	NA
P_KWMTBOMO04225	6.06835	0.932246	0.00641708	no	FBgn0033234, FBgn0034392, FBgn0034394
P_KWMTBOMO04227	5.7127	0.830124	0.00117804	no	FBgn0033234, FBgn0034392, FBgn0034394
P_KWMTBOMO04263	0	2.86768	0.00854635	no	NA
P_KWMTBOMO04266	8.44218	7.17065	0.00832457	no	FBgn0001565
P_KWMTBOMO04267	1.2305	4.53683	0.00699892	no	NA
P_KWMTBOMO04274	4.28138	0	0.00323141	no	FBgn0032601
P_KWMTBOMO04285	2.18393	0	0.000994302	no	NA
P_KWMTBOMO04297	3.5201	1.02579	0.0129044	yes	FBgn0034921
P_KWMTBOMO04298	6.53747	5.06201	0.00609618	no	FBgn0029067
P_KWMTBOMO04300	0.29008	6.97626	3.70076e-05	no	NA
P_KWMTBOMO04301	8.40069	6.58474	0.000204047	no	FBgn0263351
P_KWMTBOMO04310	8.74258	2.38352	0.00503497	no	FBgn0265356
P_KWMTBOMO04315	6.93453	5.18278	0.000494973	no	FBgn0033271, FBgn0032078
P_KWMTBOMO04316	9.66904	6.03693	1.45982e-05	no	FBgn0086356
P_KWMTBOMO04321	1.89113	4.03019	0.0482912	no	FBgn0003091
P_KWMTBOMO04322	0.945819	3.5585	0.0215043	no	FBgn0036359
P_KWMTBOMO04323	5.33414	4.32125	0.0482193	no	NA
P_KWMTBOMO04325	5.22053	3.52348	0.00443973	no	FBgn0024315
P_KWMTBOMO04332	7.18637	5.29739	0.00367931	no	NA
P_KWMTBOMO04339	0	5.57283	0.00061979	no	NA
P_KWMTBOMO04343	4.26133	2.67745	0.0317018	no	FBgn0020545
P_KWMTBOMO04367	0	2.37167	0.040934	no	NA
P_KWMTBOMO04370	5.32764	3.63071	0.0214262	no	FBgn0010339
P_KWMTBOMO04382	8.64668	4.39485	2.73928e-05	no	NA
P_KWMTBOMO04397	7.22328	2.81163	0.0112844	no	NA
P_KWMTBOMO04407	7.72982	5.9157	0.00042151	yes	FBgn0033081
P_KWMTBOMO04432	5.71557	3.55529	0.00790654	no	NA
P_KWMTBOMO04437	6.57141	4.60745	0.0103516	no	FBgn0050108, FBgn0050109
P_KWMTBOMO04438	8.96867	6.69956	0.00210095	no	NA
P_KWMTBOMO04444	9.66391	3.32147	0.00425264	no	NA
P_KWMTBOMO04446	1.65273	4.23347	0.00182939	no	FBgn0016031
P_KWMTBOMO04453	6.94915	5.30598	0.0015876	no	NA
P_KWMTBOMO04455	7.15641	3.72903	0.00251629	no	FBgn0034909
P_KWMTBOMO04469	8.15142	6.9198	0.00290815	yes	FBgn0032906
P_KWMTBOMO04471	6.72682	4.8028	0.00054052	no	FBgn0039731
P_KWMTBOMO04474	7.25926	4.75813	0.00319585	yes	FBgn0019686
P_KWMTBOMO04480	6.44819	4.655	0.00550975	no	NA
P_KWMTBOMO04485	3.50631	1.00556	0.0308659	no	FBgn0263258
P_KWMTBOMO04488	0	3.89152	0.00666835	no	FBgn0034605, FBgn0038886, FBgn0027073, FBgn0032684
P_KWMTBOMO04495	7.58802	1.87713	0.00197103	no	NA
P_KWMTBOMO04502	7.35356	5.62984	0.00373034	yes	FBgn0010173
P_KWMTBOMO04507	7.52215	6.28721	0.000421539	no	FBgn0038244
P_KWMTBOMO04522	5.4513	4.23524	0.0198871	no	FBgn0263706
P_KWMTBOMO04523	0.4531	3.07936	0.00893577	no	NA
P_KWMTBOMO04526	0	4.6615	0.000635275	no	FBgn0014031
P_KWMTBOMO04543	5.90895	4.8215	0.00192762	no	FBgn0264855
P_KWMTBOMO04544	7.17278	6.00988	0.0105533	yes	FBgn0033566
P_KWMTBOMO04546	9.0734	7.84865	0.0140024	no	FBgn0034087
P_KWMTBOMO04548	2.89616	0.853035	0.0248185	no	NA
P_KWMTBOMO04553	5.19738	4.00279	0.0394233	no	NA
P_KWMTBOMO04555	7.99094	6.78068	0.00246347	no	FBgn0003575
P_KWMTBOMO04569	6.95034	2.46689	0.000371399	no	NA
P_KWMTBOMO04573	0.420233	5.15027	0.00157152	no	FBgn0004456
P_KWMTBOMO04576	5.09992	1.74674	0.00994327	no	FBgn0031464
P_KWMTBOMO04577	3.00018	0	0.000853613	no	FBgn0086711
P_KWMTBOMO04580	4.16148	2.20056	0.00502857	no	FBgn0035469
P_KWMTBOMO04583	2.42002	0.379799	0.0316848	no	FBgn0052447
P_KWMTBOMO04590	6.3824	4.3046	0.0459885	yes	FBgn0041186
P_KWMTBOMO04595	7.61393	6.14275	0.000105492	yes	FBgn0032244
P_KWMTBOMO04597	2.7511	0	0.0425501	no	FBgn0030778
P_KWMTBOMO04598	4.02711	0	0.00025972	no	FBgn0259923
P_KWMTBOMO04599	7.42967	6.35113	0.0076875	no	FBgn0030802
P_KWMTBOMO04605	8.2837	6.62257	0.006648	no	FBgn0000579
P_KWMTBOMO04606	8.44979	4.32747	7.81756e-05	no	NA
P_KWMTBOMO04609	5.21396	0.443017	0.000162282	no	NA
P_KWMTBOMO04611	6.10572	2.30147	0.00127857	no	FBgn0003312
P_KWMTBOMO04612	7.04132	5.89417	0.00962526	no	FBgn0039696
P_KWMTBOMO04622	6.33689	5.09192	0.0183745	no	FBgn0260222
P_KWMTBOMO04627	8.7872	7.52165	0.000325527	no	NA
P_KWMTBOMO04631	5.6039	4.56324	0.0335604	no	FBgn0040011
P_KWMTBOMO04632	4.07379	1.0091	0.0438015	no	FBgn0015754
P_KWMTBOMO04635	4.6311	3.36393	0.0311468	no	NA
P_KWMTBOMO04646	0	2.26072	0.00527399	no	NA
P_KWMTBOMO04647	0	2.61262	0.00196223	no	NA
P_KWMTBOMO04650	1.32707	3.80143	0.0198487	no	NA
P_KWMTBOMO04653	3.85278	1.22881	0.049265	no	NA
P_KWMTBOMO04666	4.81915	2.01828	0.00535593	no	NA
P_KWMTBOMO04667	2.22097	0	0.0118675	no	FBgn0034644
P_KWMTBOMO04671	4.61513	3.08237	0.0096635	no	FBgn0062440
P_KWMTBOMO04676	7.97534	6.41313	0.00200644	yes	FBgn0036309
P_KWMTBOMO04678	4.26554	0.48754	0.00307576	no	FBgn0010329
P_KWMTBOMO04683	0	3.83346	0.00268473	no	NA
P_KWMTBOMO04686	0.804169	4.35863	0.0232802	no	NA
P_KWMTBOMO04694	4.36638	0.175764	0.000199329	no	FBgn0037454, FBgn0033705
P_KWMTBOMO04703	3.23147	0.474888	0.0177224	no	NA
P_KWMTBOMO04704	0.174378	3.9576	0.000999932	no	FBgn0266801
P_KWMTBOMO04718	2.24962	5.09622	0.023967	no	NA
P_KWMTBOMO04724	6.51946	4.71712	0.00209668	no	NA
P_KWMTBOMO04744	6.07363	4.43499	0.0218876	no	FBgn0032157
P_KWMTBOMO04756	9.63724	7.38611	2.73928e-05	no	FBgn0037093
P_KWMTBOMO04761	6.64396	5.54549	0.0056997	no	FBgn0031822
P_KWMTBOMO04763	9.42958	8.12888	7.81756e-05	no	FBgn0033029
P_KWMTBOMO04765	1.72531	6.07214	0.0220496	no	FBgn0051632, FBgn0041702, FBgn0014269
P_KWMTBOMO04767	6.57624	4.83802	0.0172347	no	NA
P_KWMTBOMO04771	0.733784	2.46544	0.0491949	no	FBgn0263132
P_KWMTBOMO04779	0	2.77237	0.00979103	no	NA
P_KWMTBOMO04782	9.03963	7.2894	0.00013703	yes	FBgn0000307
P_KWMTBOMO04795	0	5.83857	0.00272296	no	NA
P_KWMTBOMO04807	6.77039	4.79102	0.00229924	no	NA
P_KWMTBOMO04838	2.48777	0.424104	0.00273733	no	FBgn0030310
P_KWMTBOMO04847	2.03795	0	0.0491096	no	NA
P_KWMTBOMO04868	6.5516	5.14326	0.00451926	no	NA
P_KWMTBOMO04870	8.76613	4.61231	0.0194674	no	NA
P_KWMTBOMO04878	6.23363	1.18082	0.00199284	no	NA
P_KWMTBOMO04902	0	1.27118	0.0145616	no	NA
P_KWMTBOMO04906	3.7869	2.02499	0.0145685	no	NA
P_KWMTBOMO04907	5.33849	2.05811	0.00289096	no	FBgn0038926
P_KWMTBOMO04908	7.25739	5.63569	0.00443973	yes	FBgn0032197
P_KWMTBOMO04909	0.716112	3.06215	0.0257803	yes	FBgn0038129
P_KWMTBOMO04911	4.92869	3.13011	0.0160855	no	FBgn0034380
P_KWMTBOMO04912	0.74834	4.09363	0.000860266	no	FBgn0017414
P_KWMTBOMO04913	3.00416	0	0.00536697	no	FBgn0039486
P_KWMTBOMO04918	5.32106	3.28343	0.00824035	no	FBgn0042135
P_KWMTBOMO04924	3.20451	0.159202	0.000279276	no	NA
P_KWMTBOMO04934	5.74198	3.75423	0.00666835	no	FBgn0034962
P_KWMTBOMO04936	0.470845	3.18571	0.00869106	no	NA
P_KWMTBOMO04937	6.75456	5.32626	0.0208376	no	FBgn0027356
P_KWMTBOMO04939	6.41387	4.83213	0.00447971	no	NA
P_KWMTBOMO04940	7.34251	4.73629	0.017398	no	NA
P_KWMTBOMO04943	0.549363	3.36645	0.0368451	no	NA
P_KWMTBOMO04954	1.81668	5.22632	0.0466831	no	FBgn0005771
P_KWMTBOMO04966	8.74971	7.59064	0.00744244	no	FBgn0016687
P_KWMTBOMO04977	6.68982	5.48842	0.0155405	no	FBgn0038590
P_KWMTBOMO04982	0.912601	5.48034	0.00169311	no	FBgn0051163
P_KWMTBOMO04995	3.84493	0.963091	0.0139776	no	FBgn0038197
P_KWMTBOMO04996	4.01716	0	0.000593573	no	NA
P_KWMTBOMO04997	3.28311	0	0.00489016	no	NA
P_KWMTBOMO05000	5.18028	2.97117	0.0297921	no	NA
P_KWMTBOMO05006	7.02634	5.38548	0.00210832	no	FBgn0026239
P_KWMTBOMO05010	7.08065	5.88483	0.0227639	no	FBgn0266452
P_KWMTBOMO05019	2.01314	6.41796	0.00586335	no	FBgn0036381
P_KWMTBOMO05020	7.3987	4.03538	0.00633964	no	NA
P_KWMTBOMO05033	8.09192	6.60503	0.00117804	no	FBgn0031696
P_KWMTBOMO05041	8.05498	6.85433	0.00350821	no	FBgn0033486
P_KWMTBOMO05044	8.08177	6.44931	0.000575193	no	FBgn0039732
P_KWMTBOMO05047	3.9262	1.05872	0.0381933	no	FBgn0051005
P_KWMTBOMO05056	6.07356	3.16512	0.0194734	no	FBgn0038145
P_KWMTBOMO05060	7.87922	6.15759	0.00042151	yes	FBgn0038118
P_KWMTBOMO05064	7.28146	5.05462	0.000307491	no	NA
P_KWMTBOMO05065	6.39644	4.9696	0.00391321	no	FBgn0024889
P_KWMTBOMO05073	7.97879	6.07116	0.0258348	no	FBgn0039768, FBgn0039769
P_KWMTBOMO05076	8.41925	6.97614	0.00108263	no	FBgn0037379
P_KWMTBOMO05081	8.84124	1.97187	0.00312262	no	FBgn0002926
P_KWMTBOMO05087	8.83453	7.5782	0.00305449	no	NA
P_KWMTBOMO05095	0.652985	5.82955	0.00107308	no	NA
P_KWMTBOMO05099	8.40845	7.33461	0.00016347	no	FBgn0031606
P_KWMTBOMO05108	5.07738	2.58022	0.0110472	no	FBgn0016672
P_KWMTBOMO05112	3.05425	0.175764	0.000810352	no	FBgn0037473
P_KWMTBOMO05127	6.0042	4.26296	0.00310758	no	FBgn0025382
P_KWMTBOMO05134	2.56827	0.424089	0.0142901	no	NA
P_KWMTBOMO05140	8.06995	6.99383	0.0455551	no	FBgn0020510
P_KWMTBOMO05141	7.92254	6.28285	0.000635275	no	FBgn0035437
P_KWMTBOMO05150	6.73418	5.61105	0.0113528	no	FBgn0015270
P_KWMTBOMO05155	0.358814	5.77731	0.000999932	no	NA
P_KWMTBOMO05162	8.2512	6.39761	0.000429434	no	FBgn0004435
P_KWMTBOMO05163	5.48398	1.92927	0.00997537	no	FBgn0038803
P_KWMTBOMO05181	0.810267	3.13541	0.024784	no	NA
P_KWMTBOMO05195	8.60792	5.82146	0.000191074	no	FBgn0051076
P_KWMTBOMO05204	8.50809	7.00547	0.000433338	no	FBgn0033473
P_KWMTBOMO05213	1.95219	5.24482	0.0155758	no	FBgn0028670
P_KWMTBOMO05216	7.96237	0.362837	0.000149181	no	NA
P_KWMTBOMO05233	7.88629	6.72482	0.0105691	no	FBgn0038889
P_KWMTBOMO05248	6.44686	4.75262	0.00525418	yes	FBgn0039773
P_KWMTBOMO05250	1.92061	5.92071	0.0284178	no	NA
P_KWMTBOMO05254	7.1748	5.99569	0.0124963	no	FBgn0039163
P_KWMTBOMO05257	7.60374	5.1461	0.000416922	no	FBgn0260755
P_KWMTBOMO05259	7.79232	6.75639	0.00241105	no	FBgn0036726
P_KWMTBOMO05261	3.94784	1.23445	0.0498535	no	NA
P_KWMTBOMO05268	5.85384	4.83544	0.00611099	no	FBgn0039688
P_KWMTBOMO05271	10.1515	8.49345	7.4403e-05	no	FBgn0036814
P_KWMTBOMO05272	5.00125	3.86791	0.00976348	no	NA
P_KWMTBOMO05273	7.09518	5.66824	0.0388679	yes	FBgn0039145
P_KWMTBOMO05274	7.61206	5.64026	0.0381933	no	NA
P_KWMTBOMO05287	7.65848	5.26294	0.00107026	no	NA
P_KWMTBOMO05295	8.46724	6.31984	0.00171214	no	FBgn0267385
P_KWMTBOMO05300	5.27495	3.24938	0.0434885	no	NA
P_KWMTBOMO05303	0.282298	3.10527	0.00102388	no	NA
P_KWMTBOMO05326	0.475296	7.38091	0.0246308	no	NA
P_KWMTBOMO05327	0	3.31146	0.0104877	no	NA
P_KWMTBOMO05338	5.47389	2.90926	0.000343447	no	FBgn0012037
P_KWMTBOMO05339	4.77801	1.67342	0.00897134	no	FBgn0012037
P_KWMTBOMO05346	0.551339	3.85986	0.0124582	no	NA
P_KWMTBOMO05348	1.99593	6.35788	0.00440338	no	FBgn0028543
P_KWMTBOMO05356	5.47384	3.71953	0.00385376	no	FBgn0036133
P_KWMTBOMO05359	6.19359	2.75604	0.00345244	no	FBgn0020018
P_KWMTBOMO05360	6.19118	3.70446	0.00684424	no	FBgn0033206
P_KWMTBOMO05383	0.92386	5.79747	0.00744244	no	FBgn0004606
P_KWMTBOMO05400	5.63179	1.29089	0.00307576	no	NA
P_KWMTBOMO05401	7.62795	4.83179	0.000848819	yes	FBgn0030864
P_KWMTBOMO05410	5.68431	0.336414	0.000343159	no	NA
P_KWMTBOMO05416	5.80596	2.69437	0.00490865	yes	FBgn0000147
P_KWMTBOMO05418	6.65413	5.0011	0.0110006	no	FBgn0031813
P_KWMTBOMO05421	0	4.32212	0.00234278	no	FBgn0001250
P_KWMTBOMO05422	0.679605	5.11198	0.00151313	no	NA
P_KWMTBOMO05426	7.85198	5.91625	0.00368051	no	FBgn0028648
P_KWMTBOMO05429	3.12085	1.30265	0.0444118	no	FBgn0031768
P_KWMTBOMO05437	5.42766	3.86595	0.0165043	no	FBgn0031036
P_KWMTBOMO05456	3.88959	0.791714	0.00807495	no	FBgn0052666
P_KWMTBOMO05469	8.87265	7.37083	0.0144181	no	FBgn0034447
P_KWMTBOMO05471	7.27249	5.15916	0.0147492	no	FBgn0261064
P_KWMTBOMO05478	7.1664	4.88254	0.00981007	no	NA
P_KWMTBOMO05483	8.22438	6.3107	0.00091925	no	FBgn0032988
P_KWMTBOMO05498	0.192999	5.99609	0.00329499	no	NA
P_KWMTBOMO05503	3.94959	2.65445	0.00192865	yes	FBgn0035953
P_KWMTBOMO05505	7.37951	4.93815	0.000703843	no	FBgn0036096
P_KWMTBOMO05509	7.71835	6.3014	0.000781063	no	FBgn0039555
P_KWMTBOMO05516	6.68366	4.40254	0.0108324	no	FBgn0259173
P_KWMTBOMO05518	0.736982	6.73776	0.000389693	no	NA
P_KWMTBOMO05519	0.845549	7.13145	0.000140579	no	NA
P_KWMTBOMO05521	0	6.97856	0.0015237	no	FBgn0033887
P_KWMTBOMO05525	4.66516	1.27922	0.029127	no	NA
P_KWMTBOMO05528	7.50873	6.35633	0.0060776	no	FBgn0023516
P_KWMTBOMO05531	7.85188	6.43039	0.00449803	no	FBgn0037360
P_KWMTBOMO05532	9.02883	7.36776	0.0100963	no	FBgn0035714
P_KWMTBOMO05535	0.389433	5.05175	0.000565911	no	FBgn0036857
P_KWMTBOMO05537	5.90665	4.69906	0.0455641	no	FBgn0033085
P_KWMTBOMO05538	8.44945	7.24134	0.000945746	no	NA
P_KWMTBOMO05561	4.55596	0.721785	0.00625513	no	FBgn0261477
P_KWMTBOMO05565	6.41796	4.80293	0.00523414	no	FBgn0013343
P_KWMTBOMO05571	3.78233	1.66747	0.0316581	no	FBgn0011207
P_KWMTBOMO05584	1.90776	0	0.0147472	no	NA
P_KWMTBOMO05587	5.46959	1.01572	0.00248936	no	FBgn0031294
P_KWMTBOMO05593	6.91169	5.56761	0.0175008	no	FBgn0032644
P_KWMTBOMO05597	6.99762	5.39598	0.00109766	yes	FBgn0035878
P_KWMTBOMO05598	1.39844	0	0.041207	no	NA
P_KWMTBOMO05599	6.82709	0.854587	0.00129065	no	NA
P_KWMTBOMO05600	9.15912	7.79302	0.0048983	no	FBgn0050085
P_KWMTBOMO05605	0.813604	3.77394	0.0108324	no	FBgn0000546
P_KWMTBOMO05611	6.21796	3.76369	0.00942226	no	FBgn0033086
P_KWMTBOMO05613	2.4622	0	0.045193	no	NA
P_KWMTBOMO05614	5.76185	2.78616	0.00702865	no	FBgn0261673
P_KWMTBOMO05621	6.10548	4.18442	0.00491132	no	FBgn0033017
P_KWMTBOMO05626	2.44284	0	0.0089425	no	FBgn0261244
P_KWMTBOMO05634	6.62045	4.4475	0.0286659	no	FBgn0261554
P_KWMTBOMO05642	4.48117	1.22238	0.0192325	no	NA
P_KWMTBOMO05643	4.24418	0.159202	7.13246e-05	no	NA
P_KWMTBOMO05646	8.95091	6.35431	0.000767187	yes	FBgn0002924
P_KWMTBOMO05647	8.03591	7.00118	0.00343739	no	FBgn0263144
P_KWMTBOMO05653	7.1672	5.78444	0.00540075	no	FBgn0040079
P_KWMTBOMO05659	6.28394	4.74454	0.000669117	no	NA
P_KWMTBOMO05661	7.09687	5.66984	0.00251629	no	FBgn0030959, FBgn0030956
P_KWMTBOMO05664	7.10581	5.63038	0.0142422	no	FBgn0039140
P_KWMTBOMO05668	4.21192	1.38483	0.049265	no	FBgn0031239
P_KWMTBOMO05671	0.956328	4.76151	0.0108324	no	FBgn0000568
P_KWMTBOMO05673	8.62566	6.78242	0.00157003	no	FBgn0263987
P_KWMTBOMO05678	2.30879	0.443017	0.0217716	no	FBgn0025790
P_KWMTBOMO05683	8.56257	6.55453	7.76396e-05	no	FBgn0039303
P_KWMTBOMO05698	5.62703	3.83195	0.00172467	no	NA
P_KWMTBOMO05709	7.32296	5.365	0.0114534	no	FBgn0034269
P_KWMTBOMO05729	6.94892	4.91713	0.0451512	no	FBgn0260746, FBgn0001089
P_KWMTBOMO05730	6.68862	1.59994	0.000755731	no	FBgn0030815
P_KWMTBOMO05732	0.17553	2.56081	0.00131391	no	NA
P_KWMTBOMO05733	5.22272	3.44728	0.027876	yes	FBgn0021761
P_KWMTBOMO05737	0.373053	4.79328	0.0321894	no	FBgn0032076
P_KWMTBOMO05740	6.20016	4.88153	0.0119544	no	FBgn0032476
P_KWMTBOMO05741	9.40649	7.95164	0.00016347	no	FBgn0001308
P_KWMTBOMO05745	1.89889	0	0.0455609	no	FBgn0000442
P_KWMTBOMO05748	7.54946	6.1353	0.00017127	no	NA
P_KWMTBOMO05749	6.2994	5.06278	0.000920522	no	FBgn0015806
P_KWMTBOMO05752	5.82066	0.424567	0.00182939	no	FBgn0030027
P_KWMTBOMO05753	7.87589	2.89746	0.00889798	no	NA
P_KWMTBOMO05755	5.74979	4.06045	0.00715814	no	FBgn0033972
P_KWMTBOMO05759	4.85636	3.38218	0.0365488	no	FBgn0033092
P_KWMTBOMO05762	4.87495	1.33014	0.0319513	no	FBgn0266136, FBgn0261360
P_KWMTBOMO05779	1.49952	0	0.0213058	no	NA
P_KWMTBOMO05781	6.59232	4.81894	0.0328127	no	FBgn0262872
P_KWMTBOMO05782	3.47159	0	0.0148662	no	NA
P_KWMTBOMO05784	7.24397	4.99619	0.00606146	no	FBgn0030791
P_KWMTBOMO05787	7.31211	6.1413	0.00854942	no	FBgn0033224
P_KWMTBOMO05788	7.65341	6.45024	0.00827341	no	FBgn0036889
P_KWMTBOMO05789	6.18956	5.05484	0.0122015	no	FBgn0034083
P_KWMTBOMO05791	7.52647	6.28686	0.000945746	no	FBgn0023519
P_KWMTBOMO05793	5.23953	3.05403	0.0383773	no	FBgn0030640
P_KWMTBOMO05794	0	6.43635	0.000853613	no	FBgn0004959
P_KWMTBOMO05797	6.6765	4.71929	0.00156886	no	FBgn0001079
P_KWMTBOMO05799	3.08512	0.759204	0.0189103	no	FBgn0000395
P_KWMTBOMO05807	1.39585	4.19277	0.00866116	no	NA
P_KWMTBOMO05811	6.96507	3.21271	0.00290209	no	FBgn0034622
P_KWMTBOMO05813	9.78674	7.71762	0.000452079	no	FBgn0035227
P_KWMTBOMO05819	0.62863	2.9561	0.0171481	no	NA
P_KWMTBOMO05821	6.11745	4.41326	0.00278162	no	FBgn0259200
P_KWMTBOMO05829	0.431776	3.07247	0.00762618	no	FBgn0260943
P_KWMTBOMO05830	6.41473	5.33999	0.0125749	no	NA
P_KWMTBOMO05832	5.58658	3.18153	0.00251629	no	FBgn0036697
P_KWMTBOMO05833	9.4701	7.64055	0.000342768	no	FBgn0037074
P_KWMTBOMO05835	6.54802	5.19646	0.000618284	no	FBgn0003042
P_KWMTBOMO05836	5.71452	3.84121	0.00391233	no	FBgn0035152
P_KWMTBOMO05847	6.66801	4.87431	0.00821322	no	NA
P_KWMTBOMO05848	5.60401	4.3528	0.0108324	no	FBgn0042111
P_KWMTBOMO05851	8.92739	7.74548	0.000272713	no	FBgn0036888
P_KWMTBOMO05862	3.40562	0.620618	0.00355542	no	FBgn0011591
P_KWMTBOMO05865	1.88008	5.82642	0.00535593	no	NA
P_KWMTBOMO05872	0	2.98216	0.0135648	no	NA
P_KWMTBOMO05873	0	6.17061	0.00402528	no	NA
P_KWMTBOMO05893	5.89579	4.84323	0.0150612	no	FBgn0033389
P_KWMTBOMO05895	6.08963	3.40755	0.0229038	no	FBgn0032222
P_KWMTBOMO05899	0.358814	5.20605	0.00032336	no	NA
P_KWMTBOMO05903	0.470845	5.95778	0.000556189	no	FBgn0003515
P_KWMTBOMO05904	1.60153	5.1616	0.029194	no	NA
P_KWMTBOMO05917	1.1075	3.2334	0.0306944	no	NA
P_KWMTBOMO05929	1.90582	0	0.0180406	no	NA
P_KWMTBOMO05932	4.41606	1.99772	0.0242333	no	FBgn0261274
P_KWMTBOMO05948	0.483079	6.08955	0.000225958	no	NA
P_KWMTBOMO05950	4.63699	3.09004	0.00541311	no	FBgn0031992
P_KWMTBOMO05969	2.42603	0.362394	0.0185238	no	FBgn0083992
P_KWMTBOMO05971	5.59787	3.92524	0.00597201	no	FBgn0033375
P_KWMTBOMO05978	4.90701	1.62795	0.00609499	no	FBgn0030514
P_KWMTBOMO05980	8.65912	6.59095	4.022e-05	yes	FBgn0037141
P_KWMTBOMO05981	6.53791	5.35565	0.0134695	no	FBgn0031519
P_KWMTBOMO05990	7.69862	6.35973	0.00732615	no	FBgn0036761
P_KWMTBOMO05991	10.0204	8.38287	0.00042151	yes	FBgn0034240
P_KWMTBOMO05992	6.16626	3.78424	0.0297102	no	FBgn0030026
P_KWMTBOMO05998	6.32736	4.99855	0.00887144	yes	FBgn0026149
P_KWMTBOMO06012	4.15828	1.85037	0.00319304	no	FBgn0003410
P_KWMTBOMO06022	0.420233	5.084	0.000727866	no	NA
P_KWMTBOMO06027	7.60144	5.00824	0.000233966	yes	FBgn0029798
P_KWMTBOMO06037	9.01967	7.71188	0.00374987	no	FBgn0002441
P_KWMTBOMO06041	0.460739	2.63635	0.00862738	no	FBgn0082585
P_KWMTBOMO06049	8.25672	7.25605	0.0272322	no	FBgn0058191
P_KWMTBOMO06056	9.17068	5.33509	0.00323384	no	FBgn0035189, FBgn0063667
P_KWMTBOMO06058	1.65319	4.20631	0.0212562	no	NA
P_KWMTBOMO06064	6.96786	2.05064	0.00281491	no	NA
P_KWMTBOMO06067	0.180055	4.49597	0.000945746	no	NA
P_KWMTBOMO06077	5.53251	2.98354	0.0198735	no	FBgn0036660
P_KWMTBOMO06082	1.17116	4.93487	0.00209625	no	FBgn0039226
P_KWMTBOMO06087	5.83822	4.07918	0.00661661	no	NA
P_KWMTBOMO06090	6.89925	5.77259	0.0141266	no	NA
P_KWMTBOMO06092	7.05774	5.70959	0.00250659	no	NA
P_KWMTBOMO06093	6.75409	5.50619	0.00336054	no	NA
P_KWMTBOMO06103	0.793286	3.73607	0.0225543	no	FBgn0036044
P_KWMTBOMO06106	0.36066	5.34268	0.000425644	no	FBgn0027611
P_KWMTBOMO06107	8.8673	5.93569	6.78102e-05	no	NA
P_KWMTBOMO06109	8.99443	5.36913	0.000371399	yes	FBgn0037236
P_KWMTBOMO06117	5.89669	4.64431	0.00161133	no	NA
P_KWMTBOMO06121	6.29502	4.83732	0.0217255	no	FBgn0039013
P_KWMTBOMO06123	3.3152	0.875334	0.0358033	no	NA
P_KWMTBOMO06125	8.42435	6.32407	0.0010465	no	FBgn0016917
P_KWMTBOMO06128	6.3928	4.44885	0.00447021	no	NA
P_KWMTBOMO06144	7.59846	6.30787	0.0156266	no	FBgn0003401
P_KWMTBOMO06151	3.75971	0	0.00871081	no	NA
P_KWMTBOMO06153	5.81241	4.2205	0.0168136	no	NA
P_KWMTBOMO06154	6.93237	5.45692	0.00526041	no	NA
P_KWMTBOMO06159	6.90008	5.53701	0.0431736	no	FBgn0051635
P_KWMTBOMO06169	5.05957	3.10664	0.00637789	no	NA
P_KWMTBOMO06170	7.5094	5.35514	0.00359792	no	FBgn0026576
P_KWMTBOMO06171	8.07671	6.88489	0.00697843	no	FBgn0039223
P_KWMTBOMO06173	3.1502	0.94031	0.0151819	no	FBgn0038828
P_KWMTBOMO06179	2.60785	0.65087	0.0358028	no	FBgn0050417
P_KWMTBOMO06187	4.49457	2.89208	0.0343969	no	NA
P_KWMTBOMO06189	5.00441	3.66811	0.0108324	no	NA
P_KWMTBOMO06190	7.55587	6.35026	0.0159144	no	NA
P_KWMTBOMO06191	6.84751	5.66186	0.00527399	no	NA
P_KWMTBOMO06205	8.73129	7.41486	0.00617127	no	NA
P_KWMTBOMO06206	5.71158	2.3267	0.0126699	no	NA
P_KWMTBOMO06207	5.96486	4.48569	0.0256953	no	NA
P_KWMTBOMO06208	8.2502	5.95564	0.00369702	yes	FBgn0005683
P_KWMTBOMO06209	5.35492	3.22207	0.048826	no	FBgn0039858
P_KWMTBOMO06234	6.33745	4.22927	0.000223855	no	NA
P_KWMTBOMO06236	6.37107	4.68349	0.00621139	yes	FBgn0029094
P_KWMTBOMO06237	4.53611	1.69072	0.0203884	no	FBgn0051342
P_KWMTBOMO06238	5.64137	3.74243	0.00783051	no	NA
P_KWMTBOMO06239	0.192999	4.75049	0.00253572	no	FBgn0000454
P_KWMTBOMO06240	7.08616	5.21453	0.00358552	no	NA
P_KWMTBOMO06241	5.96548	3.9893	0.0194802	no	NA
P_KWMTBOMO06242	8.0786	6.95874	0.00134469	no	FBgn0035374
P_KWMTBOMO06246	7.20048	5.66766	0.00163865	no	FBgn0033028
P_KWMTBOMO06247	6.01519	4.51426	0.0159776	no	NA
P_KWMTBOMO06253	7.47739	6.30552	0.000506943	no	NA
P_KWMTBOMO06257	8.24476	5.79317	0.00235937	no	NA
P_KWMTBOMO06264	8.50986	6.51579	0.000384063	no	NA
P_KWMTBOMO06269	6.38312	3.55391	0.00324951	no	NA
P_KWMTBOMO06273	6.11978	4.29342	0.00427215	no	NA
P_KWMTBOMO06274	5.47411	0.175481	0.000113081	no	NA
P_KWMTBOMO06278	5.99559	4.09742	0.0042389	no	NA
P_KWMTBOMO06286	7.98084	6.33415	0.00322911	no	FBgn0032882
P_KWMTBOMO06287	8.30673	7.08846	0.00193862	no	FBgn0032240
P_KWMTBOMO06296	1.68945	4.13495	0.0013541	no	FBgn0024941
P_KWMTBOMO06298	8.77173	6.41155	0.00250702	yes	FBgn0036405
P_KWMTBOMO06299	6.20727	5.07319	0.0209593	no	NA
P_KWMTBOMO06315	7.59485	5.40954	0.00161133	no	FBgn0034081
P_KWMTBOMO06327	4.00173	1.41976	0.034861	no	FBgn0037574
P_KWMTBOMO06329	6.99199	5.40598	0.00248694	no	NA
P_KWMTBOMO06331	4.58065	2.71802	0.0163398	no	FBgn0053523
P_KWMTBOMO06333	6.44035	3.64997	0.016473	no	FBgn0054015, FBgn0031378
P_KWMTBOMO06335	7.09278	5.78718	0.00898854	yes	FBgn0003525, FBgn0002673
P_KWMTBOMO06340	6.33264	5.26063	0.00942226	no	NA
P_KWMTBOMO06346	8.04599	7.00829	0.00373034	no	FBgn0052176
P_KWMTBOMO06352	4.45836	1.95762	0.0313141	no	FBgn0052206
P_KWMTBOMO06354	4.60612	1.93128	0.0283076	no	FBgn0030478
P_KWMTBOMO06355	6.81692	4.08663	0.00025972	no	FBgn0261260
P_KWMTBOMO06371	5.25984	2.97369	0.00633821	no	FBgn0036987
P_KWMTBOMO06372	7.19896	5.4561	0.0181204	no	FBgn0015621
P_KWMTBOMO06374	8.45661	7.0512	0.00130097	no	FBgn0038552
P_KWMTBOMO06375	7.0468	4.22671	0.0035722	no	FBgn0265184
P_KWMTBOMO06382	8.72974	7.33955	0.00235934	yes	FBgn0033845
P_KWMTBOMO06404	5.07123	2.26539	0.0197955	no	FBgn0086532
P_KWMTBOMO06430	5.89685	3.63219	0.0250114	no	FBgn0034791
P_KWMTBOMO06432	7.10331	5.33731	0.00293993	no	NA
P_KWMTBOMO06434	9.45517	7.92438	0.00128074	no	FBgn0033317
P_KWMTBOMO06437	7.53072	6.02783	0.000957592	yes	FBgn0039252
P_KWMTBOMO06457	8.55537	7.41229	0.037063	no	NA
P_KWMTBOMO06462	5.83988	4.25629	0.0270137	no	FBgn0033547
P_KWMTBOMO06463	9.17218	7.93093	0.0181204	yes	FBgn0003732
P_KWMTBOMO06464	5.80173	0.853035	0.000832837	no	FBgn0035755
P_KWMTBOMO06467	0.648894	5.05817	0.00178968	no	NA
P_KWMTBOMO06469	0	2.64631	0.00702604	no	NA
P_KWMTBOMO06475	8.05285	5.71412	0.00201673	no	FBgn0014127
P_KWMTBOMO06476	7.97899	5.11808	0.00184422	no	FBgn0041775
P_KWMTBOMO06481	5.51063	3.76629	0.00189646	no	FBgn0261111
P_KWMTBOMO06482	7.10915	4.84252	0.000113081	no	FBgn0003891
P_KWMTBOMO06485	5.00652	2.82144	0.00234077	no	FBgn0028707
P_KWMTBOMO06486	4.30312	0.919219	0.0151852	no	FBgn0052484
P_KWMTBOMO06491	5.19068	3.39882	0.00827951	no	FBgn0037050
P_KWMTBOMO06494	6.44781	4.84177	0.0118675	no	FBgn0011204
P_KWMTBOMO06496	1.48192	6.66958	0.00148413	no	FBgn0266696
P_KWMTBOMO06501	5.07044	3.52846	0.0156513	no	FBgn0266696
P_KWMTBOMO06519	4.85029	2.27446	0.0141722	no	NA
P_KWMTBOMO06526	6.07848	4.60319	0.0171732	no	FBgn0020887
P_KWMTBOMO06527	5.22049	3.53392	0.0192172	yes	FBgn0035211
P_KWMTBOMO06531	5.8639	3.58288	0.00904433	no	FBgn0013718
P_KWMTBOMO06542	5.55874	3.50799	0.00610442	yes	FBgn0036801
P_KWMTBOMO06547	4.6152	2.31292	0.00597345	yes	FBgn0030481
P_KWMTBOMO06548	8.01119	6.29899	0.000889306	yes	FBgn0024542
P_KWMTBOMO06549	6.21272	4.73747	0.00748814	yes	FBgn0012058
P_KWMTBOMO06552	5.40815	2.53171	0.0115536	no	NA
P_KWMTBOMO06559	6.2846	4.10757	0.00298067	no	NA
P_KWMTBOMO06563	8.08751	6.72137	0.0071495	no	FBgn0036480
P_KWMTBOMO06568	6.45421	3.8136	0.00909267	yes	FBgn0000996
P_KWMTBOMO06569	8.98552	7.32551	1.45982e-05	yes	FBgn0026370
P_KWMTBOMO06570	5.66101	3.71429	0.0117203	no	FBgn0036862
P_KWMTBOMO06572	5.62406	4.60459	0.0245644	no	NA
P_KWMTBOMO06573	7.72281	5.85359	0.000606779	no	FBgn0052296
P_KWMTBOMO06575	7.07711	1.56618	0.00889601	no	NA
P_KWMTBOMO06578	7.29837	6.22426	0.0185051	no	FBgn0026702
P_KWMTBOMO06581	3.47609	0.771355	0.0113398	no	NA
P_KWMTBOMO06583	5.23357	3.873	0.00624013	yes	FBgn0035838
P_KWMTBOMO06588	8.30794	6.76695	0.000290345	yes	FBgn0035842
P_KWMTBOMO06600	7.02956	5.17736	0.0016003	no	FBgn0052250
P_KWMTBOMO06601	6.69172	5.59609	0.00373673	no	FBgn0036571
P_KWMTBOMO06615	6.84406	3.75632	0.00290169	no	FBgn0015522
P_KWMTBOMO06620	5.07675	3.81395	0.00787357	no	FBgn0035704
P_KWMTBOMO06624	0.180055	2.83845	0.000226418	no	FBgn0053513
P_KWMTBOMO06625	7.72217	6.4593	0.0360362	no	FBgn0064126
P_KWMTBOMO06630	8.62466	6.46709	0.00505838	no	FBgn0040290
P_KWMTBOMO06635	7.44185	5.97252	0.00117696	no	FBgn0036897
P_KWMTBOMO06637	3.51126	0.334684	0.00098452	no	NA
P_KWMTBOMO06638	9.34768	7.7151	0.000249874	no	FBgn0035707
P_KWMTBOMO06659	8.80709	7.05523	0.000948778	no	FBgn0036574
P_KWMTBOMO06661	5.38681	3.79232	0.0113386	no	FBgn0037061
P_KWMTBOMO06663	7.26257	4.55097	0.00936369	no	NA
P_KWMTBOMO06701	4.1635	0.362919	0.00140035	no	NA
P_KWMTBOMO06702	7.5052	6.44633	0.00627273	no	FBgn0260460
P_KWMTBOMO06705	9.70068	8.54628	0.00135164	yes	FBgn0029979
P_KWMTBOMO06711	6.45784	5.23064	0.0020315	no	FBgn0027903
P_KWMTBOMO06716	7.87247	6.38933	0.00067544	yes	FBgn0011289
P_KWMTBOMO06723	4.16132	0	0.0068934	no	NA
P_KWMTBOMO06725	3.15254	0.321937	0.0017525	no	NA
P_KWMTBOMO06727	7.48746	6.35632	0.00365595	no	FBgn0050493
P_KWMTBOMO06728	5.45478	3.97735	0.0181158	no	NA
P_KWMTBOMO06733	7.75803	6.40122	0.00285147	no	NA
P_KWMTBOMO06750	8.58139	7.5744	0.00168027	yes	FBgn0030629, FBgn0030630
P_KWMTBOMO06751	7.72108	6.34411	0.00233724	no	FBgn0010905
P_KWMTBOMO06762	8.41035	6.96304	0.00272296	no	FBgn0035337
P_KWMTBOMO06763	10.3663	8.76466	0.000908035	no	NA
P_KWMTBOMO06767	0	3.72096	0.00728416	no	FBgn0000575
P_KWMTBOMO06772	9.23566	7.14392	0.00114826	no	FBgn0036334
P_KWMTBOMO06774	0	4.25189	0.000652172	no	NA
P_KWMTBOMO06777	0	4.17816	0.0238831	no	FBgn0052091
P_KWMTBOMO06780	9.54114	8.54056	0.0281729	yes	FBgn0003449
P_KWMTBOMO06782	7.36842	6.08965	0.00726177	no	FBgn0031875
P_KWMTBOMO06797	9.18237	7.65387	4.35268e-05	no	NA
P_KWMTBOMO06799	6.34801	0.424567	0.000520185	no	NA
P_KWMTBOMO06800	7.30889	5.27522	0.000648057	no	FBgn0053052
P_KWMTBOMO06803	7.21311	6.00473	0.00869106	no	FBgn0266284
P_KWMTBOMO06815	5.83676	3.18853	0.00238038	no	NA
P_KWMTBOMO06816	5.60496	2.48186	0.0244305	no	FBgn0015553
P_KWMTBOMO06817	4.56837	0.261205	0.000147081	no	NA
P_KWMTBOMO06834	6.98364	4.99414	0.00507424	no	FBgn0035812
P_KWMTBOMO06836	8.617	6.96478	0.000882817	no	FBgn0027786
P_KWMTBOMO06840	7.96191	5.54404	0.00428662	no	FBgn0035574
P_KWMTBOMO06862	0.192999	2.56047	0.0056997	no	NA
P_KWMTBOMO06871	4.80415	1.56096	0.0138618	no	FBgn0261361, FBgn0262516
P_KWMTBOMO06874	1.05812	3.61299	0.0116052	no	FBgn0034500
P_KWMTBOMO06879	7.81959	3.55793	0.00141503	no	FBgn0027945
P_KWMTBOMO06881	5.2775	0.540131	0.000286691	no	NA
P_KWMTBOMO06893	8.53254	5.90749	0.00131131	no	NA
P_KWMTBOMO06904	1.87201	6.87582	0.00567598	no	FBgn0033799, FBgn0038589
P_KWMTBOMO06912	6.98632	5.98032	0.0340399	no	FBgn0035181
P_KWMTBOMO06925	0.173206	2.17819	0.00443973	no	NA
P_KWMTBOMO06964	6.19837	4.07693	0.0133515	no	FBgn0013548
P_KWMTBOMO06965	7.45453	5.39528	0.000167614	no	NA
P_KWMTBOMO06968	2.86742	9.21725	0.00824035	no	FBgn0004567
P_KWMTBOMO06969	1.33413	6.0917	0.00888183	no	FBgn0004567
P_KWMTBOMO06970	9.32475	8.14084	0.00324276	yes	FBgn0032635
P_KWMTBOMO06973	3.6631	2.42554	0.0278948	no	FBgn0031979
P_KWMTBOMO06975	6.60438	5.35139	0.0454936	yes	FBgn0033526
P_KWMTBOMO06977	5.43106	2.27809	0.0295197	no	FBgn0038570
P_KWMTBOMO06985	5.80682	3.15871	0.0228955	yes	FBgn0032450
P_KWMTBOMO06994	0.192999	3.69842	0.00177098	no	FBgn0085407
P_KWMTBOMO06999	8.42785	7.41425	0.00984977	no	FBgn0024352
P_KWMTBOMO07005	7.15853	4.91791	0.000396704	no	FBgn0030646
P_KWMTBOMO07010	0	4.30428	0.00242054	no	NA
P_KWMTBOMO07026	8.39498	6.86692	0.000398211	no	NA
P_KWMTBOMO07041	0.735398	3.77519	0.0126699	no	FBgn0034005, FBgn0003328
P_KWMTBOMO07047	6.6397	4.54115	0.00689038	no	NA
P_KWMTBOMO07049	6.35873	4.87697	0.0266766	yes	FBgn0031233
P_KWMTBOMO07057	2.75546	0.203716	0.0494585	yes	FBgn0010406
P_KWMTBOMO07068	0.368529	4.99002	0.00653286	no	NA
P_KWMTBOMO07070	9.19684	7.59438	7.4403e-05	no	NA
P_KWMTBOMO07081	10.6087	8.38853	6.30955e-05	no	FBgn0000339
P_KWMTBOMO07109	3.92243	0.203716	0.000369941	no	NA
P_KWMTBOMO07116	3.93862	2.69036	0.0445562	yes	FBgn0038256
P_KWMTBOMO07133	4.67073	1.46439	0.0163614	no	NA
P_KWMTBOMO07134	4.40927	0.445393	0.00806007	no	NA
P_KWMTBOMO07139	4.37797	0	0.00219393	no	FBgn0039161
P_KWMTBOMO07141	6.89281	4.81072	0.00204995	yes	FBgn0032475
P_KWMTBOMO07145	10.2688	3.47978	0.00373034	no	NA
P_KWMTBOMO07146	5.70006	0.605752	0.000291342	no	NA
P_KWMTBOMO07150	0	2.16365	0.0485637	no	FBgn0032029
P_KWMTBOMO07163	0	3.97762	0.0404625	no	NA
P_KWMTBOMO07167	0	2.94079	0.00396865	no	NA
P_KWMTBOMO07168	5.54514	3.41869	0.00627273	no	NA
P_KWMTBOMO07170	4.46051	1.54889	0.00635918	no	NA
P_KWMTBOMO07174	3.61193	1.28318	0.0249173	no	FBgn0034674
P_KWMTBOMO07175	6.85526	4.03173	0.000439038	no	FBgn0020622
P_KWMTBOMO07177	7.81966	6.54514	0.000882817	no	FBgn0044323
P_KWMTBOMO07187	4.02632	1.11018	0.00684049	no	FBgn0030053
P_KWMTBOMO07191	0.551812	7.30969	0.000132471	no	FBgn0020299
P_KWMTBOMO07193	6.5305	4.52378	0.00169311	no	NA
P_KWMTBOMO07194	4.66809	2.3793	0.000501742	no	NA
P_KWMTBOMO07196	1.81069	7.07781	0.0165523	no	FBgn0000490
P_KWMTBOMO07199	6.72419	5.42002	0.00350821	yes	FBgn0000352
P_KWMTBOMO07217	6.61895	4.7578	0.00771308	no	FBgn0002354
P_KWMTBOMO07218	3.86032	2.65529	0.0183237	no	FBgn0002973
P_KWMTBOMO07221	7.87446	6.69657	0.00393156	no	FBgn0029503
P_KWMTBOMO07225	5.17717	3.56013	0.00222399	no	NA
P_KWMTBOMO07227	3.28677	0.741971	0.0150612	no	FBgn0031284
P_KWMTBOMO07230	8.36341	4.67761	0.0142999	no	NA
P_KWMTBOMO07232	5.73791	4.16685	0.00897134	no	FBgn0015600
P_KWMTBOMO07233	5.08606	1.09827	0.00241527	no	NA
P_KWMTBOMO07236	1.97407	0.640402	0.0260588	no	NA
P_KWMTBOMO07245	6.24859	4.91536	0.0145685	no	FBgn0086687
P_KWMTBOMO07248	0.457828	5.19223	0.000233966	no	FBgn0033159
P_KWMTBOMO07250	8.91858	6.35774	0.000204047	no	FBgn0004507
P_KWMTBOMO07260	6.7785	5.6092	0.00223585	no	FBgn0040985
P_KWMTBOMO07264	7.66875	6.49981	0.0130639	no	FBgn0030552
P_KWMTBOMO07276	8.45954	1.35692	0.00172868	no	NA
P_KWMTBOMO07279	7.01221	5.77747	0.00610442	no	FBgn0039465
P_KWMTBOMO07280	1.35918	5.0588	0.00513505	no	NA
P_KWMTBOMO07288	8.26339	7.19988	0.00297533	no	FBgn0027375
P_KWMTBOMO07291	6.83722	5.76906	0.0145664	yes	FBgn0032017
P_KWMTBOMO07295	7.53827	6.50625	0.00997228	no	FBgn0031357
P_KWMTBOMO07296	4.99684	3.06844	0.0172178	no	NA
P_KWMTBOMO07298	5.88996	4.79935	0.0315136	no	FBgn0250911
P_KWMTBOMO07306	2.16383	8.99266	0.00157822	no	NA
P_KWMTBOMO07317	4.46286	2.71144	0.0156266	no	FBgn0011232
P_KWMTBOMO07321	6.79136	4.93877	0.0162384	no	FBgn0024909
P_KWMTBOMO07322	7.01954	5.85812	0.000661944	no	FBgn0027505
P_KWMTBOMO07327	7.97738	6.65353	0.0264197	no	FBgn0011703
P_KWMTBOMO07329	8.05421	6.5339	0.00266708	no	FBgn0011708
P_KWMTBOMO07334	7.41789	5.69029	0.00893465	yes	FBgn0003687
P_KWMTBOMO07340	9.48292	7.70193	0.000501742	yes	FBgn0004419
P_KWMTBOMO07343	5.46746	2.83329	0.00994327	no	NA
P_KWMTBOMO07369	4.17774	0.518069	0.00398924	no	FBgn0034691
P_KWMTBOMO07371	0.192999	2.96784	0.00118297	no	FBgn0010473
P_KWMTBOMO07375	8.07929	6.0882	0.000132471	no	FBgn0002707
P_KWMTBOMO07376	5.93057	4.21866	0.00287722	no	FBgn0086768
P_KWMTBOMO07379	6.64996	5.00708	0.0159382	yes	FBgn0001994
P_KWMTBOMO07382	6.77055	2.65878	0.0165438	no	FBgn0032456
P_KWMTBOMO07384	3.58178	1.13414	0.0159751	yes	FBgn0017457
P_KWMTBOMO07388	6.90292	4.36812	0.000225179	no	NA
P_KWMTBOMO07389	9.59513	7.51285	0.000179659	no	FBgn0015299
P_KWMTBOMO07398	7.82458	6.16451	0.00210686	no	FBgn0262467
P_KWMTBOMO07418	6.98954	3.8301	0.0105007	no	NA
P_KWMTBOMO07438	0	1.78455	0.0440039	no	NA
P_KWMTBOMO07445	0.704855	3.58949	0.00597345	no	FBgn0031449
P_KWMTBOMO07446	0.505227	4.30838	0.0030933	no	FBgn0032167
P_KWMTBOMO07453	6.74425	5.64465	0.0218098	no	NA
P_KWMTBOMO07470	4.36719	2.63807	0.0421475	no	NA
P_KWMTBOMO07471	9.41045	7.57175	6.91897e-05	no	FBgn0260771
P_KWMTBOMO07472	7.48507	3.97017	2.73928e-05	no	FBgn0004611
P_KWMTBOMO07473	3.8818	0.984933	0.00759382	no	NA
P_KWMTBOMO07476	2.64204	0	0.0110006	no	NA
P_KWMTBOMO07478	0.473682	5.52006	0.000234085	no	FBgn0053181, FBgn0024332, FBgn0031703
P_KWMTBOMO07486	7.58447	3.77864	0.0161992	no	FBgn0031571
P_KWMTBOMO07490	0	2.41062	0.00972492	no	FBgn0011817
P_KWMTBOMO07491	1.95099	4.74999	0.0284593	no	FBgn0025683
P_KWMTBOMO07493	4.74666	1.22047	0.026803	no	FBgn0031220
P_KWMTBOMO07499	8.51786	6.78344	0.00193614	no	FBgn0035528
P_KWMTBOMO07507	8.48945	6.39713	0.000691919	no	NA
P_KWMTBOMO07514	5.78595	3.61787	0.0139362	no	FBgn0032033
P_KWMTBOMO07518	7.23376	5.9726	0.00509227	no	NA
P_KWMTBOMO07537	7.8678	5.53892	0.00702058	no	FBgn0035194
P_KWMTBOMO07539	5.02019	3.43875	0.0461502	no	NA
P_KWMTBOMO07548	6.82373	5.33154	0.00214048	no	FBgn0011818
P_KWMTBOMO07557	5.04927	3.62885	0.0368955	no	NA
P_KWMTBOMO07577	6.86501	4.34921	0.00605005	no	NA
P_KWMTBOMO07593	3.97586	0.24834	0.00431407	no	NA
P_KWMTBOMO07621	0	3.45978	0.0410326	no	NA
P_KWMTBOMO07628	0.841755	4.02357	0.0117076	no	FBgn0052072, FBgn0036128
P_KWMTBOMO07631	5.27087	0	0.00102388	no	FBgn0033572
P_KWMTBOMO07632	3.02253	0	0.00158224	no	NA
P_KWMTBOMO07635	4.04365	0.885554	0.0108303	no	FBgn0033572
P_KWMTBOMO07636	7.35407	4.55942	0.000191074	no	FBgn0036935
P_KWMTBOMO07642	4.98002	2.33316	0.0365488	no	FBgn0033075
P_KWMTBOMO07651	6.28371	3.96017	0.0168399	no	FBgn0037526
P_KWMTBOMO07655	3.82384	1.34326	0.022801	no	NA
P_KWMTBOMO07657	3.36235	0.634091	0.0111248	no	FBgn0035445
P_KWMTBOMO07659	4.22053	2.00801	0.0346248	no	FBgn0265464
P_KWMTBOMO07661	7.74548	3.54884	0.00871621	no	FBgn0260006
P_KWMTBOMO07662	0.487674	2.88888	0.0276802	no	NA
P_KWMTBOMO07676	10.8987	9.05813	9.35027e-05	no	NA
P_KWMTBOMO07704	4.64415	3.3278	0.0306899	no	NA
P_KWMTBOMO07712	3.67084	1.32537	0.0238594	no	NA
P_KWMTBOMO07714	5.36027	4	0.00871081	no	NA
P_KWMTBOMO07719	9.25655	8.06975	0.000648403	no	FBgn0061469
P_KWMTBOMO07721	7.99338	5.84088	0.0039854	no	FBgn0014388
P_KWMTBOMO07724	6.93386	5.69236	0.01125	no	FBgn0037232
P_KWMTBOMO07725	8.51494	1.75209	0.003331	no	NA
P_KWMTBOMO07734	3.80929	0.396018	0.00189646	no	FBgn0034758
P_KWMTBOMO07735	2.58624	0.159202	0.0479681	no	NA
P_KWMTBOMO07740	0	2.06477	0.0418876	no	NA
P_KWMTBOMO07742	7.39745	5.61665	0.0346659	no	FBgn0259994
P_KWMTBOMO07749	6.13109	3.9477	0.00250062	no	FBgn0032846
P_KWMTBOMO07755	0.367376	2.68144	0.00137524	no	FBgn0024332, FBgn0053181, FBgn0031703
P_KWMTBOMO07757	5.70833	4.52516	0.0249079	no	FBgn0022710
P_KWMTBOMO07758	5.9071	4.72388	0.032305	no	NA
P_KWMTBOMO07768	0.420233	4.71616	0.000920522	no	FBgn0037000
P_KWMTBOMO07774	7.27405	5.67313	0.0115359	no	NA
P_KWMTBOMO07777	2.16441	0.464921	0.0229011	no	NA
P_KWMTBOMO07784	5.52444	4.21329	0.0463448	no	FBgn0027091
P_KWMTBOMO07791	0.358814	4.19179	0.00124176	no	NA
P_KWMTBOMO07792	1.2746	4.54778	0.0355537	no	NA
P_KWMTBOMO07794	0	5.60866	0.000945746	no	FBgn0261800
P_KWMTBOMO07800	6.38828	4.43317	0.00407872	no	FBgn0030218
P_KWMTBOMO07801	8.00199	6.33023	0.000821615	no	FBgn0025639
P_KWMTBOMO07812	7.50827	6.10598	0.000163035	no	FBgn0025336
P_KWMTBOMO07821	7.85895	6.47933	0.0118111	no	FBgn0023477
P_KWMTBOMO07823	8.19393	3.5964	0.00650035	no	FBgn0029835
P_KWMTBOMO07826	6.88967	5.10878	0.000853613	no	FBgn0036239
P_KWMTBOMO07837	0	4.00964	0.000882817	no	NA
P_KWMTBOMO07842	7.59125	6.03878	0.0160158	no	FBgn0261283
P_KWMTBOMO07843	5.68514	4.23076	0.0127403	no	NA
P_KWMTBOMO07844	1.91318	5.06535	0.00949626	no	FBgn0003254
P_KWMTBOMO07847	4.3763	2.94438	0.0278396	no	NA
P_KWMTBOMO07851	3.98138	2.4907	0.0125085	no	FBgn0029906
P_KWMTBOMO07857	7.88531	3.62656	0.00989059	no	FBgn0031037
P_KWMTBOMO07858	7.43132	5.75495	0.000234085	yes	FBgn0033273
P_KWMTBOMO07860	8.94985	7.44509	0.000225179	yes	FBgn0004698
P_KWMTBOMO07864	8.39116	3.86869	0.00349674	no	NA
P_KWMTBOMO07869	7.84286	6.72185	0.00209668	no	FBgn0035534
P_KWMTBOMO07878	6.47781	5.38552	0.024977	yes	FBgn0033712
P_KWMTBOMO07880	9.22526	8.02787	0.00090934	no	NA
P_KWMTBOMO07881	5.25508	0.640685	0.000126609	no	FBgn0035710
P_KWMTBOMO07885	7.84915	5.93705	0.000882558	yes	FBgn0033762
P_KWMTBOMO07896	6.38189	4.74558	0.00270002	no	FBgn0026206
P_KWMTBOMO07905	1.013	7.95322	0.000821463	no	FBgn0032010
P_KWMTBOMO07906	0.358814	6.99858	9.35027e-05	no	FBgn0037837, FBgn0030725, FBgn0030721
P_KWMTBOMO07908	0	4.54925	0.00149776	no	NA
P_KWMTBOMO07911	7.35936	5.40091	0.00448881	no	FBgn0051390
P_KWMTBOMO07913	7.63703	4.42145	0.00318687	no	FBgn0003502
P_KWMTBOMO07919	4.81858	3.08986	0.0195985	no	FBgn0261549
P_KWMTBOMO07926	4.96779	3.68037	0.00722532	yes	FBgn0001404
P_KWMTBOMO07930	7.36408	4.86406	0.0096592	no	FBgn0010438
P_KWMTBOMO07933	1.21579	5.12141	0.0137556	no	FBgn0060296
P_KWMTBOMO07934	2.79658	0.362394	0.00571359	no	NA
P_KWMTBOMO07946	0.424171	5.71893	0.00325781	no	NA
P_KWMTBOMO07950	6.63171	5.52753	0.0145987	yes	FBgn0036330
P_KWMTBOMO07952	5.76418	4.42354	0.0176364	no	FBgn0027087
P_KWMTBOMO07958	4.65168	2.69993	0.00104892	no	NA
P_KWMTBOMO07961	7.93287	5.79917	0.000882817	no	FBgn0023509
P_KWMTBOMO07973	0	2.32122	0.0102204	no	NA
P_KWMTBOMO07984	0.602276	6.70419	0.000295501	no	FBgn0259834, FBgn0031002, FBgn0031012
P_KWMTBOMO07985	0.192999	5.80373	1.62626e-05	no	NA
P_KWMTBOMO07986	5.83267	3.40156	0.0319513	no	NA
P_KWMTBOMO07990	0.945933	5.83598	0.000155974	no	NA
P_KWMTBOMO07993	5.3316	3.52958	0.0220986	no	FBgn0030850
P_KWMTBOMO07996	8.10528	5.92342	0.00380113	yes	FBgn0000404
P_KWMTBOMO07997	6.67499	5.10481	0.00443269	no	FBgn0023511
P_KWMTBOMO08001	3.61124	0.611259	0.0275193	no	FBgn0033252
P_KWMTBOMO08005	7.21172	5.40658	0.000652172	no	NA
P_KWMTBOMO08009	6.10532	3.37692	0.00281208	no	NA
P_KWMTBOMO08010	5.00164	3.65801	0.0271437	yes	FBgn0031871
P_KWMTBOMO08023	6.15114	4.26944	0.023748	yes	FBgn0030788
P_KWMTBOMO08027	5.36154	3.81917	0.027495	no	FBgn0030669
P_KWMTBOMO08037	5.84264	4.50652	0.0186884	no	FBgn0040475
P_KWMTBOMO08040	8.27932	7.22843	0.0396694	no	FBgn0003204
P_KWMTBOMO08046	7.02796	5.87376	0.0126699	no	NA
P_KWMTBOMO08047	7.1615	6.09648	0.0150033	no	FBgn0031051
P_KWMTBOMO08049	6.52514	3.73507	0.00110943	yes	FBgn0036354
P_KWMTBOMO08050	6.97748	4.74655	0.00429918	no	FBgn0036450
P_KWMTBOMO08061	1.68392	3.85798	0.00689038	no	NA
P_KWMTBOMO08065	8.48223	6.549	6.10828e-05	no	NA
P_KWMTBOMO08099	6.38393	3.99793	0.00192558	no	FBgn0039025
P_KWMTBOMO08101	7.60767	5.35184	0.00137524	no	NA
P_KWMTBOMO08102	7.63246	5.88767	0.000206298	yes	FBgn0030915
P_KWMTBOMO08104	0.535676	4.63862	0.00113553	no	FBgn0038248
P_KWMTBOMO08110	6.96595	5.64333	0.0254095	no	FBgn0026749
P_KWMTBOMO08128	5.9864	4.84181	0.0228934	no	FBgn0031573
P_KWMTBOMO08133	5.33778	3.68096	0.0220986	no	FBgn0033844
P_KWMTBOMO08136	4.79799	3.40583	0.02553	no	FBgn0034184
P_KWMTBOMO08142	6.72659	5.00667	0.0415965	no	NA
P_KWMTBOMO08143	9.57315	8.36073	0.0141883	no	FBgn0020270
P_KWMTBOMO08167	6.66762	5.04573	0.0406177	no	FBgn0030873
P_KWMTBOMO08168	0	2.38532	0.0417244	no	FBgn0031392
P_KWMTBOMO08193	8.13782	6.54519	0.00021956	no	NA
P_KWMTBOMO08195	3.72583	1.92943	0.0490252	yes	FBgn0026317
P_KWMTBOMO08197	8.89732	6.83373	2.86926e-05	yes	FBgn0026400
P_KWMTBOMO08200	7.32404	5.99342	0.00137524	no	FBgn0260985
P_KWMTBOMO08201	5.5856	3.35139	0.0415042	no	FBgn0031717
P_KWMTBOMO08214	2.99017	0.284203	0.048826	no	NA
P_KWMTBOMO08218	5.14619	2.52296	0.0150999	no	FBgn0039343, FBgn0031161
P_KWMTBOMO08226	6.4311	5.29126	0.00544387	no	NA
P_KWMTBOMO08239	0.282298	2.85987	0.00922281	no	NA
P_KWMTBOMO08247	3.59254	0.991817	0.0280949	no	FBgn0259146
P_KWMTBOMO08249	0.744338	6.04421	0.00343694	no	NA
P_KWMTBOMO08290	5.3874	4.12836	0.0387682	no	NA
P_KWMTBOMO08320	4.22629	1.3027	0.00489144	no	FBgn0044872
P_KWMTBOMO08329	0	2.38187	0.00600541	no	FBgn0051036
P_KWMTBOMO08337	4.90175	0.943876	0.00248694	no	NA
P_KWMTBOMO08354	4.19411	2.58165	0.0480603	yes	FBgn0035143, FBgn0035425
P_KWMTBOMO08356	2.17417	5.77364	0.0183753	no	FBgn0052445, FBgn0043783, FBgn0035679
P_KWMTBOMO08360	8.30802	6.72348	0.000854843	no	NA
P_KWMTBOMO08363	3.05874	1.05868	0.0386505	no	FBgn0083962
P_KWMTBOMO08369	7.94375	5.95731	0.00573389	no	FBgn0037880
P_KWMTBOMO08371	7.63789	1.93437	0.00206617	yes	FBgn0021979
P_KWMTBOMO08378	0	4.01594	0.000907092	no	NA
P_KWMTBOMO08384	0	2.5903	0.00398715	no	NA
P_KWMTBOMO08385	0	3.24224	0.00881602	no	NA
P_KWMTBOMO08396	5.99437	4.43213	0.0056997	no	FBgn0002174
P_KWMTBOMO08397	4.65133	2.92199	0.0424847	no	NA
P_KWMTBOMO08437	8.5508	5.95576	0.00123172	no	FBgn0011674
P_KWMTBOMO08441	6.25662	4.06936	0.000904989	no	FBgn0259678
P_KWMTBOMO08447	2.88042	0.175764	0.0120382	no	NA
P_KWMTBOMO08454	7.83244	6.14208	0.0071649	no	FBgn0260940
P_KWMTBOMO08458	7.38989	5.70236	0.00259098	yes	FBgn0023514
P_KWMTBOMO08470	0	1.89127	0.0206678	no	NA
P_KWMTBOMO08474	0	2.13147	0.0485014	no	NA
P_KWMTBOMO08475	0.4531	3.97655	0.00286191	no	NA
P_KWMTBOMO08487	3.52159	0.819839	0.00517894	no	NA
P_KWMTBOMO08493	8.30286	7.08357	0.0106572	no	FBgn0033810
P_KWMTBOMO08495	7.26553	5.93422	0.0271969	no	NA
P_KWMTBOMO08504	1.76947	4.26237	0.00880092	no	FBgn0004406
P_KWMTBOMO08507	5.44985	3.18662	0.00854127	no	NA
P_KWMTBOMO08508	4.92515	2.27278	0.0393508	yes	FBgn0031882
P_KWMTBOMO08526	0	2.93949	0.011751	no	NA
P_KWMTBOMO08536	8.91292	7.61831	0.00530898	no	FBgn0032479
P_KWMTBOMO08537	1.20782	3.47979	0.0338751	no	NA
P_KWMTBOMO08538	6.95716	5.40437	0.0120427	no	NA
P_KWMTBOMO08541	5.02779	3.37312	0.0198735	no	FBgn0034177
P_KWMTBOMO08551	0.588303	2.06629	0.0437077	no	FBgn0024332, FBgn0031703, FBgn0053181
P_KWMTBOMO08562	6.91252	4.62613	0.00108372	no	NA
P_KWMTBOMO08563	7.28568	2.40497	0.0141029	no	FBgn0004381
P_KWMTBOMO08577	0	2.60498	0.00388956	no	NA
P_KWMTBOMO08578	7.14993	6.02814	0.00398924	no	FBgn0037138
P_KWMTBOMO08579	7.34307	5.39633	0.00299118	no	FBgn0035243
P_KWMTBOMO08586	4.32943	1.89523	0.0313757	yes	FBgn0030973
P_KWMTBOMO08592	5.82058	3.18554	0.00322793	no	FBgn0030294
P_KWMTBOMO08594	6.38187	4.66655	0.0029809	no	FBgn0030342
P_KWMTBOMO08597	0	2.7765	0.00979048	no	FBgn0000567
P_KWMTBOMO08603	6.01989	3.90284	0.0174349	no	NA
P_KWMTBOMO08604	4.8925	1.44917	0.00440338	no	FBgn0031044
P_KWMTBOMO08605	0.771754	5.62493	0.000718184	no	FBgn0052645
P_KWMTBOMO08608	9.47578	8.3946	0.000272713	no	NA
P_KWMTBOMO08616	7.39629	5.52127	0.00159562	no	FBgn0035526
P_KWMTBOMO08617	6.71022	5.43161	0.00100729	no	FBgn0026309
P_KWMTBOMO08634	8.07874	6.55214	0.00172467	yes	FBgn0032408
P_KWMTBOMO08636	0.796188	3.00809	0.0266766	yes	FBgn0039566
P_KWMTBOMO08639	7.28667	5.72173	0.00414972	no	NA
P_KWMTBOMO08641	0.714237	3.64078	0.0295643	no	FBgn0039799
P_KWMTBOMO08642	9.42864	7.99359	0.0128714	no	FBgn0001218
P_KWMTBOMO08643	7.61532	5.01886	0.00325162	no	FBgn0036271
P_KWMTBOMO08644	7.21334	5.29219	0.0141029	yes	FBgn0040372
P_KWMTBOMO08645	2.83642	1.10436	0.0451512	no	NA
P_KWMTBOMO08646	8.67297	7.61271	0.010364	no	NA
P_KWMTBOMO08647	7.77702	4.82852	0.000188589	no	FBgn0000063
P_KWMTBOMO08648	2.618	6.36454	0.00143608	no	FBgn0250789
P_KWMTBOMO08649	4.47808	2.06515	0.0477773	no	FBgn0040068
P_KWMTBOMO08650	4.058	2.69762	0.0405149	no	FBgn0030876
P_KWMTBOMO08651	6.23182	5.13072	0.00494509	no	FBgn0000611
P_KWMTBOMO08653	4.1767	2.08256	0.0445126	yes	FBgn0030468
P_KWMTBOMO08656	6.06716	4.8043	0.0291804	no	FBgn0032986
P_KWMTBOMO08662	8.23929	6.04688	0.000384063	no	NA
P_KWMTBOMO08663	5.95705	4.50944	0.00983846	no	FBgn0000259
P_KWMTBOMO08671	3.1311	1.22973	0.0412238	no	FBgn0263398
P_KWMTBOMO08675	4.39079	2.51717	0.0312242	no	FBgn0031217
P_KWMTBOMO08682	0.843295	4.24798	0.0029312	no	NA
P_KWMTBOMO08684	5.75812	0.713747	0.0028788	no	NA
P_KWMTBOMO08687	5.271	0	0.00216572	no	NA
P_KWMTBOMO08691	9.06274	7.24097	0.0194147	no	FBgn0260944, FBgn0030479
P_KWMTBOMO08696	5.79176	4.60313	0.00600133	no	NA
P_KWMTBOMO08698	6.01849	1.27642	0.00502398	no	FBgn0264443
P_KWMTBOMO08703	4.66942	2.11183	0.0258686	no	FBgn0262699
P_KWMTBOMO08707	4.335	2.23855	0.00919784	no	FBgn0031604
P_KWMTBOMO08723	3.73524	0.743577	0.0129111	no	NA
P_KWMTBOMO08727	4.18566	2.64476	0.048738	no	FBgn0032782
P_KWMTBOMO08730	1.10351	2.80781	0.0493086	no	FBgn0261802
P_KWMTBOMO08734	6.88409	5.45751	0.0327523	no	FBgn0035879
P_KWMTBOMO08736	8.21445	6.06209	6.34558e-05	no	FBgn0033935
P_KWMTBOMO08756	4.34855	1.84395	0.027779	yes	FBgn0033686
P_KWMTBOMO08760	7.89914	5.38771	0.000404455	no	FBgn0250906
P_KWMTBOMO08762	1.32267	0	0.0449932	no	FBgn0030357
P_KWMTBOMO08768	7.31445	3.9956	0.0171941	no	NA
P_KWMTBOMO08769	4.07122	0	0.000230883	no	NA
P_KWMTBOMO08773	8.84459	7.27248	0.00197103	no	FBgn0029666
P_KWMTBOMO08775	6.88673	4.75588	0.00383271	yes	FBgn0003139
P_KWMTBOMO08789	5.25205	3.73063	0.0383773	no	FBgn0040339
P_KWMTBOMO08792	8.10038	6.31029	0.000852707	no	FBgn0027507
P_KWMTBOMO08793	3.33666	0.804366	0.0133805	no	NA
P_KWMTBOMO08799	7.18069	5.301	0.00350821	yes	FBgn0029943
P_KWMTBOMO08803	8.87996	5.97425	0.000145239	no	NA
P_KWMTBOMO08804	0.624775	2.46535	0.0265349	no	NA
P_KWMTBOMO08818	8.06533	5.96603	0.000120048	no	NA
P_KWMTBOMO08821	7.58542	6.14068	0.000918408	no	FBgn0032979
P_KWMTBOMO08827	0	4.34514	0.00210883	no	FBgn0033782
P_KWMTBOMO08830	9.12526	8.02357	0.00519081	no	FBgn0031820
P_KWMTBOMO08833	5.5142	4.27441	0.0186884	no	NA
P_KWMTBOMO08846	1.0826	13.9666	0.000234085	no	NA
P_KWMTBOMO08849	1.46647	6.41375	0.00182817	no	FBgn0034276
P_KWMTBOMO08858	0	6.28441	0.00365595	no	NA
P_KWMTBOMO08867	7.6144	6.34435	0.00121239	no	FBgn0062413
P_KWMTBOMO08869	8.84154	6.90819	0.00137989	no	FBgn0003044
P_KWMTBOMO08880	6.23132	4.16342	0.00207115	no	NA
P_KWMTBOMO08882	6.91808	2.84703	0.00580243	no	NA
P_KWMTBOMO08890	6.11215	4.16418	0.00252605	no	FBgn0000330
P_KWMTBOMO08891	6.53499	5.28009	0.00673504	no	FBgn0015582
P_KWMTBOMO08893	4.91422	3.09839	0.0351729	no	FBgn0029118
P_KWMTBOMO08901	5.48552	2.86334	0.0343994	no	FBgn0261387
P_KWMTBOMO08912	3.442	1.82979	0.0381044	no	FBgn0023535
P_KWMTBOMO08916	7.6113	6.60535	0.0407626	no	FBgn0032169
P_KWMTBOMO08918	6.85166	4.71223	0.00116339	no	FBgn0003209
P_KWMTBOMO08920	8.69894	7.36751	0.00108802	no	FBgn0033609
P_KWMTBOMO08924	3.35379	0.708292	0.00949893	no	FBgn0053547
P_KWMTBOMO08925	3.18913	1.17321	0.0403551	no	FBgn0053547
P_KWMTBOMO08929	6.17699	4.44527	0.0468315	yes	FBgn0039930
P_KWMTBOMO08936	4.84457	2.74135	0.0108324	no	FBgn0040658
P_KWMTBOMO08953	7.92185	5.21326	7.576e-05	no	NA
P_KWMTBOMO08954	3.54452	1.24765	0.0296587	no	NA
P_KWMTBOMO08962	8.12122	6.81368	0.00105241	no	FBgn0032394
P_KWMTBOMO08981	8.66884	7.48689	0.00131131	no	NA
P_KWMTBOMO08990	8.40605	7.13971	0.00197103	no	FBgn0001087
P_KWMTBOMO08998	4.30135	1.10117	0.00821322	no	FBgn0031265
P_KWMTBOMO08999	7.16783	3.47457	0.0194109	no	FBgn0025814, FBgn0053178, FBgn0053177
P_KWMTBOMO09008	0	5.46444	0.00248239	yes	FBgn0033635
P_KWMTBOMO09010	5.749	2.71951	0.00427579	no	NA
P_KWMTBOMO09013	5.64345	3.96879	0.0206315	no	NA
P_KWMTBOMO09032	1.92024	5.59972	0.0113618	no	FBgn0003002
P_KWMTBOMO09061	7.73252	6.25765	0.0030713	no	NA
P_KWMTBOMO09065	3.13909	0.907802	0.00853842	no	NA
P_KWMTBOMO09070	4.95106	2.3347	0.001496	no	FBgn0035145
P_KWMTBOMO09073	8.51541	7.08085	0.00133045	no	FBgn0003041
P_KWMTBOMO09075	5.88258	3.49069	0.0332694	no	FBgn0050404
P_KWMTBOMO09085	9.83421	8.34647	4.81471e-05	no	FBgn0267698
P_KWMTBOMO09090	3.09802	0.947249	0.0430833	no	FBgn0027341, FBgn0039580
P_KWMTBOMO09092	7.8772	6.79382	0.00662595	no	NA
P_KWMTBOMO09099	0	2.39776	0.0406177	no	NA
P_KWMTBOMO09100	5.7458	4.55016	0.00770524	no	FBgn0042094
P_KWMTBOMO09103	2.62207	0	0.00910699	no	FBgn0043806
P_KWMTBOMO09106	5.82018	4.80622	0.0478249	no	FBgn0037135
P_KWMTBOMO09108	4.67523	1.00249	0.00890891	no	FBgn0000644
P_KWMTBOMO09111	8.57581	6.78063	0.00129556	no	FBgn0040271
P_KWMTBOMO09116	6.45832	4.30662	0.00036201	no	NA
P_KWMTBOMO09118	8.29815	7.18006	0.00126622	no	FBgn0035323
P_KWMTBOMO09121	5.90053	3.38394	0.00311286	no	FBgn0034304
P_KWMTBOMO09125	1.61623	3.72712	0.0443741	no	FBgn0260794
P_KWMTBOMO09127	6.23947	4.73555	0.00774089	yes	FBgn0038739, FBgn0259741
P_KWMTBOMO09130	7.37026	6.10623	0.00478885	no	NA
P_KWMTBOMO09136	0	3.79782	0.00443269	no	FBgn0038017
P_KWMTBOMO09139	1.77087	0	0.0438953	no	NA
P_KWMTBOMO09145	6.19467	4.78325	0.0056997	no	FBgn0039261
P_KWMTBOMO09150	7.77843	5.89248	0.00284841	no	FBgn0030871
P_KWMTBOMO09153	7.10749	5.90198	0.0104555	yes	FBgn0023171
P_KWMTBOMO09170	8.17359	5.67469	0.00218357	yes	FBgn0003124
P_KWMTBOMO09171	7.50045	6.34416	0.0110297	no	FBgn0037312
P_KWMTBOMO09172	5.43477	3.80817	0.0173283	no	NA
P_KWMTBOMO09178	2.91085	0.159202	0.00365343	no	FBgn0038912
P_KWMTBOMO09180	1.47064	3.56518	0.0274711	no	FBgn0039859
P_KWMTBOMO09183	9.1602	7.75611	7.81756e-05	no	FBgn0087013
P_KWMTBOMO09184	6.99728	5.31013	0.0255573	no	FBgn0036173
P_KWMTBOMO09185	6.65098	4.52643	0.0186402	no	FBgn0038401
P_KWMTBOMO09189	8.18394	7.09771	0.00141031	no	NA
P_KWMTBOMO09194	6.57144	4.83897	0.00893465	no	FBgn0037647
P_KWMTBOMO09195	8.17992	6.45991	6.22489e-05	no	FBgn0042712
P_KWMTBOMO09200	8.69592	7.08138	0.00783434	no	FBgn0259113
P_KWMTBOMO09203	1.44377	3.82811	0.0272404	no	FBgn0030091
P_KWMTBOMO09210	8.19873	5.77977	0.00291861	yes	FBgn0037255
P_KWMTBOMO09211	8.01955	6.97041	0.00627577	no	FBgn0010622
P_KWMTBOMO09212	7.30447	5.63014	0.0386988	no	FBgn0038893
P_KWMTBOMO09215	0	3.19989	0.0075525	no	FBgn0250839
P_KWMTBOMO09216	1.76949	7.45853	0.00154285	no	FBgn0031538
P_KWMTBOMO09217	2.69395	0.159202	0.0468841	no	FBgn0038395
P_KWMTBOMO09248	0	2.98162	0.0149169	no	FBgn0032436, FBgn0030511, FBgn0030510
P_KWMTBOMO09273	8.44035	7.12299	0.00887696	no	FBgn0263510
P_KWMTBOMO09274	6.67396	5.27807	0.00433764	no	FBgn0001124
P_KWMTBOMO09276	9.26611	8.00038	0.00204995	no	FBgn0004913
P_KWMTBOMO09282	1.05157	5.18216	0.0217178	no	FBgn0265082
P_KWMTBOMO09285	0	2.3122	0.0457323	no	FBgn0024150
P_KWMTBOMO09290	6.00287	3.63517	0.00742133	no	NA
P_KWMTBOMO09294	5.3647	1.5412	0.015116	no	NA
P_KWMTBOMO09295	5.09595	3.87401	0.037175	no	FBgn0024273
P_KWMTBOMO09298	4.64495	2.4753	0.0203011	no	FBgn0038917
P_KWMTBOMO09311	3.52276	1.34521	0.0238337	no	FBgn0019982
P_KWMTBOMO09313	3.91963	1.17702	0.0184308	no	FBgn0036510
P_KWMTBOMO09327	0	6.26337	0.00104961	no	NA
P_KWMTBOMO09329	0	4.95331	0.000821615	no	NA
P_KWMTBOMO09356	6.08706	1.9614	0.00335817	no	NA
P_KWMTBOMO09364	7.85832	6.41108	0.000565911	no	NA
P_KWMTBOMO09369	0	3.12262	0.00400504	no	NA
P_KWMTBOMO09371	0	5.74184	0.00013703	no	NA
P_KWMTBOMO09381	7.21551	5.58879	0.000514152	yes	FBgn0023167
P_KWMTBOMO09389	7.35146	5.95652	0.00350312	no	FBgn0030460
P_KWMTBOMO09391	9.98039	8.27831	0.0273503	no	FBgn0011760, FBgn0026141
P_KWMTBOMO09394	0.773229	13.0829	1.62626e-05	no	NA
P_KWMTBOMO09395	2.43099	13.918	9.03194e-06	no	NA
P_KWMTBOMO09396	1.48466	11.231	0.00209488	no	NA
P_KWMTBOMO09414	0.675939	2.32196	0.0491951	no	NA
P_KWMTBOMO09418	6.33372	4.62466	0.00153249	no	FBgn0026143
P_KWMTBOMO09422	6.87479	5.74765	0.0197345	no	FBgn0052104
P_KWMTBOMO09427	4.40693	0	0.00205023	no	FBgn0265935
P_KWMTBOMO09438	4.89858	3.10072	0.00703663	no	NA
P_KWMTBOMO09441	4.33132	0.567813	0.00507723	no	FBgn0036031
P_KWMTBOMO09451	9.12552	6.11283	3.56525e-05	no	NA
P_KWMTBOMO09457	3.27829	0.175764	0.0297666	no	NA
P_KWMTBOMO09483	0.483079	5.74102	0.00012894	no	NA
P_KWMTBOMO09497	3.92234	1.28852	0.0100895	no	NA
P_KWMTBOMO09498	7.16675	4.69946	0.0048323	yes	FBgn0034535
P_KWMTBOMO09499	6.58986	4.87761	0.018624	no	FBgn0061361
P_KWMTBOMO09522	0.678433	5.6276	0.00118798	no	FBgn0259241
P_KWMTBOMO09528	5.84035	3.12921	0.0183237	no	FBgn0052016
P_KWMTBOMO09529	5.67351	3.63764	0.018583	no	NA
P_KWMTBOMO09534	1.46663	5.82068	0.0034323	no	NA
P_KWMTBOMO09536	5.72416	3.356	0.0265575	no	FBgn0022768
P_KWMTBOMO09539	5.99448	4.20192	0.0305229	no	FBgn0243511
P_KWMTBOMO09545	0	2.77482	0.00700779	no	NA
P_KWMTBOMO09548	6.27467	3.54919	0.0113971	yes	FBgn0030038
P_KWMTBOMO09555	2.33024	6.1183	0.0188944	no	NA
P_KWMTBOMO09559	7.16214	5.14752	0.00309805	no	NA
P_KWMTBOMO09560	6.96375	5.19147	0.00831801	yes	FBgn0037263
P_KWMTBOMO09562	7.39776	0.830244	0.00266708	no	FBgn0037323
P_KWMTBOMO09570	6.7616	5.32225	0.0093766	yes	FBgn0015359
P_KWMTBOMO09578	0.180055	7.65676	0.000590619	no	NA
P_KWMTBOMO09582	0.173206	2.69079	0.0141421	no	FBgn0030590
P_KWMTBOMO09584	0	3.14129	0.0151819	no	FBgn0030592
P_KWMTBOMO09592	2.14895	4.93055	0.00336094	yes	FBgn0029689, FBgn0037759
P_KWMTBOMO09597	5.27234	3.30028	0.0125085	no	FBgn0032945
P_KWMTBOMO09601	4.86858	1.75116	0.0425501	no	NA
P_KWMTBOMO09612	9.18696	7.58604	0.00266439	no	FBgn0046225
P_KWMTBOMO09613	2.48281	5.64652	0.0445262	no	FBgn0262719
P_KWMTBOMO09619	6.98377	5.84048	0.00559662	no	NA
P_KWMTBOMO09623	6.20374	5.0536	0.0363114	no	NA
P_KWMTBOMO09624	7.43073	5.92614	0.00268473	no	FBgn0011474
P_KWMTBOMO09630	5.34645	2.2379	0.00773249	no	FBgn0000316
P_KWMTBOMO09634	7.33307	5.034	0.00609074	no	NA
P_KWMTBOMO09644	0.85337	4.1965	0.0019432	no	NA
P_KWMTBOMO09647	8.88595	7.50626	0.0102941	no	FBgn0259876
P_KWMTBOMO09655	7.0385	5.45227	0.0036196	no	FBgn0266668
P_KWMTBOMO09656	6.68185	4.30887	0.000900809	no	FBgn0052112
P_KWMTBOMO09662	9.94807	7.04425	9.25616e-05	no	FBgn0011020
P_KWMTBOMO09670	6.26361	4.68673	0.00443269	yes	FBgn0037544
P_KWMTBOMO09673	5.75454	4.45429	0.0436364	no	FBgn0025549
P_KWMTBOMO09676	7.49089	6.39683	0.00565061	yes	FBgn0037660
P_KWMTBOMO09677	6.55019	5.28947	0.00135162	no	FBgn0037213
P_KWMTBOMO09680	6.26972	1.56271	0.000942315	no	FBgn0030065
P_KWMTBOMO09683	5.61726	4.00356	0.00789424	no	FBgn0024985
P_KWMTBOMO09685	5.27158	1.68317	0.00783627	no	FBgn0034264
P_KWMTBOMO09688	6.21097	4.47484	0.00787357	yes	FBgn0037338
P_KWMTBOMO09691	5.22853	4.01728	0.0483656	no	FBgn0263606
P_KWMTBOMO09692	6.20375	4.57103	0.0156513	yes	FBgn0037981
P_KWMTBOMO09707	5.65809	0.571782	0.000421539	no	NA
P_KWMTBOMO09712	4.33928	1.31375	0.00397128	no	NA
P_KWMTBOMO09727	0	2.49562	0.0141462	no	NA
P_KWMTBOMO09728	0.180055	6.33004	1.45982e-05	no	NA
P_KWMTBOMO09729	9.56704	7.15009	0.000114535	no	NA
P_KWMTBOMO09733	2.23562	0.321937	0.0183597	no	FBgn0033952, FBgn0036751, FBgn0036752
P_KWMTBOMO09746	8.61825	7.1888	0.00251208	no	FBgn0029885
P_KWMTBOMO09752	8.05915	6.68114	0.00577785	no	FBgn0031090
P_KWMTBOMO09759	5.77835	0.379799	0.000295501	no	NA
P_KWMTBOMO09767	0	2.77894	0.00143608	no	NA
P_KWMTBOMO09773	1.79918	4.46493	0.0319291	no	NA
P_KWMTBOMO09776	7.87043	6.69791	0.0290304	no	FBgn0010380
P_KWMTBOMO09779	1.36191	4.55444	0.0138124	no	NA
P_KWMTBOMO09788	11.5135	7.5336	0.00101311	no	FBgn0037913
P_KWMTBOMO09793	7.01431	4.76013	0.00207115	no	FBgn0032848
P_KWMTBOMO09796	9.09792	7.88006	0.00131131	yes	FBgn0001341
P_KWMTBOMO09799	7.5861	6.2107	0.00296791	no	FBgn0023506
P_KWMTBOMO09800	1.14726	6.72001	0.00427215	no	NA
P_KWMTBOMO09806	8.44255	7.28657	0.00266708	no	FBgn0035357
P_KWMTBOMO09807	6.97863	5.6658	0.000328525	no	FBgn0010812
P_KWMTBOMO09811	7.62453	5.92936	0.0107218	no	FBgn0020626
P_KWMTBOMO09812	5.4366	3.60089	0.0231659	no	FBgn0032754, FBgn0025628
P_KWMTBOMO09823	1.87816	9.80931	0.00630103	no	NA
P_KWMTBOMO09829	2.53159	0.407542	0.0431188	no	NA
P_KWMTBOMO09863	5.91585	2.23527	0.0127671	no	NA
P_KWMTBOMO09877	5.58326	0.61918	0.00304888	no	FBgn0039864
P_KWMTBOMO09878	0	4.97581	0.00469726	no	NA
P_KWMTBOMO09879	8.67724	4.27748	0.005929	no	FBgn0039864
P_KWMTBOMO09882	0.180055	5.68316	0.000138544	no	NA
P_KWMTBOMO09883	2.53613	7.23087	0.0113922	no	NA
P_KWMTBOMO09884	1.2092	5.51934	0.0115359	no	NA
P_KWMTBOMO09893	6.90301	2.96916	0.00671471	no	NA
P_KWMTBOMO09896	4.21761	1.07966	0.0240363	no	FBgn0040020
P_KWMTBOMO09914	3.79771	1.16606	0.0195412	no	NA
P_KWMTBOMO09918	7.91537	6.25896	0.000565911	no	FBgn0030735
P_KWMTBOMO09934	6.14441	3.6038	0.00483743	no	FBgn0014869
P_KWMTBOMO09935	7.01699	5.5472	0.00447021	no	NA
P_KWMTBOMO09939	8.50641	6.48609	6.71045e-05	no	FBgn0051229
P_KWMTBOMO09957	4.39206	2.1102	0.00175399	yes	FBgn0026566
P_KWMTBOMO09965	9.11821	7.26	0.00098452	no	FBgn0000562
P_KWMTBOMO09967	1.95325	3.93263	0.0366381	no	FBgn0026144
P_KWMTBOMO09995	0.307619	4.11761	0.000428743	no	NA
P_KWMTBOMO10002	4.35182	2.78586	0.0228336	yes	FBgn0037156
P_KWMTBOMO10008	0	3.91427	0.0064461	no	NA
P_KWMTBOMO10017	0.643154	4.08974	0.00328018	no	NA
P_KWMTBOMO10024	6.83441	5.42493	0.0240632	no	FBgn0032261
P_KWMTBOMO10032	7.95421	1.7951	0.00131131	no	NA
P_KWMTBOMO10040	4.8559	3.3645	0.0207508	no	FBgn0033761
P_KWMTBOMO10041	7.54529	4.97329	0.0163153	no	FBgn0036300
P_KWMTBOMO10050	3.41522	0.52316	0.0155758	no	FBgn0039631
P_KWMTBOMO10064	0.463937	6.43366	6.78102e-05	no	FBgn0267252
P_KWMTBOMO10089	6.87858	4.87617	0.00281549	no	NA
P_KWMTBOMO10091	5.71415	3.8143	0.00443318	no	NA
P_KWMTBOMO10102	7.05161	5.55464	0.010787	no	FBgn0050373
P_KWMTBOMO10110	4.28737	1.79869	0.0320628	no	NA
P_KWMTBOMO10112	5.00661	3.46459	0.0272584	no	FBgn0036999
P_KWMTBOMO10116	7.91364	6.35195	0.0039854	no	NA
P_KWMTBOMO10119	5.64671	0.634091	0.00156596	no	FBgn0000351
P_KWMTBOMO10122	6.98629	5.85769	0.014623	no	NA
P_KWMTBOMO10127	9.40728	7.81539	0.00293608	no	FBgn0027095
P_KWMTBOMO10129	8.14365	6.93408	0.00273733	no	FBgn0015283
P_KWMTBOMO10131	8.39046	7.05825	0.00254254	no	NA
P_KWMTBOMO10169	4.83663	1.96614	0.0205343	no	FBgn0003257
P_KWMTBOMO10172	7.23856	5.83492	0.00729037	no	NA
P_KWMTBOMO10180	7.10953	3.85815	0.000105492	yes	FBgn0034098
P_KWMTBOMO10186	8.42417	5.303	0.000565911	no	FBgn0051251
P_KWMTBOMO10209	0.78055	3.75806	0.00734341	no	NA
P_KWMTBOMO10214	8.33081	6.83716	0.0011411	no	FBgn0035024
P_KWMTBOMO10215	9.40171	7.36888	0.000204047	yes	FBgn0000140
P_KWMTBOMO10216	4.08656	3.07854	0.043344	no	FBgn0033755
P_KWMTBOMO10217	0.84142	4.48132	0.00961902	no	FBgn0038638
P_KWMTBOMO10232	6.23995	4.75664	0.0131972	no	NA
P_KWMTBOMO10242	2.77716	0	0.013435	no	NA
P_KWMTBOMO10244	6.12426	4.59901	0.0273952	yes	FBgn0020407
P_KWMTBOMO10287	6.73661	4.164	0.00109343	no	FBgn0032506
P_KWMTBOMO10291	6.58869	5.31199	0.0355537	no	FBgn0004407
P_KWMTBOMO10295	4.29836	2.2585	0.04745	no	FBgn0037648
P_KWMTBOMO10301	6.12655	3.91691	0.0241001	no	FBgn0086605
P_KWMTBOMO10319	7.0164	5.60974	0.00297678	no	FBgn0050421
P_KWMTBOMO10326	5.32833	4.04971	0.0381523	yes	FBgn0024326
P_KWMTBOMO10327	6.35854	3.63894	0.0110096	no	FBgn0033808
P_KWMTBOMO10330	6.63857	4.96316	0.00512437	no	FBgn0086371
P_KWMTBOMO10331	3.08031	1.1848	0.0163206	no	FBgn0027610
P_KWMTBOMO10335	8.54679	5.40393	0.000191074	no	NA
P_KWMTBOMO10336	4.08408	2.37154	0.0271675	no	FBgn0033784
P_KWMTBOMO10339	3.75492	0	0.0204415	no	NA
P_KWMTBOMO10345	7.47539	6.29387	0.0181789	no	FBgn0035867
P_KWMTBOMO10349	6.62437	4.65267	0.00253572	no	FBgn0028579
P_KWMTBOMO10350	4.51004	1.77803	0.011124	no	FBgn0004359
P_KWMTBOMO10371	6.2861	4.29978	0.0249965	no	FBgn0034626
P_KWMTBOMO10373	6.09108	0.48754	0.000618284	no	FBgn0262112
P_KWMTBOMO10376	8.51528	6.38972	0.0166378	no	FBgn0030521
P_KWMTBOMO10385	3.70749	0.786926	0.00935316	no	FBgn0036240
P_KWMTBOMO10386	4.57927	0.159202	0.000212793	no	NA
P_KWMTBOMO10389	0	2.15375	0.00866259	no	NA
P_KWMTBOMO10391	0	2.71774	0.00244991	no	NA
P_KWMTBOMO10393	9.32595	7.28217	0.000433338	no	FBgn0031450
P_KWMTBOMO10398	0.180055	3.33345	0.00132493	no	NA
P_KWMTBOMO10411	8.28231	6.67521	0.000517175	no	NA
P_KWMTBOMO10413	7.57559	5.10321	0.000290595	no	NA
P_KWMTBOMO10414	7.49753	5.71714	0.00042151	no	NA
P_KWMTBOMO10423	6.7905	5.73389	0.00570084	no	FBgn0028468
P_KWMTBOMO10425	0.192999	3.1869	0.00777446	no	FBgn0035583
P_KWMTBOMO10427	7.09172	5.41435	0.00651135	no	FBgn0260407
P_KWMTBOMO10428	5.30764	3.63405	0.0124068	no	NA
P_KWMTBOMO10429	3.19039	0.589382	0.0264867	no	FBgn0025394
P_KWMTBOMO10431	6.79318	5.56586	0.0285551	no	NA
P_KWMTBOMO10437	2.1405	4.70762	0.0353625	no	FBgn0031146
P_KWMTBOMO10440	6.79431	5.50848	0.0126343	no	FBgn0020309
P_KWMTBOMO10453	6.3519	3.61791	0.0109703	no	FBgn0035499
P_KWMTBOMO10455	7.64948	6.46951	0.00172696	no	FBgn0037900
P_KWMTBOMO10463	7.57767	1.23135	7.4403e-05	no	FBgn0038818
P_KWMTBOMO10467	7.49647	6.06311	0.0137556	no	FBgn0037624
P_KWMTBOMO10472	7.76726	5.94293	0.0434833	no	FBgn0052202
P_KWMTBOMO10473	2.3659	0	0.00516381	no	FBgn0031005
P_KWMTBOMO10474	9.38404	6.39929	1.62626e-05	no	NA
P_KWMTBOMO10489	1.14126	4.88675	0.00442785	no	FBgn0086450
P_KWMTBOMO10510	3.74814	0.283815	0.000882817	no	NA
P_KWMTBOMO10511	4.6139	3.29924	0.0182471	no	FBgn0003330
P_KWMTBOMO10516	3.15494	0.321937	0.00243099	no	NA
P_KWMTBOMO10522	4.55396	0	0.00597201	no	NA
P_KWMTBOMO10524	5.65708	4.44575	0.0224434	no	FBgn0038723
P_KWMTBOMO10529	0.549363	3.10804	0.0193169	no	NA
P_KWMTBOMO10539	7.94457	6.56814	0.000721882	no	NA
P_KWMTBOMO10544	10.5865	8.90552	0.00794566	no	FBgn0086708
P_KWMTBOMO10546	10.2434	7.57709	2.77663e-05	yes	FBgn0038854
P_KWMTBOMO10552	3.03241	0.532543	0.0129322	no	NA
P_KWMTBOMO10589	1.34688	4.07052	0.0402395	no	FBgn0033095
P_KWMTBOMO10592	5.76082	3.95873	0.00783202	no	NA
P_KWMTBOMO10605	4.01982	0	0.00595058	no	FBgn0034943
P_KWMTBOMO10609	5.81086	2.89111	0.00462897	no	FBgn0263240
P_KWMTBOMO10612	3.64934	0.512179	0.00136145	no	FBgn0037807
P_KWMTBOMO10613	7.6382	5.24481	0.0138581	no	NA
P_KWMTBOMO10618	6.45808	4.41904	0.00128074	no	FBgn0264291
P_KWMTBOMO10630	1.87962	6.08009	0.00378553	no	NA
P_KWMTBOMO10631	0.746294	4.08	0.0210481	no	NA
P_KWMTBOMO10635	5.60715	3.31681	0.00407431	no	FBgn0039008
P_KWMTBOMO10680	8.25172	3.72409	0.00016347	no	FBgn0030396
P_KWMTBOMO10682	6.54887	4.43163	0.00620586	no	NA
P_KWMTBOMO10683	5.54515	2.29916	0.00887031	yes	FBgn0016070
P_KWMTBOMO10697	0	3.8907	0.0021089	no	NA
P_KWMTBOMO10703	6.73269	1.29919	0.00464145	no	NA
P_KWMTBOMO10721	5.49189	0	0.000703843	no	NA
P_KWMTBOMO10722	7.20267	4.96724	0.0225168	no	FBgn0262738
P_KWMTBOMO10724	6.85827	5.75856	0.00900375	no	NA
P_KWMTBOMO10732	4.10454	2.20932	0.0223008	no	FBgn0261873
P_KWMTBOMO10745	8.39782	6.85794	0.00587152	no	FBgn0040383
P_KWMTBOMO10749	7.3056	5.75501	0.00329499	no	FBgn0053964
P_KWMTBOMO10750	4.26689	0.963047	0.0220283	no	NA
P_KWMTBOMO10751	3.9606	0.849902	0.0152886	no	FBgn0032779
P_KWMTBOMO10766	2.25694	8.44446	0.000441544	no	NA
P_KWMTBOMO10767	5.02485	1.01347	0.0077483	no	NA
P_KWMTBOMO10776	5.13782	3.21032	0.00773217	no	FBgn0030327
P_KWMTBOMO10777	8.10293	6.67666	0.00569625	yes	FBgn0016034
P_KWMTBOMO10781	5.49627	3.9184	0.00397128	no	FBgn0030711
P_KWMTBOMO10794	6.12714	4.95125	0.0186347	no	NA
P_KWMTBOMO10815	5.60159	4.04767	0.00896592	no	NA
P_KWMTBOMO10824	1.91157	0	0.018583	no	NA
P_KWMTBOMO10830	5.99672	1.48521	0.00652669	no	NA
P_KWMTBOMO10840	6.10319	4.24724	0.00598374	no	NA
P_KWMTBOMO10845	0.192999	5.85308	7.4403e-05	no	FBgn0037797
P_KWMTBOMO10851	9.08534	8.06292	0.00251629	no	FBgn0087008
P_KWMTBOMO10853	8.72243	7.13396	0.00228739	no	FBgn0031043
P_KWMTBOMO10854	6.76162	4.82894	0.000853685	no	NA
P_KWMTBOMO10866	7.5876	5.61549	0.000233966	yes	FBgn0030241, FBgn0030242
P_KWMTBOMO10873	1.19939	3.51936	0.0123009	no	FBgn0037721
P_KWMTBOMO10889	0.663844	3.65467	0.00554347	no	FBgn0031109
P_KWMTBOMO10892	0.280684	2.07296	0.038047	no	FBgn0025613
P_KWMTBOMO10898	6.18567	4.98365	0.00239423	no	FBgn0035122
P_KWMTBOMO10900	7.66727	6.14869	0.00373034	no	NA
P_KWMTBOMO10909	5.2287	3.06414	0.01798	no	NA
P_KWMTBOMO10913	0.307619	5.03154	0.000565911	no	NA
P_KWMTBOMO10914	3.60264	1.54859	0.0220283	no	NA
P_KWMTBOMO10929	6.10302	4.83454	0.0212562	yes	FBgn0024362
P_KWMTBOMO10930	6.98068	4.43327	0.00220775	no	FBgn0261112
P_KWMTBOMO10942	1.20661	7.38923	0.00255517	no	NA
P_KWMTBOMO10952	7.03065	5.08531	0.00656488	no	NA
P_KWMTBOMO10954	0.505227	3.16866	0.0129431	no	FBgn0261930
P_KWMTBOMO10958	5.02833	3.30514	0.00570084	no	FBgn0003371
P_KWMTBOMO10959	1.5783	4.50483	0.0136529	no	FBgn0052687
P_KWMTBOMO10964	3.39312	0.873197	0.0298722	no	FBgn0025743
P_KWMTBOMO10977	0	2.6656	0.000989875	no	NA
P_KWMTBOMO11000	6.80861	2.40504	0.000398211	no	NA
P_KWMTBOMO11004	6.68994	4.88145	0.00683209	no	FBgn0031061
P_KWMTBOMO11016	0.90735	4.75718	0.0308473	no	NA
P_KWMTBOMO11019	0	2.51666	0.00714264	no	NA
P_KWMTBOMO11022	3.52544	0	0.00297686	no	FBgn0029800
P_KWMTBOMO11026	6.13756	4.52772	0.0010661	yes	FBgn0034491
P_KWMTBOMO11039	7.3184	1.04579	0.00191765	no	FBgn0019643
P_KWMTBOMO11059	9.9612	8.66294	2.8097e-05	yes	FBgn0039338
P_KWMTBOMO11064	7.95568	6.16504	0.0089425	no	FBgn0023529
P_KWMTBOMO11068	0.701915	8.40672	0.000199701	no	NA
P_KWMTBOMO11071	0	5.31375	0.000179659	no	NA
P_KWMTBOMO11072	5.78457	2.23404	0.00371993	no	FBgn0027601
P_KWMTBOMO11084	8.4303	5.70513	2.8097e-05	no	FBgn0010014, FBgn0015614
P_KWMTBOMO11101	8.54285	7.00143	0.00434396	no	FBgn0035980
P_KWMTBOMO11111	7.77965	6.17882	0.00341192	no	FBgn0038683
P_KWMTBOMO11115	1.13734	8.90075	0.000131999	no	FBgn0039800, FBgn0039801
P_KWMTBOMO11117	1.19421	3.55059	0.0181181	no	NA
P_KWMTBOMO11124	0	2.27322	0.040755	no	NA
P_KWMTBOMO11126	5.56553	4.21719	0.00466579	no	FBgn0040348
P_KWMTBOMO11132	0	2.46836	0.00397128	no	NA
P_KWMTBOMO11133	4.39342	0.76733	0.00310758	no	NA
P_KWMTBOMO11134	0.658471	3.30305	0.014366	no	NA
P_KWMTBOMO11155	0.420233	3.3913	0.00416735	no	NA
P_KWMTBOMO11167	0.192999	6.32535	1.62626e-05	no	FBgn0005775
P_KWMTBOMO11191	8.65846	7.45876	0.000278178	no	FBgn0064116
P_KWMTBOMO11198	6.04356	4.99656	0.0294637	no	FBgn0034859
P_KWMTBOMO11199	5.24311	1.74593	0.00429918	no	FBgn0034172
P_KWMTBOMO11212	8.03491	6.83225	0.00250702	no	FBgn0015544
P_KWMTBOMO11230	3.6993	0.509544	0.00273577	no	FBgn0030011
P_KWMTBOMO11231	7.47223	3.3805	0.0298446	no	FBgn0051453
P_KWMTBOMO11253	1.08413	4.06757	0.00309734	no	FBgn0261065
P_KWMTBOMO11256	5.13851	4.00507	0.0457536	no	FBgn0047178
P_KWMTBOMO11257	9.09468	7.41471	0.000140579	yes	FBgn0037051
P_KWMTBOMO11258	6.95708	5.86086	0.0347773	no	FBgn0032681
P_KWMTBOMO11266	6.75465	1.75059	0.00299118	no	NA
P_KWMTBOMO11267	6.07802	0.697468	0.0020101	no	NA
P_KWMTBOMO11271	4.41035	2.51714	0.0069563	no	FBgn0032216
P_KWMTBOMO11276	7.91655	6.77986	0.0127046	yes	FBgn0015929
P_KWMTBOMO11282	6.19182	4.07306	0.00569029	no	FBgn0022772
P_KWMTBOMO11292	5.88412	3.58067	0.000821615	yes	FBgn0010314
P_KWMTBOMO11294	6.11061	4.81391	0.0359618	no	NA
P_KWMTBOMO11296	6.23322	4.80507	0.00911535	no	FBgn0031454
P_KWMTBOMO11302	0.613231	5.96608	0.0015237	no	FBgn0031850
P_KWMTBOMO11311	0.358814	3.89336	0.001705	no	NA
P_KWMTBOMO11319	1.06183	7.16274	0.000794112	no	NA
P_KWMTBOMO11320	5.72567	4.41445	0.00469704	no	FBgn0033050
P_KWMTBOMO11339	2.09196	0.159202	0.0451512	no	NA
P_KWMTBOMO11340	1.26997	4.00607	0.00443269	no	NA
P_KWMTBOMO11344	7.31129	4.86904	0.00218569	yes	FBgn0034569
P_KWMTBOMO11350	6.94197	5.27602	0.00531884	no	FBgn0033244
P_KWMTBOMO11352	7.22833	6.01939	0.00192762	no	FBgn0034073
P_KWMTBOMO11383	6.46061	4.96539	0.0035118	no	FBgn0041582
P_KWMTBOMO11390	5.70573	2.10727	0.00582539	no	NA
P_KWMTBOMO11391	5.92001	4.68645	0.0151922	no	FBgn0015351
P_KWMTBOMO11395	6.06187	4.89635	0.0110472	no	NA
P_KWMTBOMO11424	6.31265	4.05003	0.00281395	no	FBgn0263397
P_KWMTBOMO11425	6.86036	4.68609	0.0047634	no	FBgn0032512
P_KWMTBOMO11439	0.727027	5.02143	0.0100921	no	NA
P_KWMTBOMO11450	4.67341	3.11426	0.0197596	no	NA
P_KWMTBOMO11459	2.23583	0	0.0270545	no	NA
P_KWMTBOMO11474	5.47595	2.62379	0.0381044	no	NA
P_KWMTBOMO11476	3.48372	0.283815	0.000636404	no	NA
P_KWMTBOMO11478	4.01348	0	0.000232117	no	FBgn0035287
P_KWMTBOMO11479	7.23433	6.06824	0.00732615	no	FBgn0023545
P_KWMTBOMO11481	5.74389	0	0.00210925	no	NA
P_KWMTBOMO11485	7.80838	6.01938	0.000514779	no	FBgn0035965
P_KWMTBOMO11494	5.06445	2.45251	0.000565891	no	NA
P_KWMTBOMO11497	0.600288	5.8511	0.000590827	no	NA
P_KWMTBOMO11508	7.07199	5.24226	0.00041643	no	NA
P_KWMTBOMO11513	6.77372	4.12565	0.00161133	no	NA
P_KWMTBOMO11515	3.32035	0.950917	0.0243741	no	NA
P_KWMTBOMO11516	8.86738	7.47083	0.00355542	no	FBgn0036516
P_KWMTBOMO11517	0.943888	4.02591	0.00443101	no	NA
P_KWMTBOMO11521	0	3.02137	0.0238594	no	NA
P_KWMTBOMO11539	0.173206	6.09836	0.00394967	no	NA
P_KWMTBOMO11540	0.548583	7.96685	0.000450095	no	NA
P_KWMTBOMO11543	0	4.39093	0.00310489	no	NA
P_KWMTBOMO11548	2.15273	0	0.0151119	no	NA
P_KWMTBOMO11555	8.33457	6.5131	0.00699483	no	FBgn0037529
P_KWMTBOMO11557	8.99467	7.71169	0.000114535	no	NA
P_KWMTBOMO11560	7.94804	4.94883	0.000933003	no	NA
P_KWMTBOMO11569	6.04965	4.53037	0.0151511	no	NA
P_KWMTBOMO11579	0	1.07756	0.0407626	no	FBgn0011259
P_KWMTBOMO11588	8.92695	7.77016	0.000470706	no	NA
P_KWMTBOMO11594	7.3188	5.65703	0.00017127	no	FBgn0034368
P_KWMTBOMO11612	3.45306	0.175481	0.000132471	yes	FBgn0035059
P_KWMTBOMO11616	6.79331	4.83348	0.00470546	no	FBgn0031534
P_KWMTBOMO11632	6.76133	5.7545	0.00596415	no	FBgn0040666
P_KWMTBOMO11645	6.53481	3.7686	0.00328923	no	FBgn0010611
P_KWMTBOMO11664	8.41849	6.73173	0.000433338	no	FBgn0085444
P_KWMTBOMO11686	6.62732	5.24521	0.00569197	no	FBgn0031115
P_KWMTBOMO11690	7.20125	4.49223	0.0208604	no	NA
P_KWMTBOMO11691	5.35244	2.19038	0.0229252	no	FBgn0050147
P_KWMTBOMO11692	0.563811	2.56842	0.0126791	no	FBgn0042083
P_KWMTBOMO11693	5.80581	2.85225	0.00131131	no	NA
P_KWMTBOMO11695	4.96725	0.612802	0.00389135	no	FBgn0041087, FBgn0037166, FBgn0016078
P_KWMTBOMO11730	4.97265	2.5683	0.046913	no	FBgn0028833
P_KWMTBOMO11738	7.68584	4.21205	0.0161173	no	NA
P_KWMTBOMO11739	5.24758	2.96063	0.00119632	no	NA
P_KWMTBOMO11747	8.34639	7.08118	0.00597345	no	FBgn0033748, FBgn0033749
P_KWMTBOMO11753	5.05205	2.21404	0.0283419	no	NA
P_KWMTBOMO11756	0.549363	3.94642	0.00697843	no	FBgn0038589, FBgn0033799
P_KWMTBOMO11761	9.66368	3.71002	0.000153735	no	NA
P_KWMTBOMO11781	6.13621	3.9064	0.010892	no	NA
P_KWMTBOMO11791	7.70886	6.16711	0.00117026	no	FBgn0029818
P_KWMTBOMO11800	7.4447	6.01845	0.00336054	no	FBgn0035518, FBgn0001978
P_KWMTBOMO11807	2.84014	0.799523	0.0108692	no	FBgn0260866
P_KWMTBOMO11833	2.27712	7.01942	0.00787299	no	NA
P_KWMTBOMO11849	0.420233	5.53384	0.000437184	no	NA
P_KWMTBOMO11859	5.20583	0.424567	0.000738786	no	FBgn0034709
P_KWMTBOMO11863	3.56082	0.975071	0.00955691	no	FBgn0026192
P_KWMTBOMO11872	2.43417	0.261205	0.00294509	no	NA
P_KWMTBOMO11879	2.98763	0.159202	0.00636285	no	FBgn0032800
P_KWMTBOMO11882	1.00358	3.96523	0.00384511	no	FBgn0034733
P_KWMTBOMO11886	2.06788	5.66889	0.00341144	yes	FBgn0023407
P_KWMTBOMO11893	0	3.90326	0.0235853	no	NA
P_KWMTBOMO11956	8.89956	6.25407	0.000645021	no	FBgn0031070
P_KWMTBOMO11957	6.42301	4.93578	0.00127139	no	NA
[truncated: 668 more rows]

## Sheet: Supplementary Data S5
# Supplementary Data S5: Significantly abundant proteins in Ewhite or Ebrown in comparison to each other, with information about maternal Drosophila genes
Bm_gene_ids	pvals	mean_Ewhite	mean_Ebrown	maternal_in_Hopper_et_al_2007	Flybase_id
P_KWMTBOMO00171	3.12619e-05	31.3064	27.441	no	FBgn0003149
P_KWMTBOMO00272	1.99071e-08	0	32.1548	no	FBgn0014163
P_KWMTBOMO00293	2.187e-08	0	32.2298	no	FBgn0001145
P_KWMTBOMO00906	6.89843e-09	29.2397	0	no	NA
P_KWMTBOMO00916	9.32501e-09	30.3208	0	no	FBgn0053876, FBgn0053870, FBgn0053878, FBgn0053910, FBgn0053904, FBgn0053902, FBgn0053874, FBgn0053886, FBgn0053888, FBgn0053884, FBgn0061209, FBgn0053890, FBgn0053896, FBgn0053892, FBgn0053872, FBgn0053868, FBgn0053908, FBgn0053882, FBgn0053898, FBgn0053900, FBgn0053894, FBgn0053906, FBgn0053880
P_KWMTBOMO00923	0.0161429	23.2229	0	no	FBgn0053861, FBgn0053804, FBgn0053837, FBgn0053858, FBgn0053855, FBgn0053816, FBgn0053831, FBgn0053828, FBgn0051617, FBgn0053840, FBgn0053819, FBgn0053834, FBgn0053849, FBgn0053846, FBgn0053864, FBgn0053810, FBgn0053801, FBgn0053822, FBgn0053825, FBgn0053813, FBgn0053807, FBgn0053843, FBgn0053852
P_KWMTBOMO01094	0.0162055	24.3669	0	yes	FBgn0000182
P_KWMTBOMO01191	1.22676e-08	0	31.0222	no	FBgn0266580
P_KWMTBOMO01192	0.0161439	0	23.7131	no	NA
P_KWMTBOMO01360	1.11227e-08	29.7527	0	yes	FBgn0027500
P_KWMTBOMO01516	0.000251156	33.2462	31.9011	no	FBgn0015808, FBgn0032715
P_KWMTBOMO01666	0.000292622	34.2593	32.7962	no	FBgn0266521
P_KWMTBOMO01790	0.0162038	0	23.9015	no	FBgn0037855
P_KWMTBOMO01937	0.00441784	31.951	29.9215	no	FBgn0038486, FBgn0037440
P_KWMTBOMO02138	2.57064e-09	28.1903	0	no	FBgn0032881
P_KWMTBOMO02393	8.52904e-08	0	30.2576	no	FBgn0263986
P_KWMTBOMO02433	1.17691e-06	29.6231	0	yes	FBgn0011704
P_KWMTBOMO02495	1.16876e-08	0	31.7228	no	FBgn0002567
P_KWMTBOMO02767	0.00233711	31.1283	29.555	no	FBgn0027348
P_KWMTBOMO02824	3.03871e-07	0	30.387	no	FBgn0261458
P_KWMTBOMO02880	1.31867e-07	0	30.5755	no	FBgn0000566
P_KWMTBOMO02966	0.014865	30.4143	28.4891	no	NA
P_KWMTBOMO03122	1.30237e-10	29.8	0	yes	FBgn0030268
P_KWMTBOMO03203	6.29352e-09	0	29.9886	no	NA
P_KWMTBOMO03436	0.0489238	30.8539	11.3754	no	FBgn0002772
P_KWMTBOMO03630	5.10884e-07	30.5059	0	no	FBgn0038826
P_KWMTBOMO03779	0.0143486	29.7357	5.78555	no	FBgn0086372
P_KWMTBOMO03860	0.0161978	0	24.8919	yes	FBgn0004587
P_KWMTBOMO03933	0.00494554	32.2516	31.0272	yes	FBgn0037376
P_KWMTBOMO04135	3.71604e-09	0	32.332	no	NA
P_KWMTBOMO04271	0.000192514	34.408	32.1141	no	FBgn0264695
P_KWMTBOMO04457	0.0161652	24.1437	0	yes	FBgn0010602
P_KWMTBOMO04543	0.0233474	32.1003	31.0023	no	FBgn0264855
P_KWMTBOMO04594	0.0161552	0	23.937	no	FBgn0010774
P_KWMTBOMO04676	0.016139	23.3317	0	yes	FBgn0036309
P_KWMTBOMO04737	4.59517e-05	33.8486	32.0829	no	NA
P_KWMTBOMO04835	1.06745e-07	31.3133	0	no	FBgn0000047
P_KWMTBOMO05210	2.21403e-09	0	29.0414	no	FBgn0053120
P_KWMTBOMO05318	1.35831e-07	28.9604	0	no	FBgn0039219
P_KWMTBOMO05339	0.0204627	33.8962	32.3207	no	FBgn0012037
P_KWMTBOMO05357	0.00137904	31.2002	29.7169	no	FBgn0028671
P_KWMTBOMO05416	6.29569e-09	29.2245	0	yes	FBgn0000147
P_KWMTBOMO05535	5.28257e-07	0	31.3868	no	FBgn0036857
P_KWMTBOMO05541	0.0003021	32.4294	31.335	no	FBgn0263006
P_KWMTBOMO05573	0.0161393	23.9152	0	no	NA
P_KWMTBOMO05713	0.0077213	32.5701	31.3936	no	FBgn0036927
P_KWMTBOMO05894	0.0159326	30.8306	6.15963	no	FBgn0002183
P_KWMTBOMO05999	0.0161601	23.8205	0	no	FBgn0029870
P_KWMTBOMO06038	0.0161776	0	23.5558	no	FBgn0261119
P_KWMTBOMO06321	0.0435683	32.5454	11.6935	no	NA
P_KWMTBOMO06476	1.40737e-05	34.7503	31.5213	no	FBgn0041775
P_KWMTBOMO06632	0.0272315	30.0254	28.8663	yes	FBgn0013756
P_KWMTBOMO06880	0.0163199	0	24.1899	no	NA
P_KWMTBOMO06881	0.0161339	23.9837	0	no	NA
P_KWMTBOMO07117	0.0161609	24.933	0	yes	FBgn0011217
P_KWMTBOMO07340	1.45925e-05	36.0049	33.6313	yes	FBgn0004419
P_KWMTBOMO07359	0.016239	0	25.5854	no	NA
P_KWMTBOMO07577	7.80513e-09	29.8341	0	no	NA
P_KWMTBOMO07588	0.00188123	30.0705	28.4361	no	FBgn0004169
P_KWMTBOMO07679	0.00968139	31.4921	30.2058	no	NA
P_KWMTBOMO07680	2.30329e-09	29.1323	0	no	NA
P_KWMTBOMO07862	0.0163206	22.7752	0	no	FBgn0002789
P_KWMTBOMO08044	0.0161719	23.4676	0	no	FBgn0004584
P_KWMTBOMO08106	0.0161315	22.7435	0	no	FBgn0024814
P_KWMTBOMO08187	8.96891e-09	0	30.8079	no	NA
P_KWMTBOMO08300	0.0161465	23.3564	0	no	FBgn0027948
P_KWMTBOMO08430	9.11386e-09	0	29.6428	yes	FBgn0035872
P_KWMTBOMO08846	6.39219e-08	0	32.2588	no	NA
P_KWMTBOMO09034	0.00125296	31.582	30.3711	no	FBgn0263231
P_KWMTBOMO09057	0.0174439	31.3189	29.6042	no	FBgn0266758
P_KWMTBOMO09222	3.25999e-05	32.8801	30.7654	no	NA
P_KWMTBOMO09396	6.37836e-08	0	32.981	no	NA
P_KWMTBOMO09528	3.07768e-07	32.1185	0	no	FBgn0052016
P_KWMTBOMO09562	0.000191705	32.5125	30.7579	no	FBgn0037323
P_KWMTBOMO09657	5.81068e-08	30.3446	0	yes	FBgn0014024
P_KWMTBOMO09831	0.0161709	23.4689	0	no	NA
P_KWMTBOMO10221	0.0161311	0	23.8189	no	FBgn0039790
P_KWMTBOMO10393	0.0161438	23.1009	0	no	FBgn0031450
P_KWMTBOMO10953	0.0112205	31.2035	5.72618	no	FBgn0038294
P_KWMTBOMO11008	0.0123921	31.2782	29.0781	no	FBgn0000667
P_KWMTBOMO11045	1.25089e-08	0	31.0769	no	FBgn0250788
P_KWMTBOMO11311	4.32845e-09	0	31.4344	no	NA
P_KWMTBOMO11453	3.61529e-09	0	30.4812	no	FBgn0025373
P_KWMTBOMO11751	0.016134	22.9789	0	no	FBgn0033247
P_KWMTBOMO12093	6.03161e-07	0	31.5163	no	FBgn0034356, FBgn0003067
P_KWMTBOMO12200	0.00262438	33.3486	32.3232	no	NA
P_KWMTBOMO12310	0.016197	23.0807	0	no	FBgn0264848
P_KWMTBOMO12686	8.96304e-09	0	33.9897	no	FBgn0037513
P_KWMTBOMO13315	0.0161307	23.5403	0	no	FBgn0037218
P_KWMTBOMO13917	2.69195e-09	0	30.7318	no	FBgn0030347, FBgn0030348
P_KWMTBOMO14013	1.48034e-05	33.3251	30.8931	no	NA
P_KWMTBOMO14216	0.0163407	0	24.3878	no	FBgn0039620
P_KWMTBOMO14318	4.58585e-08	0	31.5252	no	FBgn0003162
P_KWMTBOMO14422	1.853e-07	0	29.3442	no	NA
P_KWMTBOMO14483	0.0161965	0	23.4537	yes	FBgn0002638
P_KWMTBOMO14804	7.66462e-09	31.1762	0	yes	FBgn0030520
P_KWMTBOMO14936	0.0153943	31.2167	6.17683	no	FBgn0039213
P_KWMTBOMO15046	1.5703e-07	0	30.6998	no	NA
P_KWMTBOMO15281	0.00388388	32.9391	30.8482	no	FBgn0033451
P_KWMTBOMO15314	0.0474056	23.6693	5.19054	no	FBgn0002921
P_KWMTBOMO15354	0.0109071	30.6339	29.6097	no	NA
P_KWMTBOMO15389	2.78631e-09	29.8086	0	yes	FBgn0011606
P_KWMTBOMO15534	0.0162649	0	22.9862	yes	FBgn0004401
P_KWMTBOMO15675	0.0387239	34.0774	11.9425	no	FBgn0263594
P_KWMTBOMO15961	0.0485791	30.5196	11.2355	no	FBgn0023023
P_KWMTBOMO16029	0.000399448	32.213	30.8696	no	FBgn0005666
P_KWMTBOMO16130	0.0162644	0	23.0063	no	FBgn0259214
P_KWMTBOMO16159	0.00501435	30.7771	29.3313	no	FBgn0000044, FBgn0000046
P_KWMTBOMO16199	0.0161617	23.5062	0	no	NA
P_KWMTBOMO16261	1.54119e-05	34.4916	32.7948	yes	FBgn0000615

## Sheet: Supplementary Data S6
# Supplementary Data S6: Gene Ontology and KEGG term enrichment for transcripts significantly abundant in Ewhite or Ebrown in comparison to each other.
annotation_id	respective genes in term	background genes in term	respective genes not in term	background genes not in term	p.value	fold change	Bm_gene_ids	p.value_adj	annotation	timepoint	flybase_ids	description	GO category
GO:0000070	14	6	1373	4051	3.58436e-05	6.88147	P_KWMTBOMO01567, P_KWMTBOMO02437, P_KWMTBOMO03962, P_KWMTBOMO04026, P_KWMTBOMO05981, P_KWMTBOMO06463, P_KWMTBOMO07288, P_KWMTBOMO07996, P_KWMTBOMO09647, P_KWMTBOMO10129, P_KWMTBOMO12281, P_KWMTBOMO12967, P_KWMTBOMO13372, P_KWMTBOMO16287	0.0237814	Gene Ontology	Ewhite	FBgn0027375, FBgn0000404, FBgn0004379, FBgn0020272, FBgn0031519, FBgn0260639, FBgn0015283, FBgn0040208, FBgn0032105, FBgn0024227, FBgn0015391, FBgn0010097, FBgn0003732, FBgn0027889, FBgn0259876	mitotic sister chromatid segregation	BP
GO:0000079	11	3	1376	4054	4.70497e-05	10.7968	P_KWMTBOMO01053, P_KWMTBOMO02295, P_KWMTBOMO02440, P_KWMTBOMO02674, P_KWMTBOMO04131, P_KWMTBOMO04165, P_KWMTBOMO06049, P_KWMTBOMO06209, P_KWMTBOMO07996, P_KWMTBOMO12608, P_KWMTBOMO16340	0.0299157	Gene Ontology	Ewhite	FBgn0263237, FBgn0000405, FBgn0010317, FBgn0000404, FBgn0022936, FBgn0010382, FBgn0037816, FBgn0015625, FBgn0039858, FBgn0024956, FBgn0058191	regulation of cyclin-dependent protein serine/threonine kinase activity	BP
GO:0000302	8	7	226	5203	5.13182e-08	26.2526	P_KWMTBOMO00787, P_KWMTBOMO06904, P_KWMTBOMO11756, P_KWMTBOMO12128, P_KWMTBOMO14801, P_KWMTBOMO15122, P_KWMTBOMO15623, P_KWMTBOMO15751	0.000156623	Gene Ontology	Ebrown	FBgn0038589, FBgn0038589, FBgn0038589, FBgn0038589, FBgn0038589, FBgn0038589, FBgn0038589, FBgn0033799, FBgn0033799, FBgn0033799, FBgn0033799, FBgn0033799, FBgn0033799, FBgn0033799, FBgn0038295	response to reactive oxygen species	BP
GO:0000981	19	117	215	5093	4.39298e-06	3.84535	P_KWMTBOMO00934, P_KWMTBOMO00935, P_KWMTBOMO01408, P_KWMTBOMO02012, P_KWMTBOMO03368, P_KWMTBOMO03372, P_KWMTBOMO04765, P_KWMTBOMO05383, P_KWMTBOMO05605, P_KWMTBOMO08597, P_KWMTBOMO08827, P_KWMTBOMO09032, P_KWMTBOMO10954, P_KWMTBOMO12159, P_KWMTBOMO14979, P_KWMTBOMO15181, P_KWMTBOMO15368, P_KWMTBOMO15391, P_KWMTBOMO15929	0.00515668	Gene Ontology	Ebrown	FBgn0261930, FBgn0000567, FBgn0003002, FBgn0051632, FBgn0051632, FBgn0051632, FBgn0000439, FBgn0260642, FBgn0001235, FBgn0002735, FBgn0002733, FBgn0000659, FBgn0004606, FBgn0000546, FBgn0041702, FBgn0041702, FBgn0041702, FBgn0014269, FBgn0014269, FBgn0014269, FBgn0033782, FBgn0001269, FBgn0001269, FBgn0003118, FBgn0261648, FBgn0004595	DNA-binding transcription factor activity, RNA polymerase II-specific	MF
GO:0005576	13	62	221	5148	1.44108e-05	4.88109	P_KWMTBOMO00238, P_KWMTBOMO03966, P_KWMTBOMO04446, P_KWMTBOMO04771, P_KWMTBOMO05348, P_KWMTBOMO06106, P_KWMTBOMO08356, P_KWMTBOMO10889, P_KWMTBOMO11115, P_KWMTBOMO11302, P_KWMTBOMO14678, P_KWMTBOMO15337, P_KWMTBOMO15892	0.0132891	Gene Ontology	Ebrown	FBgn0026415, FBgn0035679, FBgn0016031, FBgn0043783, FBgn0052445, FBgn0031850, FBgn0027611, FBgn0028543, FBgn0038180, FBgn0039801, FBgn0039800, FBgn0013763, FBgn0087002, FBgn0003137, FBgn0031109, FBgn0263132, FBgn0264089	extracellular region	CC
GO:0005615	27	102	207	5108	2.83508e-12	6.52754	P_KWMTBOMO00238, P_KWMTBOMO00295, P_KWMTBOMO00787, P_KWMTBOMO01973, P_KWMTBOMO01975, P_KWMTBOMO02279, P_KWMTBOMO02873, P_KWMTBOMO03713, P_KWMTBOMO03966, P_KWMTBOMO06904, P_KWMTBOMO06994, P_KWMTBOMO07150, P_KWMTBOMO07196, P_KWMTBOMO09215, P_KWMTBOMO11115, P_KWMTBOMO11579, P_KWMTBOMO11756, P_KWMTBOMO12128, P_KWMTBOMO13051, P_KWMTBOMO13236, P_KWMTBOMO14224, P_KWMTBOMO14801, P_KWMTBOMO15122, P_KWMTBO…	4.32634e-08	Gene Ontology	Ebrown	FBgn0029831, FBgn0026415, FBgn0023095, FBgn0010452, FBgn0052372, FBgn0000490, FBgn0250839, FBgn0000299, FBgn0016075, FBgn0032029, FBgn0011259, FBgn0037664, FBgn0038180, FBgn0038589, FBgn0038589, FBgn0038589, FBgn0038589, FBgn0038589, FBgn0038589, FBgn0038589, FBgn0039801, FBgn0039800, FBgn0033115, FBgn0265137, FBgn0028983, FBgn0000658, FBgn0013763, FBgn0033799, FBgn0033799, FBgn0033799, FBgn00337…	extracellular space	CC
GO:0005813	40	42	1347	4015	4.02635e-06	2.83817	P_KWMTBOMO00243, P_KWMTBOMO01360, P_KWMTBOMO01397, P_KWMTBOMO01708, P_KWMTBOMO01889, P_KWMTBOMO02251, P_KWMTBOMO02295, P_KWMTBOMO02437, P_KWMTBOMO02440, P_KWMTBOMO02674, P_KWMTBOMO02831, P_KWMTBOMO02876, P_KWMTBOMO03122, P_KWMTBOMO03675, P_KWMTBOMO04026, P_KWMTBOMO04131, P_KWMTBOMO04175, P_KWMTBOMO04471, P_KWMTBOMO04632, P_KWMTBOMO05033, P_KWMTBOMO05416, P_KWMTBOMO05646, P_KWMTBOMO05893, P_KWMTBO…	0.00515668	Gene Ontology	Ewhite	FBgn0003371, FBgn0262699, FBgn0000405, FBgn0004378, FBgn0035295, FBgn0001233, FBgn0010317, FBgn0030276, FBgn0030268, FBgn0003124, FBgn0053052, FBgn0027500, FBgn0036480, FBgn0013718, FBgn0031545, FBgn0031519, FBgn0260639, FBgn0015600, FBgn0040208, FBgn0031696, FBgn0031952, FBgn0010382, FBgn0001086, FBgn0001202, FBgn0010097, FBgn0011020, FBgn0265101, FBgn0028997, FBgn0000147, FBgn0000063, FBgn00001…	centrosome	CC
GO:0005886	37	397	197	4813	3.36084e-05	2.27647	P_KWMTBOMO00272, P_KWMTBOMO00312, P_KWMTBOMO01143, P_KWMTBOMO01328, P_KWMTBOMO01442, P_KWMTBOMO02466, P_KWMTBOMO03725, P_KWMTBOMO04321, P_KWMTBOMO05213, P_KWMTBOMO05421, P_KWMTBOMO05903, P_KWMTBOMO06624, P_KWMTBOMO06777, P_KWMTBOMO07248, P_KWMTBOMO07371, P_KWMTBOMO07445, P_KWMTBOMO07446, P_KWMTBOMO07478, P_KWMTBOMO07755, P_KWMTBOMO07768, P_KWMTBOMO07933, P_KWMTBOMO08551, P_KWMTBOMO08648, P_KWMTBO…	0.023312	Gene Ontology	Ebrown	FBgn0053513, FBgn0026080, FBgn0024332, FBgn0024332, FBgn0024332, FBgn0024332, FBgn0024332, FBgn0060296, FBgn0250789, FBgn0004167, FBgn0005775, FBgn0001250, FBgn0036732, FBgn0003515, FBgn0014163, FBgn0052091, FBgn0035833, FBgn0031449, FBgn0031307, FBgn0031313, FBgn0037000, FBgn0031703, FBgn0031703, FBgn0031703, FBgn0031703, FBgn0031703, FBgn0032167, FBgn0023407, FBgn0038149, FBgn0028670, FBgn00041…	plasma membrane	CC
GO:0005887	17	112	217	5098	3.11113e-05	3.56435	P_KWMTBOMO00312, P_KWMTBOMO01143, P_KWMTBOMO01813, P_KWMTBOMO02095, P_KWMTBOMO02466, P_KWMTBOMO03834, P_KWMTBOMO04573, P_KWMTBOMO04704, P_KWMTBOMO05421, P_KWMTBOMO07248, P_KWMTBOMO07371, P_KWMTBOMO09285, P_KWMTBOMO10437, P_KWMTBOMO13480, P_KWMTBOMO14675, P_KWMTBOMO15541, P_KWMTBOMO16067	0.0226075	Gene Ontology	Ebrown	FBgn0004456, FBgn0001250, FBgn0036732, FBgn0036715, FBgn0031146, FBgn0014033, FBgn0031547, FBgn0031307, FBgn0037387, FBgn0267326, FBgn0010389, FBgn0020377, FBgn0033159, FBgn0010473, FBgn0036461, FBgn0265767, FBgn0083963, FBgn0024150, FBgn0266801	integral component of plasma membrane	CC
GO:0006260	18	3	1369	4054	1.10462e-08	17.7636	P_KWMTBOMO01116, P_KWMTBOMO01365, P_KWMTBOMO01805, P_KWMTBOMO02151, P_KWMTBOMO04469, P_KWMTBOMO04502, P_KWMTBOMO05150, P_KWMTBOMO06027, P_KWMTBOMO06568, P_KWMTBOMO06630, P_KWMTBOMO07327, P_KWMTBOMO08200, P_KWMTBOMO09276, P_KWMTBOMO09418, P_KWMTBOMO11276, P_KWMTBOMO12102, P_KWMTBOMO13405, P_KWMTBOMO15657	5.61883e-05	Gene Ontology	Ewhite	FBgn0026143, FBgn0029798, FBgn0025815, FBgn0260985, FBgn0004924, FBgn0040290, FBgn0031540, FBgn0259676, FBgn0004913, FBgn0011703, FBgn0032906, FBgn0032929, FBgn0010173, FBgn0015270, FBgn0005655, FBgn0000996, FBgn0023180, FBgn0015929	DNA replication	BP
GO:0006261	14	7	1373	4050	8.23568e-05	5.89714	P_KWMTBOMO01805, P_KWMTBOMO02881, P_KWMTBOMO04502, P_KWMTBOMO04595, P_KWMTBOMO05150, P_KWMTBOMO06782, P_KWMTBOMO08200, P_KWMTBOMO09150, P_KWMTBOMO09200, P_KWMTBOMO10291, P_KWMTBOMO13405, P_KWMTBOMO13813, P_KWMTBOMO14466, P_KWMTBOMO16238	0.0483371	Gene Ontology	Ewhite	FBgn0260985, FBgn0030871, FBgn0035644, FBgn0259676, FBgn0031875, FBgn0032244, FBgn0028700, FBgn0010173, FBgn0015270, FBgn0259113, FBgn0005655, FBgn0033890, FBgn0043002, FBgn0004407	DNA-templated DNA replication	BP
GO:0007052	24	15	1363	4042	1.94557e-06	4.74279	P_KWMTBOMO01567, P_KWMTBOMO01889, P_KWMTBOMO02418, P_KWMTBOMO02437, P_KWMTBOMO03122, P_KWMTBOMO03962, P_KWMTBOMO04175, P_KWMTBOMO05150, P_KWMTBOMO05416, P_KWMTBOMO05646, P_KWMTBOMO06382, P_KWMTBOMO10215, P_KWMTBOMO10618, P_KWMTBOMO10866, P_KWMTBOMO11276, P_KWMTBOMO11344, P_KWMTBOMO13036, P_KWMTBOMO13372, P_KWMTBOMO13405, P_KWMTBOMO13950, P_KWMTBOMO14123, P_KWMTBOMO15278, P_KWMTBOMO15389, P_KWMTBO…	0.00371117	Gene Ontology	Ewhite	FBgn0011606, FBgn0004378, FBgn0011692, FBgn0030242, FBgn0030241, FBgn0030268, FBgn0004379, FBgn0260639, FBgn0024227, FBgn0051852, FBgn0010097, FBgn0000147, FBgn0038167, FBgn0015270, FBgn0264291, FBgn0000140, FBgn0027889, FBgn0039638, FBgn0002924, FBgn0005655, FBgn0003545, FBgn0033845, FBgn0013765, FBgn0015929, FBgn0026620, FBgn0034569	mitotic spindle organization	BP
GO:0007143	12	3	1375	4054	1.48043e-05	11.7869	P_KWMTBOMO01567, P_KWMTBOMO06209, P_KWMTBOMO07375, P_KWMTBOMO08647, P_KWMTBOMO09170, P_KWMTBOMO10119, P_KWMTBOMO10958, P_KWMTBOMO11292, P_KWMTBOMO13707, P_KWMTBOMO14989, P_KWMTBOMO15278, P_KWMTBOMO15376	0.0132891	Gene Ontology	Ewhite	FBgn0003371, FBgn0002707, FBgn0003124, FBgn0000351, FBgn0010314, FBgn0002542, FBgn0086370, FBgn0000063, FBgn0027889, FBgn0003479, FBgn0039858, FBgn0026620	female meiotic nuclear division	BP
GO:0007414	3	0	231	5210	7.84413e-05	#NUM!	P_KWMTBOMO04573, P_KWMTBOMO05421, P_KWMTBOMO07371	0.0478806	Gene Ontology	Ebrown	FBgn0004456, FBgn0001250, FBgn0010473	axonal defasciculation	BP
GO:0007431	6	9	228	5201	2.1362e-05	15.1882	P_KWMTBOMO03834, P_KWMTBOMO04573, P_KWMTBOMO05421, P_KWMTBOMO07041, P_KWMTBOMO07844, P_KWMTBOMO15391	0.0181102	Gene Ontology	Ebrown	FBgn0004456, FBgn0001250, FBgn0010389, FBgn0000659, FBgn0003254, FBgn0003328, FBgn0034005	salivary gland development	BP
GO:0008201	5	5	229	5205	2.96887e-05	22.6829	P_KWMTBOMO07196, P_KWMTBOMO11302, P_KWMTBOMO11579, P_KWMTBOMO13683, P_KWMTBOMO14678	0.0226075	Gene Ontology	Ebrown	FBgn0036494, FBgn0000490, FBgn0031850, FBgn0011259, FBgn0264089	heparin binding	MF
GO:0016042	9	10	225	5200	2.72744e-08	20.7596	P_KWMTBOMO00787, P_KWMTBOMO06904, P_KWMTBOMO07150, P_KWMTBOMO11756, P_KWMTBOMO12128, P_KWMTBOMO13051, P_KWMTBOMO14801, P_KWMTBOMO15122, P_KWMTBOMO15751	0.000104052	Gene Ontology	Ebrown	FBgn0029831, FBgn0032029, FBgn0038589, FBgn0038589, FBgn0038589, FBgn0038589, FBgn0038589, FBgn0038589, FBgn0038589, FBgn0033799, FBgn0033799, FBgn0033799, FBgn0033799, FBgn0033799, FBgn0033799, FBgn0033799	lipid catabolic process	BP
GO:0018990	5	3	229	5207	7.08439e-06	37.8163	P_KWMTBOMO00238, P_KWMTBOMO03966, P_KWMTBOMO04771, P_KWMTBOMO05605, P_KWMTBOMO05671	0.00772199	Gene Ontology	Ebrown	FBgn0026415, FBgn0000568, FBgn0038180, FBgn0000546, FBgn0013763, FBgn0263132	ecdysis, chitin-based cuticle	BP
GO:0030154	9	29	225	5181	2.34752e-05	7.14006	P_KWMTBOMO01701, P_KWMTBOMO04573, P_KWMTBOMO05605, P_KWMTBOMO05671, P_KWMTBOMO06767, P_KWMTBOMO08597, P_KWMTBOMO10954, P_KWMTBOMO15181, P_KWMTBOMO15391	0.0188543	Gene Ontology	Ebrown	FBgn0261930, FBgn0000575, FBgn0004456, FBgn0000568, FBgn0000567, FBgn0003963, FBgn0000659, FBgn0000546, FBgn0003118	cell differentiation	BP
GO:0034599	8	15	226	5195	2.89623e-06	12.2452	P_KWMTBOMO00787, P_KWMTBOMO01335, P_KWMTBOMO06904, P_KWMTBOMO11756, P_KWMTBOMO12128, P_KWMTBOMO14801, P_KWMTBOMO15122, P_KWMTBOMO15751	0.00476889	Gene Ontology	Ebrown	FBgn0034658, FBgn0036820, FBgn0038589, FBgn0038589, FBgn0038589, FBgn0038589, FBgn0038589, FBgn0038589, FBgn0038589, FBgn0033799, FBgn0033799, FBgn0033799, FBgn0033799, FBgn0033799, FBgn0033799, FBgn0033799	cellular response to oxidative stress	BP
GO:0048542	8	16	226	5194	4.18462e-06	11.4707	P_KWMTBOMO01701, P_KWMTBOMO03372, P_KWMTBOMO03834, P_KWMTBOMO04765, P_KWMTBOMO05383, P_KWMTBOMO07196, P_KWMTBOMO12159, P_KWMTBOMO15929	0.00515668	Gene Ontology	Ebrown	FBgn0000490, FBgn0003963, FBgn0051632, FBgn0051632, FBgn0051632, FBgn0260642, FBgn0010389, FBgn0004606, FBgn0041702, FBgn0041702, FBgn0041702, FBgn0014269, FBgn0014269, FBgn0014269	lymph gland development	BP
GO:0070325	8	2	226	5208	4.33108e-10	91.7641	P_KWMTBOMO00787, P_KWMTBOMO06904, P_KWMTBOMO11756, P_KWMTBOMO12128, P_KWMTBOMO14801, P_KWMTBOMO15122, P_KWMTBOMO15751, P_KWMTBOMO16270	3.30461e-06	Gene Ontology	Ebrown	FBgn0038589, FBgn0038589, FBgn0038589, FBgn0038589, FBgn0038589, FBgn0038589, FBgn0038589, FBgn0033799, FBgn0033799, FBgn0033799, FBgn0033799, FBgn0033799, FBgn0033799, FBgn0033799, FBgn0032136	lipoprotein particle receptor binding	MF
dme03420:Nucleotide excision repair	19	14	415	1482	1.15454e-05	4.84127	P_KWMTBOMO03080, P_KWMTBOMO03831, P_KWMTBOMO04165, P_KWMTBOMO04469, P_KWMTBOMO04502, P_KWMTBOMO04595, P_KWMTBOMO06711, P_KWMTBOMO07375, P_KWMTBOMO07860, P_KWMTBOMO08200, P_KWMTBOMO09150, P_KWMTBOMO09276, P_KWMTBOMO12328, P_KWMTBOMO12608, P_KWMTBOMO13405, P_KWMTBOMO13813, P_KWMTBOMO14466, P_KWMTBOMO16238, P_KWMTBOMO16340	0.0117455	KEGG	Ewhite	FBgn0002707, FBgn0263237, FBgn0262619, FBgn0027903, FBgn0260985, FBgn0030871, FBgn0035644, FBgn0022936, FBgn0004913, FBgn0032244, FBgn0028700, FBgn0032906, FBgn0010173, FBgn0005655, FBgn0004698, FBgn0033929, FBgn0024956, FBgn0033260, FBgn0043002	dme03420:Nucleotide excision repair
dme03430:Mismatch repair	13	4	421	1492	3.12509e-06	11.497	P_KWMTBOMO04005, P_KWMTBOMO04469, P_KWMTBOMO04502, P_KWMTBOMO04595, P_KWMTBOMO06711, P_KWMTBOMO06816, P_KWMTBOMO07930, P_KWMTBOMO08200, P_KWMTBOMO09150, P_KWMTBOMO09276, P_KWMTBOMO12328, P_KWMTBOMO13405, P_KWMTBOMO13813	0.00476889	KEGG	Ewhite	FBgn0262619, FBgn0027903, FBgn0260985, FBgn0030871, FBgn0036486, FBgn0004913, FBgn0032244, FBgn0028700, FBgn0015553, FBgn0032906, FBgn0010173, FBgn0010438, FBgn0005655	dme03430:Mismatch repair
dme03030:DNA replication	20	11	414	1485	5.15889e-07	6.51333	P_KWMTBOMO01805, P_KWMTBOMO04469, P_KWMTBOMO04502, P_KWMTBOMO04595, P_KWMTBOMO06711, P_KWMTBOMO07930, P_KWMTBOMO08200, P_KWMTBOMO09150, P_KWMTBOMO09153, P_KWMTBOMO09200, P_KWMTBOMO09276, P_KWMTBOMO11276, P_KWMTBOMO12176, P_KWMTBOMO12328, P_KWMTBOMO13405, P_KWMTBOMO13768, P_KWMTBOMO13813, P_KWMTBOMO14466, P_KWMTBOMO15657, P_KWMTBOMO16238	0.00131208	KEGG	Ewhite	FBgn0025815, FBgn0262619, FBgn0027903, FBgn0260985, FBgn0030871, FBgn0035644, FBgn0031252, FBgn0259676, FBgn0004913, FBgn0032244, FBgn0028700, FBgn0032906, FBgn0010173, FBgn0010438, FBgn0259113, FBgn0005655, FBgn0025832, FBgn0023171, FBgn0015929, FBgn0043002	dme03030:DNA replication
dme00260:Glycine, serine and threonine metabolism	8	14	70	1838	1.00497e-06	14.9366	P_KWMTBOMO00497, P_KWMTBOMO02880, P_KWMTBOMO04526, P_KWMTBOMO05535, P_KWMTBOMO08849, P_KWMTBOMO09584, P_KWMTBOMO12728, P_KWMTBOMO15117	0.00219083	KEGG	Ebrown	FBgn0014031, FBgn0030592, FBgn0036857, FBgn0031860, FBgn0032350, FBgn0037684, FBgn0000566, FBgn0034276	dme00260:Glycine, serine and threonine metabolism

## Sheet: Supplementary Data S7
# Supplementary Data S7: Gene Ontology term, Pfam domain and KEGG term enrichment for the transcripts associated with stage-specific expression in Bombyx mori.
annotation_id	respective genes in term	background genes in term	respective genes not in term	background genes not in term	p.value	fold change	Bm_gene_ids	p.value_adj	annotation	stages	flybase_ids	description	GO category
GO:0000220	6	0	348	5106	7.13771e-08	Inf	P_KWMTBOMO12930, P_KWMTBOMO02064, P_KWMTBOMO05213, P_KWMTBOMO05357, P_KWMTBOMO07619, P_KWMTBOMO14734	6.30864e-05	Gene Ontology	Larva	FBgn0028665, FBgn0028667, FBgn0028662, FBgn0028670, FBgn0028671, FBgn0262736, FBgn0035521	vacuolar proton-transporting V-type ATPase, V0 domain	CC
GO:0000221	5	1	349	5105	6.33702e-06	73.0051960762585	P_KWMTBOMO01315, P_KWMTBOMO03975, P_KWMTBOMO04914, P_KWMTBOMO11096, P_KWMTBOMO16196	0.00359567	Gene Ontology	Larva	FBgn0015324, FBgn0263598, FBgn0265262, FBgn0027779, FBgn0262512, FBgn0262511	vacuolar proton-transporting V-type ATPase, V1 domain	CC
GO:0000276	5	1	574	4880	7.2277e-05	42.4400119571286	P_KWMTBOMO02431, P_KWMTBOMO04168, P_KWMTBOMO10128, P_KWMTBOMO14850, P_KWMTBOMO14939	0.0281513	Gene Ontology	Adult	FBgn0035032, FBgn0019644, FBgn0010612, FBgn0038224, FBgn0016119	mitochondrial proton-transporting ATP synthase complex, coupling factor F(o)	CC
GO:0000278	73	18	2855	2514	9.04311e-08	3.57027015326588	P_KWMTBOMO03860, P_KWMTBOMO05209, P_KWMTBOMO09960, P_KWMTBOMO14608, P_KWMTBOMO14773, P_KWMTBOMO15911, P_KWMTBOMO00336, P_KWMTBOMO00511, P_KWMTBOMO01064, P_KWMTBOMO03245, P_KWMTBOMO04007, P_KWMTBOMO08365, P_KWMTBOMO09808, P_KWMTBOMO12590, P_KWMTBOMO12602, P_KWMTBOMO14845, P_KWMTBOMO00948, P_KWMTBOMO02162, P_KWMTBOMO02415, P_KWMTBOMO02437, P_KWMTBOMO02438, P_KWMTBOMO03263, P_KWMTBOMO03316, P_KWMTBO…	7.55675e-05	Gene Ontology	Egg	FBgn0264492, FBgn0025637, FBgn0040339, FBgn0029629, FBgn0011606, FBgn0263237, FBgn0003139, FBgn0030208, FBgn0034646, FBgn0016641, FBgn0028497, FBgn0035024, FBgn0004378, FBgn0010317, FBgn0261797, FBgn0030276, FBgn0030530, FBgn0030646, FBgn0027329, FBgn0002914, FBgn0026430, FBgn0259789, FBgn0003124, FBgn0263599, FBgn0001108, FBgn0026432, FBgn0000404, FBgn0011640, FBgn0012058, FBgn0260639, FBgn02596…	mitotic cell cycle	BP
GO:0000398	130	36	2798	2496	1.83884e-11	3.22048811938626	P_KWMTBOMO01888, P_KWMTBOMO02704, P_KWMTBOMO02728, P_KWMTBOMO03147, P_KWMTBOMO03860, P_KWMTBOMO05355, P_KWMTBOMO05855, P_KWMTBOMO05973, P_KWMTBOMO06225, P_KWMTBOMO06344, P_KWMTBOMO06582, P_KWMTBOMO06766, P_KWMTBOMO09243, P_KWMTBOMO10961, P_KWMTBOMO10962, P_KWMTBOMO12350, P_KWMTBOMO14420, P_KWMTBOMO14608, P_KWMTBOMO14687, P_KWMTBOMO15207, P_KWMTBOMO15534, P_KWMTBOMO16454, P_KWMTBOMO00366, P_KWMTBO…	3.84151e-08	Gene Ontology	Egg	FBgn0000377, FBgn0024998, FBgn0022942, FBgn0003449, FBgn0014024, FBgn0015818, FBgn0029887, FBgn0023506, FBgn0040235, FBgn0004856, FBgn0027587, FBgn0265574, FBgn0035162, FBgn0028577, FBgn0035254, FBgn0035253, FBgn0035294, FBgn0027616, FBgn0035520, FBgn0262735, FBgn0001491, FBgn0030365, FBgn0029133, FBgn0030468, FBgn0030479, FBgn0030655, FBgn0004227, FBgn0261791, FBgn0030915, FBgn0030969, FBgn00369…	mRNA splicing, via spliceosome	BP
GO:0000785	69	6	2859	2526	3.47216e-13	10.154511670743	P_KWMTBOMO03297, P_KWMTBOMO04547, P_KWMTBOMO04674, P_KWMTBOMO06265, P_KWMTBOMO06926, P_KWMTBOMO08203, P_KWMTBOMO08310, P_KWMTBOMO09235, P_KWMTBOMO10606, P_KWMTBOMO13849, P_KWMTBOMO16356, P_KWMTBOMO00511, P_KWMTBOMO01036, P_KWMTBOMO06731, P_KWMTBOMO07297, P_KWMTBOMO07825, P_KWMTBOMO11394, P_KWMTBOMO12461, P_KWMTBOMO12590, P_KWMTBOMO15617, P_KWMTBOMO16296, P_KWMTBOMO16524, P_KWMTBOMO00712, P_KWMTBO…	1.06387e-09	Gene Ontology	Egg	FBgn0015799, FBgn0040339, FBgn0023509, FBgn0004656, FBgn0030053, FBgn0026206, FBgn0004856, FBgn0010228, FBgn0010228, FBgn0004362, FBgn0004362, FBgn0034722, FBgn0263667, FBgn0015268, FBgn0015805, FBgn0000618, FBgn0030486, FBgn0011741, FBgn0259789, FBgn0020887, FBgn0026160, FBgn0000629, FBgn0040290, FBgn0082598, FBgn0035766, FBgn0086694, FBgn0003042, FBgn0020616, FBgn0031885, FBgn0032105, FBgn02599…	chromatin	CC
GO:0003676	86	18	2842	2514	3.23321e-10	4.225288960435	P_KWMTBOMO01487, P_KWMTBOMO02704, P_KWMTBOMO02728, P_KWMTBOMO06091, P_KWMTBOMO08376, P_KWMTBOMO08977, P_KWMTBOMO09291, P_KWMTBOMO09425, P_KWMTBOMO09635, P_KWMTBOMO10961, P_KWMTBOMO14608, P_KWMTBOMO15422, P_KWMTBOMO15496, P_KWMTBOMO01842, P_KWMTBOMO04477, P_KWMTBOMO07374, P_KWMTBOMO12345, P_KWMTBOMO00785, P_KWMTBOMO01314, P_KWMTBOMO03233, P_KWMTBOMO03475, P_KWMTBOMO03875, P_KWMTBOMO03917, P_KWMTBO…	4.6437e-07	Gene Ontology	Egg	FBgn0029664, FBgn0029693, FBgn0014024, FBgn0029873, FBgn0029885, FBgn0034598, FBgn0034691, FBgn0086129, FBgn0027599, FBgn0035134, FBgn0028577, FBgn0004875, FBgn0035526, FBgn0035520, FBgn0004227, FBgn0027602, FBgn0030855, FBgn0030878, FBgn0031062, FBgn0036856, FBgn0036754, FBgn0263599, FBgn0036405, FBgn0022959, FBgn0036239, FBgn0002899, FBgn0024542, FBgn0035707, FBgn0035692, FBgn0001565, FBgn00861…	nucleic acid binding	MF
GO:0003677	132	44	2796	2488	2.44134e-09	2.66891570124455	P_KWMTBOMO01458, P_KWMTBOMO02751, P_KWMTBOMO03297, P_KWMTBOMO04674, P_KWMTBOMO04811, P_KWMTBOMO04912, P_KWMTBOMO05256, P_KWMTBOMO05262, P_KWMTBOMO05395, P_KWMTBOMO06920, P_KWMTBOMO07326, P_KWMTBOMO08165, P_KWMTBOMO08504, P_KWMTBOMO08824, P_KWMTBOMO09235, P_KWMTBOMO09279, P_KWMTBOMO10421, P_KWMTBOMO12880, P_KWMTBOMO15534, P_KWMTBOMO16044, P_KWMTBOMO01036, P_KWMTBOMO02736, P_KWMTBOMO03372, P_KWMTBO…	3.30012e-06	Gene Ontology	Egg	FBgn0040347, FBgn0023509, FBgn0000376, FBgn0029798, FBgn0026015, FBgn0040918, FBgn0030093, FBgn0010228, FBgn0010228, FBgn0004362, FBgn0004362, FBgn0034722, FBgn0034763, FBgn0003900, FBgn0262619, FBgn0034975, FBgn0266129, FBgn0027903, FBgn0260985, FBgn0003277, FBgn0030354, FBgn0025463, FBgn0030486, FBgn0004924, FBgn0030711, FBgn0000611, FBgn0002914, FBgn0030871, FBgn0265784, FBgn0020887, FBgn02625…	DNA binding	MF
GO:0003682	88	17	2840	2515	4.67736e-11	4.58291499516515	P_KWMTBOMO02273, P_KWMTBOMO03297, P_KWMTBOMO03914, P_KWMTBOMO04151, P_KWMTBOMO04547, P_KWMTBOMO04811, P_KWMTBOMO05894, P_KWMTBOMO06926, P_KWMTBOMO08165, P_KWMTBOMO08203, P_KWMTBOMO08310, P_KWMTBOMO08311, P_KWMTBOMO09472, P_KWMTBOMO10606, P_KWMTBOMO13645, P_KWMTBOMO15627, P_KWMTBOMO05890, P_KWMTBOMO07297, P_KWMTBOMO08365, P_KWMTBOMO08685, P_KWMTBOMO09643, P_KWMTBOMO10848, P_KWMTBOMO15617, P_KWMTBO…	7.67755e-08	Gene Ontology	Egg	FBgn0026143, FBgn0024993, FBgn0000376, FBgn0004647, FBgn0029798, FBgn0014340, FBgn0004656, FBgn0030053, FBgn0030082, FBgn0263667, FBgn0015268, FBgn0035025, FBgn0002183, FBgn0035357, FBgn0035357, FBgn0000618, FBgn0027537, FBgn0011741, FBgn0015615, FBgn0030812, FBgn0030891, FBgn0031052, FBgn0087008, FBgn0260397, FBgn0262519, FBgn0014037, FBgn0020388, FBgn0011836, FBgn0250786, FBgn0263933, FBgn00030…	chromatin binding	MF
GO:0003712	46	9	2882	2523	2.5843e-06	4.47332514859892	P_KWMTBOMO05395, P_KWMTBOMO05428, P_KWMTBOMO07324, P_KWMTBOMO07894, P_KWMTBOMO11654, P_KWMTBOMO12117, P_KWMTBOMO12142, P_KWMTBOMO13849, P_KWMTBOMO15146, P_KWMTBOMO15200, P_KWMTBOMO02548, P_KWMTBOMO03984, P_KWMTBOMO00274, P_KWMTBOMO00426, P_KWMTBOMO00874, P_KWMTBOMO01078, P_KWMTBOMO01820, P_KWMTBOMO03452, P_KWMTBOMO05974, P_KWMTBOMO05990, P_KWMTBOMO07055, P_KWMTBOMO07516, P_KWMTBOMO09625, P_KWMTBO…	0.00167288	Gene Ontology	Egg	FBgn0040339, FBgn0003068, FBgn0026080, FBgn0026080, FBgn0026080, FBgn0014340, FBgn0029861, FBgn0034707, FBgn0034763, FBgn0034795, FBgn0013764, FBgn0034975, FBgn0035145, FBgn0035149, FBgn0025463, FBgn0030788, FBgn0087008, FBgn0036761, FBgn0036374, FBgn0035851, FBgn0082598, FBgn0035754, FBgn0003415, FBgn0037109, FBgn0015075, FBgn0011715, FBgn0037359, FBgn0028387, FBgn0259982, FBgn0037703, FBgn00243…	transcription coregulator activity	MF
GO:0003714	29	5	2899	2527	9.94612e-05	5.05447321285332	P_KWMTBOMO02203, P_KWMTBOMO09472, P_KWMTBOMO11648, P_KWMTBOMO06731, P_KWMTBOMO10848, P_KWMTBOMO15781, P_KWMTBOMO00426, P_KWMTBOMO00712, P_KWMTBOMO02123, P_KWMTBOMO02162, P_KWMTBOMO02434, P_KWMTBOMO04723, P_KWMTBOMO05763, P_KWMTBOMO07077, P_KWMTBOMO07413, P_KWMTBOMO08830, P_KWMTBOMO09979, P_KWMTBOMO10851, P_KWMTBOMO12620, P_KWMTBOMO14349, P_KWMTBOMO15061, P_KWMTBOMO01405, P_KWMTBOMO02429, P_KWMTBO…	0.0365699	Gene Ontology	Egg	FBgn0001341, FBgn0003068, FBgn0029861, FBgn0034650, FBgn0035025, FBgn0015805, FBgn0030530, FBgn0087008, FBgn0036827, FBgn0010825, FBgn0031434, FBgn0263933, FBgn0027951, FBgn0031820, FBgn0013746, FBgn0032429, FBgn0259982, FBgn0001990, FBgn0032763, FBgn0032814, FBgn0032925, FBgn0037794, FBgn0020496, FBgn0001139, FBgn0034537, FBgn0010575, FBgn0022764, FBgn0033183, FBgn0263240, FBgn0261573, FBgn00378…	transcription corepressor activity	MF
GO:0003723	182	87	2746	2445	1.13108e-06	1.86243449940271	P_KWMTBOMO01532, P_KWMTBOMO01897, P_KWMTBOMO02715, P_KWMTBOMO03146, P_KWMTBOMO03860, P_KWMTBOMO05209, P_KWMTBOMO05464, P_KWMTBOMO05855, P_KWMTBOMO05973, P_KWMTBOMO06225, P_KWMTBOMO06227, P_KWMTBOMO06302, P_KWMTBOMO06344, P_KWMTBOMO06759, P_KWMTBOMO07682, P_KWMTBOMO07929, P_KWMTBOMO08776, P_KWMTBOMO09243, P_KWMTBOMO10527, P_KWMTBOMO12167, P_KWMTBOMO12556, P_KWMTBOMO12653, P_KWMTBOMO12962, P_KWMTBO…	0.000799758	Gene Ontology	Egg	FBgn0003575, FBgn0003638, FBgn0024364, FBgn0024360, FBgn0000377, FBgn0001330, FBgn0024998, FBgn0029666, FBgn0026079, FBgn0263987, FBgn0015818, FBgn0027553, FBgn0029992, FBgn0029979, FBgn0052708, FBgn0052706, FBgn0030085, FBgn0040235, FBgn0030170, FBgn0034572, FBgn0034646, FBgn0034703, FBgn0003062, FBgn0034879, FBgn0034918, FBgn0259937, FBgn0035024, FBgn0260456, FBgn0035064, FBgn0035111, FBgn02655…	RNA binding	MF
GO:0003724	33	4	2895	2528	3.87339e-06	7.20220332612179	P_KWMTBOMO01897, P_KWMTBOMO05973, P_KWMTBOMO06225, P_KWMTBOMO08376, P_KWMTBOMO09425, P_KWMTBOMO14608, P_KWMTBOMO14687, P_KWMTBOMO01817, P_KWMTBOMO07811, P_KWMTBOMO09716, P_KWMTBOMO15244, P_KWMTBOMO02067, P_KWMTBOMO02877, P_KWMTBOMO02895, P_KWMTBOMO03475, P_KWMTBOMO04762, P_KWMTBOMO04794, P_KWMTBOMO04802, P_KWMTBOMO04968, P_KWMTBOMO06705, P_KWMTBOMO08813, P_KWMTBOMO09625, P_KWMTBOMO12237, P_KWMTBO…	0.00240569	Gene Ontology	Egg	FBgn0001330, FBgn0029979, FBgn0052344, FBgn0030354, FBgn0027602, FBgn0030855, FBgn0036754, FBgn0263599, FBgn0036104, FBgn0035720, FBgn0001565, FBgn0015075, FBgn0015331, FBgn0032194, FBgn0001986, FBgn0086444, FBgn0032883, FBgn0032919, FBgn0037573, FBgn0037561, FBgn0263231, FBgn0003483, FBgn0266581, FBgn0039117, FBgn0034496, FBgn0086895, FBgn0010220, FBgn0033160, FBgn0041164, FBgn0037549, FBgn00248…	RNA helicase activity	MF
GO:0003729	96	37	2832	2495	7.12329e-06	2.2854264214646	P_KWMTBOMO01888, P_KWMTBOMO02728, P_KWMTBOMO03146, P_KWMTBOMO03860, P_KWMTBOMO05464, P_KWMTBOMO06344, P_KWMTBOMO08824, P_KWMTBOMO09243, P_KWMTBOMO09542, P_KWMTBOMO11734, P_KWMTBOMO12039, P_KWMTBOMO13123, P_KWMTBOMO14187, P_KWMTBOMO15207, P_KWMTBOMO15496, P_KWMTBOMO16454, P_KWMTBOMO00336, P_KWMTBOMO00366, P_KWMTBOMO00839, P_KWMTBOMO01064, P_KWMTBOMO01534, P_KWMTBOMO01914, P_KWMTBOMO03174, P_KWMTBO…	0.00399252	Gene Ontology	Egg	FBgn0029629, FBgn0022942, FBgn0003449, FBgn0014024, FBgn0015818, FBgn0029887, FBgn0034572, FBgn0034598, FBgn0034802, FBgn0034939, FBgn0034923, FBgn0260456, FBgn0035235, FBgn0027616, FBgn0035526, FBgn0262735, FBgn0030479, FBgn0004227, FBgn0030802, FBgn0030959, FBgn0030956, FBgn0031062, FBgn0262732, FBgn0036621, FBgn0041775, FBgn0004926, FBgn0022959, FBgn0016070, FBgn0035872, FBgn0011640, FBgn00356…	mRNA binding	MF
GO:0003954	5	1	574	4880	7.2277e-05	42.4400119571286	P_KWMTBOMO00592, P_KWMTBOMO02936, P_KWMTBOMO10596, P_KWMTBOMO14186, P_KWMTBOMO04479	0.0281513	Gene Ontology	Adult	FBgn0029971, FBgn0030718, FBgn0001989, FBgn0017567, FBgn0039669, FBgn0039909	NADH dehydrogenase activity	MF
GO:0004129	8	2	571	4879	5.66771e-07	34.1056433002832	P_KWMTBOMO00789, P_KWMTBOMO03120, P_KWMTBOMO04652, P_KWMTBOMO06232, P_KWMTBOMO07368, P_KWMTBOMO11812, P_KWMTBOMO12189, P_KWMTBOMO12193	0.00042703	Gene Ontology	Adult	FBgn0034877, FBgn0263911, FBgn0015031, FBgn0031830, FBgn0032833, FBgn0019624, FBgn0040773, FBgn0085201	cytochrome-c oxidase activity	MF
GO:0004175	14	10	340	5096	1.95633e-11	20.9468269521974	P_KWMTBOMO01029, P_KWMTBOMO10647, P_KWMTBOMO10649, P_KWMTBOMO10651, P_KWMTBOMO10654, P_KWMTBOMO10973, P_KWMTBOMO10987, P_KWMTBOMO11042, P_KWMTBOMO11043, P_KWMTBOMO11044, P_KWMTBOMO08278, P_KWMTBOMO08279, P_KWMTBOMO08280, P_KWMTBOMO10988	3.90925e-08	Gene Ontology	Larva	FBgn0036738, FBgn0036738, FBgn0036738, FBgn0036738, FBgn0036738, FBgn0036738, FBgn0036738, FBgn0036738, FBgn0036738, FBgn0036738, FBgn0036738, FBgn0036738, FBgn0036738, FBgn0036738, FBgn0035886, FBgn0035886, FBgn0035886, FBgn0035886, FBgn0035886, FBgn0035886, FBgn0035886, FBgn0035886, FBgn0035886, FBgn0035886, FBgn0035886, FBgn0035886, FBgn0035886, FBgn0035886, FBgn0035887, FBgn0035887, FBgn00358…	endopeptidase activity	MF
GO:0004252	20	33	334	5073	2.85812e-11	9.19697873942975	P_KWMTBOMO01029, P_KWMTBOMO05167, P_KWMTBOMO06947, P_KWMTBOMO10647, P_KWMTBOMO10649, P_KWMTBOMO10651, P_KWMTBOMO10654, P_KWMTBOMO10973, P_KWMTBOMO10987, P_KWMTBOMO11042, P_KWMTBOMO11043, P_KWMTBOMO11044, P_KWMTBOMO11876, P_KWMTBOMO06136, P_KWMTBOMO06942, P_KWMTBOMO07566, P_KWMTBOMO08278, P_KWMTBOMO08279, P_KWMTBOMO08280, P_KWMTBOMO10988	5.05227e-08	Gene Ontology	Larva	FBgn0034796, FBgn0034796, FBgn0034796, FBgn0036738, FBgn0036738, FBgn0036738, FBgn0036738, FBgn0036738, FBgn0036738, FBgn0036738, FBgn0036738, FBgn0036738, FBgn0036738, FBgn0036738, FBgn0036738, FBgn0036738, FBgn0036738, FBgn0035886, FBgn0035886, FBgn0035886, FBgn0035886, FBgn0035886, FBgn0035886, FBgn0035886, FBgn0035886, FBgn0035886, FBgn0035886, FBgn0035886, FBgn0035886, FBgn0035886, FBgn00358…	serine-type endopeptidase activity	MF
GO:0004674	73	26	2855	2506	2.7165e-05	2.4639874837603	P_KWMTBOMO01435, P_KWMTBOMO01565, P_KWMTBOMO04321, P_KWMTBOMO04603, P_KWMTBOMO05499, P_KWMTBOMO07490, P_KWMTBOMO08333, P_KWMTBOMO10231, P_KWMTBOMO11078, P_KWMTBOMO14124, P_KWMTBOMO01385, P_KWMTBOMO05399, P_KWMTBOMO06369, P_KWMTBOMO09922, P_KWMTBOMO10392, P_KWMTBOMO12372, P_KWMTBOMO13605, P_KWMTBOMO14043, P_KWMTBOMO14454, P_KWMTBOMO15850, P_KWMTBOMO00104, P_KWMTBOMO00799, P_KWMTBOMO01070, P_KWMTBO…	0.0127398	Gene Ontology	Egg	FBgn0264492, FBgn0003371, FBgn0263237, FBgn0028360, FBgn0263968, FBgn0004656, FBgn0034950, FBgn0023081, FBgn0035001, FBgn0027587, FBgn0035142, FBgn0024179, FBgn0004367, FBgn0025743, FBgn0001079, FBgn0031030, FBgn0003124, FBgn0003744, FBgn0267390, FBgn0260945, FBgn0036187, FBgn0267348, FBgn0011817, FBgn0011817, FBgn0011817, FBgn0015806, FBgn0035590, FBgn0026323, FBgn0262866, FBgn0031643, FBgn00166…	protein serine/threonine kinase activity	MF
GO:0004867	6	5	348	5101	2.49078e-05	17.5635985783471	P_KWMTBOMO00872, P_KWMTBOMO03537, P_KWMTBOMO08926, P_KWMTBOMO08839, P_KWMTBOMO13852, P_KWMTBOMO15337	0.0119246	Gene Ontology	Larva	FBgn0020509, FBgn0036495, FBgn0033115, FBgn0033115, FBgn0265137, FBgn0265137, FBgn0028983, FBgn0028983, FBgn0063923, FBgn0085218, FBgn0085483, FBgn0031564, FBgn0003137, FBgn0033112, FBgn0033112	serine-type endopeptidase inhibitor activity	MF
GO:0005506	11	29	343	5077	3.05316e-05	5.61014454346185	P_KWMTBOMO04956, P_KWMTBOMO07693, P_KWMTBOMO09531, P_KWMTBOMO09532, P_KWMTBOMO13908, P_KWMTBOMO04516, P_KWMTBOMO05795, P_KWMTBOMO07694, P_KWMTBOMO09952, P_KWMTBOMO10195, P_KWMTBOMO10621	0.0141741	Gene Ontology	Larva	FBgn0030485, FBgn0030509, FBgn0022355, FBgn0010383, FBgn0036806, FBgn0036806, FBgn0036806, FBgn0027657, FBgn0038680, FBgn0038680, FBgn0038680, FBgn0038681, FBgn0038681, FBgn0038681, FBgn0039519, FBgn0039519, FBgn0000473, FBgn0000473, FBgn0034387, FBgn0034387, FBgn0034387, FBgn0013773, FBgn0013773, FBgn0015714, FBgn0015714, FBgn0033978, FBgn0033978, FBgn0033979, FBgn0033979, FBgn0013772, FBgn00137…	iron ion binding	MF
GO:0005515	423	181	2505	2351	2.28221e-18	2.1930517900492	P_KWMTBOMO00550, P_KWMTBOMO00988, P_KWMTBOMO01435, P_KWMTBOMO01701, P_KWMTBOMO02270, P_KWMTBOMO02273, P_KWMTBOMO02495, P_KWMTBOMO02690, P_KWMTBOMO02820, P_KWMTBOMO03146, P_KWMTBOMO03297, P_KWMTBOMO03914, P_KWMTBOMO04016, P_KWMTBOMO04201, P_KWMTBOMO04603, P_KWMTBOMO04775, P_KWMTBOMO05051, P_KWMTBOMO05234, P_KWMTBOMO05262, P_KWMTBOMO05279, P_KWMTBOMO05395, P_KWMTBOMO05428, P_KWMTBOMO05464, P_KWMTBO…	1.74818e-14	Gene Ontology	Egg	FBgn0264492, FBgn0025637, FBgn0015799, FBgn0040339, FBgn0027794, FBgn0025382, FBgn0014411, FBgn0023518, FBgn0040066, FBgn0004643, FBgn0003371, FBgn0003068, FBgn0004647, FBgn0002707, FBgn0000635, FBgn0029693, FBgn0011760, FBgn0003449, FBgn0010014, FBgn0014340, FBgn0029976, FBgn0040319, FBgn0265464, FBgn0025800, FBgn0030093, FBgn0004856, FBgn0030141, FBgn0264691, FBgn0261617, FBgn0003391, FBgn00203…	protein binding	MF
GO:0005524	289	166	2639	2366	5.40546e-06	1.56073144385673	P_KWMTBOMO00300, P_KWMTBOMO00514, P_KWMTBOMO00680, P_KWMTBOMO01565, P_KWMTBOMO01897, P_KWMTBOMO02802, P_KWMTBOMO03003, P_KWMTBOMO04321, P_KWMTBOMO04568, P_KWMTBOMO04603, P_KWMTBOMO04775, P_KWMTBOMO04811, P_KWMTBOMO05092, P_KWMTBOMO05256, P_KWMTBOMO05355, P_KWMTBOMO05499, P_KWMTBOMO05526, P_KWMTBOMO05728, P_KWMTBOMO05764, P_KWMTBOMO05766, P_KWMTBOMO06225, P_KWMTBOMO07445, P_KWMTBOMO07490, P_KWMTBO…	0.00318507	Gene Ontology	Egg	FBgn0264492, FBgn0001330, FBgn0011606, FBgn0003371, FBgn0024992, FBgn0029664, FBgn0025615, FBgn0263237, FBgn0024332, FBgn0024332, FBgn0024332, FBgn0029798, FBgn0028360, FBgn0025815, FBgn0029979, FBgn0027330, FBgn0030086, FBgn0010269, FBgn0020306, FBgn0003731, FBgn0034792, FBgn0019949, FBgn0262619, FBgn0034950, FBgn0034976, FBgn0023081, FBgn0035039, FBgn0035001, FBgn0035064, FBgn0027587, FBgn00351…	ATP binding	MF
GO:0005576	24	88	330	5018	1.23722e-07	4.14533200327015	P_KWMTBOMO00962, P_KWMTBOMO03092, P_KWMTBOMO03709, P_KWMTBOMO03710, P_KWMTBOMO03961, P_KWMTBOMO04396, P_KWMTBOMO06105, P_KWMTBOMO06450, P_KWMTBOMO08356, P_KWMTBOMO08845, P_KWMTBOMO09649, P_KWMTBOMO10061, P_KWMTBOMO10313, P_KWMTBOMO10882, P_KWMTBOMO12463, P_KWMTBOMO12505, P_KWMTBOMO13908, P_KWMTBOMO13985, P_KWMTBOMO01476, P_KWMTBOMO03393, P_KWMTBOMO04771, P_KWMTBOMO09650, P_KWMTBOMO13852, P_KWMTBO…	0.00010154	Gene Ontology	Larva	FBgn0011770, FBgn0035325, FBgn0052302, FBgn0030362, FBgn0022355, FBgn0036226, FBgn0036226, FBgn0036226, FBgn0036229, FBgn0036229, FBgn0036229, FBgn0040321, FBgn0000116, FBgn0035679, FBgn0043783, FBgn0052445, FBgn0010225, FBgn0031737, FBgn0011283, FBgn0032889, FBgn0051673, FBgn0051674, FBgn0037906, FBgn0037906, FBgn0038257, FBgn0046880, FBgn0000078, FBgn0000079, FBgn0012042, FBgn0012042, FBgn00415…	extracellular region	CC
GO:0005576	9	103	61	5287	1.06375e-05	7.5664872071706	P_KWMTBOMO01825, P_KWMTBOMO02300, P_KWMTBOMO03801, P_KWMTBOMO05081, P_KWMTBOMO08135, P_KWMTBOMO08752, P_KWMTBOMO10314, P_KWMTBOMO12881, P_KWMTBOMO12920	0.00568486	Gene Ontology	Pupa	FBgn0035379, FBgn0002926, FBgn0022770, FBgn0261534, FBgn0026721, FBgn0034030, FBgn0039896, FBgn0036681, FBgn0260386	extracellular region	CC
GO:0005615	39	143	315	4963	1.10287e-11	4.29498856095513	P_KWMTBOMO00787, P_KWMTBOMO01029, P_KWMTBOMO01973, P_KWMTBOMO03172, P_KWMTBOMO03537, P_KWMTBOMO03709, P_KWMTBOMO03710, P_KWMTBOMO05339, P_KWMTBOMO06524, P_KWMTBOMO08445, P_KWMTBOMO08642, P_KWMTBOMO08926, P_KWMTBOMO09526, P_KWMTBOMO10647, P_KWMTBOMO10649, P_KWMTBOMO10651, P_KWMTBOMO10654, P_KWMTBOMO10973, P_KWMTBOMO10987, P_KWMTBOMO11042, P_KWMTBOMO11043, P_KWMTBOMO11044, P_KWMTBOMO12844, P_KWMTBO…	2.41371e-08	Gene Ontology	Larva	FBgn0029811, FBgn0010470, FBgn0020509, FBgn0030362, FBgn0001218, FBgn0022355, FBgn0036738, FBgn0036738, FBgn0036738, FBgn0036738, FBgn0036738, FBgn0036738, FBgn0036738, FBgn0036738, FBgn0036738, FBgn0036738, FBgn0036738, FBgn0036738, FBgn0036738, FBgn0036738, FBgn0036495, FBgn0014002, FBgn0035886, FBgn0035886, FBgn0035886, FBgn0035886, FBgn0035886, FBgn0035886, FBgn0035886, FBgn0035886, FBgn00358…	extracellular space	CC
GO:0005634	888	340	2040	2192	4.82854e-52	2.80585078600527	P_KWMTBOMO00550, P_KWMTBOMO00660, P_KWMTBOMO00687, P_KWMTBOMO01076, P_KWMTBOMO01219, P_KWMTBOMO01271, P_KWMTBOMO01435, P_KWMTBOMO01458, P_KWMTBOMO01564, P_KWMTBOMO01565, P_KWMTBOMO01701, P_KWMTBOMO01748, P_KWMTBOMO01960, P_KWMTBOMO01993, P_KWMTBOMO02203, P_KWMTBOMO02230, P_KWMTBOMO02273, P_KWMTBOMO02567, P_KWMTBOMO02574, P_KWMTBOMO02697, P_KWMTBOMO02715, P_KWMTBOMO02751, P_KWMTBOMO02820, P_KWMTBO…	2.2192e-47	Gene Ontology	Egg	FBgn0264492, FBgn0040372, FBgn0025635, FBgn0003575, FBgn0025634, FBgn0025637, FBgn0015799, FBgn0025639, FBgn0040339, FBgn0040347, FBgn0026143, FBgn0024364, FBgn0023509, FBgn0023522, FBgn0261954, FBgn0025629, FBgn0023518, FBgn0023515, FBgn0023528, FBgn0000377, FBgn0004655, FBgn0040066, FBgn0004643, FBgn0011606, FBgn0003371, FBgn0003068, FBgn0024993, FBgn0000376, FBgn0004647, FBgn0266570, FBgn00260…	nucleus	CC
GO:0005654	105	30	2823	2502	3.45979e-09	3.10121817803713	P_KWMTBOMO01076, P_KWMTBOMO01788, P_KWMTBOMO01881, P_KWMTBOMO03146, P_KWMTBOMO03147, P_KWMTBOMO03760, P_KWMTBOMO05149, P_KWMTBOMO05428, P_KWMTBOMO06091, P_KWMTBOMO06920, P_KWMTBOMO07333, P_KWMTBOMO07597, P_KWMTBOMO07682, P_KWMTBOMO08203, P_KWMTBOMO09472, P_KWMTBOMO09980, P_KWMTBOMO12117, P_KWMTBOMO12962, P_KWMTBOMO13520, P_KWMTBOMO15146, P_KWMTBOMO16454, P_KWMTBOMO00511, P_KWMTBOMO01482, P_KWMTBO…	4.29762e-06	Gene Ontology	Egg	FBgn0003575, FBgn0023509, FBgn0261954, FBgn0003371, FBgn0014024, FBgn0263237, FBgn0026144, FBgn0030061, FBgn0026206, FBgn0261617, FBgn0052676, FBgn0034572, FBgn0011726, FBgn0028411, FBgn0035254, FBgn0027903, FBgn0035235, FBgn0035357, FBgn0035357, FBgn0027616, FBgn0003321, FBgn0030342, FBgn0029133, FBgn0030507, FBgn0030529, FBgn0259789, FBgn0036571, FBgn0263600, FBgn0036337, FBgn0036305, FBgn00262…	nucleoplasm	CC
GO:0005700	84	20	2844	2512	5.06627e-09	3.70876657871476	P_KWMTBOMO02567, P_KWMTBOMO02751, P_KWMTBOMO03297, P_KWMTBOMO03860, P_KWMTBOMO03914, P_KWMTBOMO04811, P_KWMTBOMO05279, P_KWMTBOMO05464, P_KWMTBOMO06265, P_KWMTBOMO07326, P_KWMTBOMO09235, P_KWMTBOMO09472, P_KWMTBOMO09635, P_KWMTBOMO09960, P_KWMTBOMO00688, P_KWMTBOMO05890, P_KWMTBOMO06731, P_KWMTBOMO07825, P_KWMTBOMO08365, P_KWMTBOMO15617, P_KWMTBOMO15781, P_KWMTBOMO00089, P_KWMTBOMO00314, P_KWMTBO…	5.97041e-06	Gene Ontology	Egg	FBgn0003575, FBgn0023509, FBgn0261954, FBgn0023518, FBgn0004655, FBgn0261617, FBgn0019949, FBgn0263667, FBgn0035025, FBgn0035026, FBgn0035357, FBgn0035357, FBgn0015805, FBgn0003277, FBgn0004924, FBgn0002914, FBgn0030891, FBgn0087008, FBgn0013799, FBgn0262519, FBgn0014037, FBgn0029094, FBgn0025455, FBgn0000212, FBgn0004396, FBgn0020388, FBgn0082598, FBgn0263933, FBgn0037093, FBgn0003042, FBgn00373…	polytene chromosome	CC
GO:0005730	115	37	2813	2495	1.13149e-08	2.75610679200273	P_KWMTBOMO00687, P_KWMTBOMO01532, P_KWMTBOMO01897, P_KWMTBOMO03297, P_KWMTBOMO03760, P_KWMTBOMO04151, P_KWMTBOMO05670, P_KWMTBOMO05894, P_KWMTBOMO05910, P_KWMTBOMO06258, P_KWMTBOMO07592, P_KWMTBOMO08404, P_KWMTBOMO09425, P_KWMTBOMO10527, P_KWMTBOMO12167, P_KWMTBOMO12962, P_KWMTBOMO13703, P_KWMTBOMO14962, P_KWMTBOMO15143, P_KWMTBOMO15355, P_KWMTBOMO16262, P_KWMTBOMO01050, P_KWMTBOMO01966, P_KWMTBO…	1.20938e-05	Gene Ontology	Egg	FBgn0001341, FBgn0040339, FBgn0261954, FBgn0023527, FBgn0001330, FBgn0266570, FBgn0026079, FBgn0029714, FBgn0029755, FBgn0263237, FBgn0010292, FBgn0030000, FBgn0030061, FBgn0030063, FBgn0027330, FBgn0052708, FBgn0052706, FBgn0030085, FBgn0034734, FBgn0003062, FBgn0034939, FBgn0034933, FBgn0034923, FBgn0034915, FBgn0010278, FBgn0259937, FBgn0052344, FBgn0002183, FBgn0035336, FBgn0035370, FBgn00355…	nucleolus	CC
GO:0005737	674	471	2254	2061	3.52456e-05	1.30839767055586	P_KWMTBOMO00272, P_KWMTBOMO00545, P_KWMTBOMO01043, P_KWMTBOMO01271, P_KWMTBOMO01435, P_KWMTBOMO01502, P_KWMTBOMO01564, P_KWMTBOMO01565, P_KWMTBOMO01800, P_KWMTBOMO01896, P_KWMTBOMO02270, P_KWMTBOMO02325, P_KWMTBOMO02697, P_KWMTBOMO02766, P_KWMTBOMO02820, P_KWMTBOMO02824, P_KWMTBOMO02836, P_KWMTBOMO03003, P_KWMTBOMO03147, P_KWMTBOMO03893, P_KWMTBOMO04064, P_KWMTBOMO04113, P_KWMTBOMO04201, P_KWMTBO…	0.015727	Gene Ontology	Egg	FBgn0031094, FBgn0031090, FBgn0264492, FBgn0000316, FBgn0025637, FBgn0026143, FBgn0266284, FBgn0023508, FBgn0025628, FBgn0023515, FBgn0003116, FBgn0027296, FBgn0001404, FBgn0011606, FBgn0003371, FBgn0003068, FBgn0004647, FBgn0029676, FBgn0260484, FBgn0029706, FBgn0000635, FBgn0026079, FBgn0029693, FBgn0022768, FBgn0262699, FBgn0029713, FBgn0011760, FBgn0014024, FBgn0263237, FBgn0003139, FBgn00283…	cytoplasm	CC
GO:0005739	88	317	491	4564	7.20711e-12	2.57979823750424	P_KWMTBOMO00279, P_KWMTBOMO00789, P_KWMTBOMO01170, P_KWMTBOMO01304, P_KWMTBOMO01420, P_KWMTBOMO01431, P_KWMTBOMO02053, P_KWMTBOMO02269, P_KWMTBOMO02354, P_KWMTBOMO02500, P_KWMTBOMO02914, P_KWMTBOMO03120, P_KWMTBOMO04168, P_KWMTBOMO04534, P_KWMTBOMO04783, P_KWMTBOMO04917, P_KWMTBOMO05069, P_KWMTBOMO05075, P_KWMTBOMO05611, P_KWMTBOMO06006, P_KWMTBOMO06232, P_KWMTBOMO06401, P_KWMTBOMO06454, P_KWMTBO…	1.65619e-08	Gene Ontology	Adult	FBgn0029594, FBgn0023507, FBgn0261955, FBgn0029969, FBgn0028342, FBgn0011211, FBgn0020764, FBgn0025352, FBgn0035032, FBgn0011361, FBgn0035266, FBgn0035228, FBgn0266582, FBgn0003360, FBgn0030481, FBgn0040871, FBgn0027601, FBgn0026666, FBgn0260747, FBgn0030853, FBgn0021765, FBgn0030966, FBgn0027291, FBgn0031066, FBgn0022774, FBgn0036887, FBgn0036762, FBgn0010352, FBgn0250814, FBgn0026409, FBgn00114…	mitochondrion	CC
GO:0005747	35	0	544	4881	3.0479e-35	Inf	P_KWMTBOMO00592, P_KWMTBOMO00782, P_KWMTBOMO01420, P_KWMTBOMO01423, P_KWMTBOMO01752, P_KWMTBOMO01933, P_KWMTBOMO02936, P_KWMTBOMO02941, P_KWMTBOMO03066, P_KWMTBOMO04534, P_KWMTBOMO04783, P_KWMTBOMO05193, P_KWMTBOMO05700, P_KWMTBOMO06454, P_KWMTBOMO07415, P_KWMTBOMO07771, P_KWMTBOMO08791, P_KWMTBOMO09312, P_KWMTBOMO09598, P_KWMTBOMO10285, P_KWMTBOMO10596, P_KWMTBOMO11060, P_KWMTBOMO11201, P_KWMTBO…	7.00407e-31	Gene Ontology	Adult	FBgn0025839, FBgn0029868, FBgn0029888, FBgn0029971, FBgn0017566, FBgn0034576, FBgn0034645, FBgn0035046, FBgn0011361, FBgn0266582, FBgn0030292, FBgn0030605, FBgn0030718, FBgn0030853, FBgn0031021, FBgn0011455, FBgn0047038, FBgn0040705, FBgn0021967, FBgn0031505, FBgn0031436, FBgn0031228, FBgn0037001, FBgn0031684, FBgn0031771, FBgn0032511, FBgn0001989, FBgn0017567, FBgn0027785, FBgn0019957, FBgn00396…	mitochondrial respiratory chain complex I	CC
GO:0005750	6	0	573	4881	1.38938e-06	Inf	P_KWMTBOMO02269, P_KWMTBOMO02907, P_KWMTBOMO06474, P_KWMTBOMO06660, P_KWMTBOMO07814, P_KWMTBOMO09636	0.000967516	Gene Ontology	Adult	FBgn0030733, FBgn0036728, FBgn0250814, FBgn0035600, FBgn0021906, FBgn0039576, FBgn0050354, FBgn0260008	mitochondrial respiratory chain complex III	CC
GO:0005751	7	2	572	4879	4.33516e-06	29.8207679784808	P_KWMTBOMO00789, P_KWMTBOMO03120, P_KWMTBOMO04652, P_KWMTBOMO06913, P_KWMTBOMO11812, P_KWMTBOMO12189, P_KWMTBOMO03176	0.00263584	Gene Ontology	Adult	FBgn0052230, FBgn0034877, FBgn0031066, FBgn0031830, FBgn0032833, FBgn0019624, FBgn0040773	mitochondrial respiratory chain complex IV	CC
GO:0005753	5	0	574	4881	1.3204e-05	Inf	P_KWMTBOMO05069, P_KWMTBOMO05075, P_KWMTBOMO10128, P_KWMTBOMO14850, P_KWMTBOMO14939	0.0068186	Gene Ontology	Adult	FBgn0035032, FBgn0038224, FBgn0016119, FBgn0010217, FBgn0010217	mitochondrial proton-transporting ATP synthase complex	CC
GO:0005813	58	16	2870	2516	7.85123e-06	3.17709980635553	P_KWMTBOMO01112, P_KWMTBOMO02276, P_KWMTBOMO05852, P_KWMTBOMO08772, P_KWMTBOMO09980, P_KWMTBOMO13520, P_KWMTBOMO14773, P_KWMTBOMO15911, P_KWMTBOMO15978, P_KWMTBOMO01397, P_KWMTBOMO02437, P_KWMTBOMO03675, P_KWMTBOMO03678, P_KWMTBOMO03956, P_KWMTBOMO05676, P_KWMTBOMO05893, P_KWMTBOMO07841, P_KWMTBOMO07932, P_KWMTBOMO08300, P_KWMTBOMO08740, P_KWMTBOMO10897, P_KWMTBOMO12662, P_KWMTBOMO13561, P_KWMTBO…	0.00424521	Gene Ontology	Egg	FBgn0003371, FBgn0262699, FBgn0000405, FBgn0035073, FBgn0004378, FBgn0035295, FBgn0035411, FBgn0001233, FBgn0010317, FBgn0030276, FBgn0030268, FBgn0030694, FBgn0026430, FBgn0003124, FBgn0053052, FBgn0027500, FBgn0036480, FBgn0001108, FBgn0026432, FBgn0031519, FBgn0260639, FBgn0015600, FBgn0031395, FBgn0026371, FBgn0261004, FBgn0040208, FBgn0031696, FBgn0011230, FBgn0026431, FBgn0001086, FBgn00012…	centrosome	CC
GO:0005886	50	386	304	4720	3.50758e-05	2.01085684667308	P_KWMTBOMO01839, P_KWMTBOMO02996, P_KWMTBOMO03092, P_KWMTBOMO04053, P_KWMTBOMO04229, P_KWMTBOMO04249, P_KWMTBOMO04605, P_KWMTBOMO05339, P_KWMTBOMO08629, P_KWMTBOMO08820, P_KWMTBOMO10253, P_KWMTBOMO10718, P_KWMTBOMO12335, P_KWMTBOMO13908, P_KWMTBOMO15650, P_KWMTBOMO00003, P_KWMTBOMO00373, P_KWMTBOMO00396, P_KWMTBOMO00397, P_KWMTBOMO00472, P_KWMTBOMO00993, P_KWMTBOMO01557, P_KWMTBOMO01641, P_KWMTBO…	0.015727	Gene Ontology	Larva	FBgn0031081, FBgn0028665, FBgn0024332, FBgn0027106, FBgn0030056, FBgn0025878, FBgn0030638, FBgn0030706, FBgn0030747, FBgn0030746, FBgn0030796, FBgn0022355, FBgn0036501, FBgn0036043, FBgn0036007, FBgn0004244, FBgn0000116, FBgn0011603, FBgn0031449, FBgn0000579, FBgn0015324, FBgn0031703, FBgn0015777, FBgn0011676, FBgn0010497, FBgn0263598, FBgn0265262, FBgn0028513, FBgn0012037, FBgn0051988, FBgn00516…	plasma membrane	CC
GO:0006099	12	7	567	4874	4.53927e-08	14.7210725986166	P_KWMTBOMO00279, P_KWMTBOMO08991, P_KWMTBOMO09474, P_KWMTBOMO12761, P_KWMTBOMO13235, P_KWMTBOMO13907, P_KWMTBOMO14160, P_KWMTBOMO14761, P_KWMTBOMO15652, P_KWMTBOMO07789, P_KWMTBOMO10508, P_KWMTBOMO15500	4.34635e-05	Gene Ontology	Adult	FBgn0261955, FBgn0027291, FBgn0010352, FBgn0052026, FBgn0010100, FBgn0037643, FBgn0037862, FBgn0037891, FBgn0037873, FBgn0262559, FBgn0038922, FBgn0039358, FBgn0014028, FBgn0033523, FBgn0033274	tricarboxylic acid cycle	BP
GO:0006120	12	1	567	4880	2.1445e-11	103.132757645012	P_KWMTBOMO00782, P_KWMTBOMO01752, P_KWMTBOMO01933, P_KWMTBOMO02936, P_KWMTBOMO06454, P_KWMTBOMO07415, P_KWMTBOMO08791, P_KWMTBOMO09598, P_KWMTBOMO10596, P_KWMTBOMO11974, P_KWMTBOMO12166, P_KWMTBOMO14186	3.94246e-08	Gene Ontology	Adult	FBgn0025839, FBgn0029888, FBgn0035046, FBgn0030853, FBgn0031505, FBgn0031684, FBgn0031771, FBgn0032511, FBgn0001989, FBgn0017567, FBgn0019957, FBgn0039909	mitochondrial electron transport, NADH to ubiquinone	BP
GO:0006122	7	0	572	4881	1.45969e-07	Inf	P_KWMTBOMO01304, P_KWMTBOMO02269, P_KWMTBOMO02907, P_KWMTBOMO06474, P_KWMTBOMO06660, P_KWMTBOMO07814, P_KWMTBOMO09636	0.000117697	Gene Ontology	Adult	FBgn0030733, FBgn0036728, FBgn0250814, FBgn0035600, FBgn0021906, FBgn0000409, FBgn0039576, FBgn0050354, FBgn0260008	mitochondrial electron transport, ubiquinol to cytochrome c	BP
GO:0006123	6	2	573	4879	3.22178e-05	25.5116354780675	P_KWMTBOMO00789, P_KWMTBOMO01304, P_KWMTBOMO03120, P_KWMTBOMO04652, P_KWMTBOMO11812, P_KWMTBOMO12189	0.0146607	Gene Ontology	Adult	FBgn0034877, FBgn0031830, FBgn0000409, FBgn0032833, FBgn0019624, FBgn0040773	mitochondrial electron transport, cytochrome c to oxygen	BP
GO:0006260	20	0	2908	2532	3.75366e-06	Inf	P_KWMTBOMO04079, P_KWMTBOMO05150, P_KWMTBOMO09276, P_KWMTBOMO14634, P_KWMTBOMO01116, P_KWMTBOMO01365, P_KWMTBOMO01805, P_KWMTBOMO02151, P_KWMTBOMO04469, P_KWMTBOMO04502, P_KWMTBOMO06027, P_KWMTBOMO06568, P_KWMTBOMO06630, P_KWMTBOMO07327, P_KWMTBOMO08200, P_KWMTBOMO09418, P_KWMTBOMO11276, P_KWMTBOMO13134, P_KWMTBOMO13405, P_KWMTBOMO15657	0.00236326	Gene Ontology	Egg	FBgn0026143, FBgn0029798, FBgn0025815, FBgn0260985, FBgn0004924, FBgn0040290, FBgn0031540, FBgn0024887, FBgn0259676, FBgn0004913, FBgn0011703, FBgn0032906, FBgn0032929, FBgn0014861, FBgn0010173, FBgn0015270, FBgn0005655, FBgn0000996, FBgn0005654, FBgn0015929	DNA replication	BP
GO:0006261	20	1	2908	2531	3.86958e-05	17.4029778095766	P_KWMTBOMO05783, P_KWMTBOMO08504, P_KWMTBOMO05150, P_KWMTBOMO06782, P_KWMTBOMO10291, P_KWMTBOMO15069, P_KWMTBOMO15282, P_KWMTBOMO01805, P_KWMTBOMO02881, P_KWMTBOMO04502, P_KWMTBOMO04595, P_KWMTBOMO05803, P_KWMTBOMO08200, P_KWMTBOMO08987, P_KWMTBOMO09150, P_KWMTBOMO09200, P_KWMTBOMO13405, P_KWMTBOMO13813, P_KWMTBOMO14466, P_KWMTBOMO16238	0.0167779	Gene Ontology	Egg	FBgn0260985, FBgn0030871, FBgn0263600, FBgn0011762, FBgn0035644, FBgn0259676, FBgn0031875, FBgn0032244, FBgn0028700, FBgn0004406, FBgn0010173, FBgn0015270, FBgn0259113, FBgn0264326, FBgn0039403, FBgn0005655, FBgn0033890, FBgn0043002, FBgn0004407, FBgn0005696	DNA-templated DNA replication	BP
GO:0006281	45	5	2883	2527	3.04514e-08	7.8864847745565	P_KWMTBOMO02704, P_KWMTBOMO10177, P_KWMTBOMO12377, P_KWMTBOMO15422, P_KWMTBOMO04505, P_KWMTBOMO01485, P_KWMTBOMO01820, P_KWMTBOMO01991, P_KWMTBOMO03831, P_KWMTBOMO03856, P_KWMTBOMO04465, P_KWMTBOMO04478, P_KWMTBOMO05893, P_KWMTBOMO06038, P_KWMTBOMO07413, P_KWMTBOMO09276, P_KWMTBOMO09797, P_KWMTBOMO10291, P_KWMTBOMO10487, P_KWMTBOMO11972, P_KWMTBOMO13333, P_KWMTBOMO14826, P_KWMTBOMO15069, P_KWMTBO…	3.04249e-05	Gene Ontology	Egg	FBgn0040347, FBgn0014340, FBgn0262619, FBgn0260985, FBgn0030646, FBgn0030871, FBgn0025807, FBgn0036730, FBgn0036486, FBgn0040290, FBgn0263831, FBgn0260817, FBgn0026778, FBgn0004913, FBgn0031655, FBgn0031848, FBgn0031909, FBgn0032244, FBgn0028700, FBgn0037578, FBgn0002906, FBgn0260962, FBgn0038118, FBgn0024555, FBgn0025808, FBgn0086613, FBgn0038889, FBgn0264326, FBgn0266282, FBgn0003479, FBgn00345…	DNA repair	BP
GO:0006302	20	1	2908	2531	3.86958e-05	17.4029778095766	P_KWMTBOMO05256, P_KWMTBOMO06582, P_KWMTBOMO11058, P_KWMTBOMO12377, P_KWMTBOMO04505, P_KWMTBOMO06369, P_KWMTBOMO10392, P_KWMTBOMO09450, P_KWMTBOMO09625, P_KWMTBOMO13293, P_KWMTBOMO14826, P_KWMTBOMO15376, P_KWMTBOMO03985, P_KWMTBOMO05233, P_KWMTBOMO05980, P_KWMTBOMO06209, P_KWMTBOMO06630, P_KWMTBOMO07375, P_KWMTBOMO09049, P_KWMTBOMO09412	0.0167779	Gene Ontology	Egg	FBgn0002707, FBgn0263968, FBgn0035150, FBgn0004367, FBgn0040290, FBgn0263831, FBgn0260817, FBgn0002989, FBgn0037141, FBgn0015075, FBgn0002906, FBgn0002905, FBgn0038704, FBgn0038889, FBgn0003482, FBgn0003479, FBgn0039858, FBgn0033549, FBgn0010247, FBgn0034728	double-strand break repair	BP
GO:0006325	31	4	2897	2528	1.08675e-05	6.76105947823698	P_KWMTBOMO03914, P_KWMTBOMO04674, P_KWMTBOMO05973, P_KWMTBOMO07682, P_KWMTBOMO08203, P_KWMTBOMO15048, P_KWMTBOMO16044, P_KWMTBOMO01036, P_KWMTBOMO07825, P_KWMTBOMO09643, P_KWMTBOMO12037, P_KWMTBOMO00160, P_KWMTBOMO00886, P_KWMTBOMO03385, P_KWMTBOMO05631, P_KWMTBOMO06038, P_KWMTBOMO06071, P_KWMTBOMO06632, P_KWMTBOMO10401, P_KWMTBOMO12968, P_KWMTBOMO13201, P_KWMTBOMO13691, P_KWMTBOMO15063, P_KWMTBO…	0.00574106	Gene Ontology	Egg	FBgn0025634, FBgn0004655, FBgn0030082, FBgn0020306, FBgn0010228, FBgn0010228, FBgn0004362, FBgn0004362, FBgn0024510, FBgn0061200, FBgn0260397, FBgn0029094, FBgn0031759, FBgn0024227, FBgn0014127, FBgn0037573, FBgn0015396, FBgn0003862, FBgn0023097, FBgn0039019, FBgn0039557, FBgn0051618, FBgn0261119, FBgn0003044, FBgn0086895, FBgn0011604, FBgn0013756, FBgn0000581, FBgn0033210, FBgn0053808, FBgn00538…	chromatin organization	BP
GO:0006338	43	5	2885	2527	8.71479e-08	7.53076992298563	P_KWMTBOMO02395, P_KWMTBOMO02574, P_KWMTBOMO08310, P_KWMTBOMO15627, P_KWMTBOMO16044, P_KWMTBOMO00688, P_KWMTBOMO01317, P_KWMTBOMO03979, P_KWMTBOMO07825, P_KWMTBOMO10175, P_KWMTBOMO15781, P_KWMTBOMO00160, P_KWMTBOMO00833, P_KWMTBOMO00948, P_KWMTBOMO01361, P_KWMTBOMO01879, P_KWMTBOMO03633, P_KWMTBOMO04544, P_KWMTBOMO05620, P_KWMTBOMO05720, P_KWMTBOMO06632, P_KWMTBOMO08022, P_KWMTBOMO08213, P_KWMTBO…	7.41726e-05	Gene Ontology	Egg	FBgn0040066, FBgn0000042, FBgn0004656, FBgn0030093, FBgn0020307, FBgn0015268, FBgn0000541, FBgn0004924, FBgn0061200, FBgn0030891, FBgn0087008, FBgn0000212, FBgn0020388, FBgn0036004, FBgn0002989, FBgn0011715, FBgn0031759, FBgn0031876, FBgn0027490, FBgn0028926, FBgn0032691, FBgn0037555, FBgn0037741, FBgn0040078, FBgn0020496, FBgn0263979, FBgn0002783, FBgn0038576, FBgn0039227, FBgn0039280, FBgn00257…	chromatin remodeling	BP
GO:0006355	102	17	2826	2515	6.15397e-14	5.33829568352506	P_KWMTBOMO01701, P_KWMTBOMO01993, P_KWMTBOMO02273, P_KWMTBOMO02574, P_KWMTBOMO04009, P_KWMTBOMO06920, P_KWMTBOMO08165, P_KWMTBOMO08310, P_KWMTBOMO09433, P_KWMTBOMO11654, P_KWMTBOMO12039, P_KWMTBOMO12142, P_KWMTBOMO13366, P_KWMTBOMO15048, P_KWMTBOMO15200, P_KWMTBOMO00352, P_KWMTBOMO00688, P_KWMTBOMO01317, P_KWMTBOMO02012, P_KWMTBOMO02310, P_KWMTBOMO02979, P_KWMTBOMO04442, P_KWMTBOMO06731, P_KWMTBO…	2.17567e-10	Gene Ontology	Egg	FBgn0025635, FBgn0027791, FBgn0000376, FBgn0024973, FBgn0026080, FBgn0026080, FBgn0026080, FBgn0029861, FBgn0004656, FBgn0020306, FBgn0034650, FBgn0020307, FBgn0034763, FBgn0015268, FBgn0000541, FBgn0035205, FBgn0035518, FBgn0015805, FBgn0002723, FBgn0030486, FBgn0030530, FBgn0002914, FBgn0004227, FBgn0061200, FBgn0030788, FBgn0265784, FBgn0030943, FBgn0030945, FBgn0017578, FBgn0020388, FBgn00160…	regulation of DNA-templated transcription	BP
GO:0006357	166	80	2762	2452	4.35866e-06	1.84190117469033	P_KWMTBOMO00660, P_KWMTBOMO01219, P_KWMTBOMO01458, P_KWMTBOMO01960, P_KWMTBOMO02273, P_KWMTBOMO02574, P_KWMTBOMO03297, P_KWMTBOMO03391, P_KWMTBOMO04009, P_KWMTBOMO04365, P_KWMTBOMO04674, P_KWMTBOMO04765, P_KWMTBOMO05383, P_KWMTBOMO05395, P_KWMTBOMO05428, P_KWMTBOMO06920, P_KWMTBOMO06968, P_KWMTBOMO07324, P_KWMTBOMO07872, P_KWMTBOMO07894, P_KWMTBOMO09032, P_KWMTBOMO09235, P_KWMTBOMO09472, P_KWMTBO…	0.00263584	Gene Ontology	Egg	FBgn0025635, FBgn0040339, FBgn0023509, FBgn0029822, FBgn0010228, FBgn0010228, FBgn0004362, FBgn0004362, FBgn0034707, FBgn0020307, FBgn0034795, FBgn0003900, FBgn0266083, FBgn0266129, FBgn0000541, FBgn0035137, FBgn0035145, FBgn0035149, FBgn0265574, FBgn0013753, FBgn0013755, FBgn0035357, FBgn0035357, FBgn0035370, FBgn0002723, FBgn0000618, FBgn0025463, FBgn0000611, FBgn0030891, FBgn0265784, FBgn02597…	regulation of transcription by RNA polymerase II	BP
GO:0006364	36	7	2892	2525	3.20188e-05	4.48910816959468	P_KWMTBOMO03760, P_KWMTBOMO07592, P_KWMTBOMO08376, P_KWMTBOMO11570, P_KWMTBOMO12242, P_KWMTBOMO03469, P_KWMTBOMO15506, P_KWMTBOMO03236, P_KWMTBOMO04436, P_KWMTBOMO04440, P_KWMTBOMO04762, P_KWMTBOMO04968, P_KWMTBOMO05057, P_KWMTBOMO06578, P_KWMTBOMO07587, P_KWMTBOMO08612, P_KWMTBOMO08964, P_KWMTBOMO11404, P_KWMTBOMO12759, P_KWMTBOMO13996, P_KWMTBOMO14752, P_KWMTBOMO15532, P_KWMTBOMO15547, P_KWMTBO…	0.0146607	Gene Ontology	Egg	FBgn0024364, FBgn0023514, FBgn0023527, FBgn0026702, FBgn0010292, FBgn0030061, FBgn0030063, FBgn0259937, FBgn0052344, FBgn0035524, FBgn0030704, FBgn0030855, FBgn0036405, FBgn0035986, FBgn0002899, FBgn0035831, FBgn0020305, FBgn0032051, FBgn0032408, FBgn0032919, FBgn0038146, FBgn0261286, FBgn0010926, FBgn0010770, FBgn0038964, FBgn0039274, FBgn0034232, FBgn0262560, FBgn0034073, FBgn0263510, FBgn00275…	rRNA processing	BP
GO:0006508	35	83	319	5023	4.29315e-15	6.6351154500884	P_KWMTBOMO01029, P_KWMTBOMO03010, P_KWMTBOMO04893, P_KWMTBOMO05167, P_KWMTBOMO05339, P_KWMTBOMO05959, P_KWMTBOMO06233, P_KWMTBOMO06947, P_KWMTBOMO07411, P_KWMTBOMO07701, P_KWMTBOMO08722, P_KWMTBOMO09416, P_KWMTBOMO10647, P_KWMTBOMO10649, P_KWMTBOMO10651, P_KWMTBOMO10654, P_KWMTBOMO10973, P_KWMTBOMO10987, P_KWMTBOMO10998, P_KWMTBOMO11042, P_KWMTBOMO11043, P_KWMTBOMO11044, P_KWMTBOMO11876, P_KWMTBO…	2.81876e-11	Gene Ontology	Larva	FBgn0031081, FBgn0034796, FBgn0034796, FBgn0034796, FBgn0052483, FBgn0035154, FBgn0036738, FBgn0036738, FBgn0036738, FBgn0036738, FBgn0036738, FBgn0036738, FBgn0036738, FBgn0036738, FBgn0036738, FBgn0036738, FBgn0036738, FBgn0036738, FBgn0036738, FBgn0036738, FBgn0035886, FBgn0035886, FBgn0035886, FBgn0035886, FBgn0035886, FBgn0035886, FBgn0035886, FBgn0035886, FBgn0035886, FBgn0035886, FBgn00358…	proteolysis	BP
GO:0006606	29	1	2899	2531	1.93143e-07	25.3112836359817	P_KWMTBOMO06265, P_KWMTBOMO06976, P_KWMTBOMO16356, P_KWMTBOMO00160, P_KWMTBOMO01191, P_KWMTBOMO02198, P_KWMTBOMO02329, P_KWMTBOMO02528, P_KWMTBOMO05566, P_KWMTBOMO05856, P_KWMTBOMO06632, P_KWMTBOMO08618, P_KWMTBOMO08826, P_KWMTBOMO09080, P_KWMTBOMO10372, P_KWMTBOMO13600, P_KWMTBOMO00106, P_KWMTBOMO02060, P_KWMTBOMO02778, P_KWMTBOMO02934, P_KWMTBOMO05733, P_KWMTBOMO07960, P_KWMTBOMO08579, P_KWMTBO…	0.000153049	Gene Ontology	Egg	FBgn0010660, FBgn0028411, FBgn0035243, FBgn0020255, FBgn0027537, FBgn0061200, FBgn0031078, FBgn0026252, FBgn0024921, FBgn0031145, FBgn0031456, FBgn0087013, FBgn0027868, FBgn0032680, FBgn0262743, FBgn0037439, FBgn0027338, FBgn0038274, FBgn0039004, FBgn0039120, FBgn0039302, FBgn0266580, FBgn0034310, FBgn0034118, FBgn0053139, FBgn0033737, FBgn0013756, FBgn0033264, FBgn0033247, FBgn0021761, FBgn00337…	protein import into nucleus	BP
GO:0006616	4	1	350	5105	8.24944e-05	58.3129173989584	P_KWMTBOMO01918, P_KWMTBOMO02748, P_KWMTBOMO07600, P_KWMTBOMO12895	0.0318609	Gene Ontology	Larva	FBgn0040340, FBgn0031049, FBgn0086357, FBgn0010638, FBgn0033691	SRP-dependent cotranslational protein targeting to membrane, translocation	BP
GO:0006805	5	3	349	5103	5.302e-05	24.3415732576212	P_KWMTBOMO02793, P_KWMTBOMO10970, P_KWMTBOMO10971, P_KWMTBOMO05795, P_KWMTBOMO10969	0.0221527	Gene Ontology	Larva	FBgn0010383, FBgn0032713, FBgn0032713, FBgn0032713, FBgn0027070, FBgn0027070, FBgn0027070, FBgn0033887, FBgn0027074, FBgn0027074, FBgn0027074	xenobiotic metabolic process	BP
GO:0007035	5	1	349	5105	6.33702e-06	73.0051960762585	P_KWMTBOMO02064, P_KWMTBOMO05213, P_KWMTBOMO05357, P_KWMTBOMO07619, P_KWMTBOMO11096	0.00359567	Gene Ontology	Larva	FBgn0028665, FBgn0028667, FBgn0263598, FBgn0265262, FBgn0028670, FBgn0028671, FBgn0262736	vacuolar acidification	BP
GO:0008010	10	23	60	5367	4.52634e-12	38.7212779894542	P_KWMTBOMO03940, P_KWMTBOMO03943, P_KWMTBOMO09645, P_KWMTBOMO10434, P_KWMTBOMO12982, P_KWMTBOMO13011, P_KWMTBOMO13018, P_KWMTBOMO13147, P_KWMTBOMO13156, P_KWMTBOMO14286	1.15572e-08	Gene Ontology	Pupa	FBgn0029811, FBgn0029811, FBgn0029811, FBgn0035510, FBgn0036879, FBgn0020765, FBgn0004780, FBgn0004780, FBgn0004780, FBgn0004783, FBgn0004783, FBgn0004783, FBgn0004782, FBgn0004782, FBgn0004782, FBgn0004778, FBgn0004778, FBgn0004778, FBgn0038819, FBgn0033869, FBgn0033728, FBgn0250833, FBgn0250833, FBgn0250833, FBgn0033603	structural constituent of chitin-based larval cuticle	MF
GO:0008121	4	0	575	4881	0.000125289	Inf	P_KWMTBOMO02269, P_KWMTBOMO06474, P_KWMTBOMO07814, P_KWMTBOMO09636	0.0439562	Gene Ontology	Adult	FBgn0036728, FBgn0035600, FBgn0021906, FBgn0050354, FBgn0260008	ubiquinol-cytochrome-c reductase activity	MF
GO:0008137	12	0	567	4881	1.82494e-12	Inf	P_KWMTBOMO01423, P_KWMTBOMO01752, P_KWMTBOMO06454, P_KWMTBOMO07415, P_KWMTBOMO08791, P_KWMTBOMO09598, P_KWMTBOMO10596, P_KWMTBOMO11780, P_KWMTBOMO13200, P_KWMTBOMO13961, P_KWMTBOMO14186, P_KWMTBOMO04479	4.93378e-09	Gene Ontology	Adult	FBgn0025839, FBgn0029888, FBgn0017566, FBgn0266582, FBgn0030605, FBgn0030718, FBgn0030853, FBgn0031505, FBgn0031771, FBgn0017567, FBgn0039669, FBgn0033961, FBgn0039909	NADH dehydrogenase (ubiquinone) activity	MF
GO:0008150	11	208	59	5182	9.01402e-05	4.64259559316917	P_KWMTBOMO00263, P_KWMTBOMO00409, P_KWMTBOMO02721, P_KWMTBOMO03718, P_KWMTBOMO06684, P_KWMTBOMO06764, P_KWMTBOMO09108, P_KWMTBOMO13864, P_KWMTBOMO15126, P_KWMTBOMO15612, P_KWMTBOMO15834	0.0336884	Gene Ontology	Pupa	FBgn0052816, FBgn0000644, FBgn0029836, FBgn0036872, FBgn0052212, FBgn0036873, FBgn0036871, FBgn0036870, FBgn0036139, FBgn0037428, FBgn0037430, FBgn0050380, FBgn0030161, FBgn0037753, FBgn0052208, FBgn0052213, FBgn0052214, FBgn0263216	biological_process	BP
GO:0008298	15	0	2913	2532	8.57898e-05	Inf	P_KWMTBOMO12590, P_KWMTBOMO12602, P_KWMTBOMO03169, P_KWMTBOMO07587, P_KWMTBOMO08865, P_KWMTBOMO09450, P_KWMTBOMO15204, P_KWMTBOMO15376, P_KWMTBOMO02526, P_KWMTBOMO03985, P_KWMTBOMO04632, P_KWMTBOMO06482, P_KWMTBOMO09965, P_KWMTBOMO10777, P_KWMTBOMO11560	0.032586	Gene Ontology	Egg	FBgn0003891, FBgn0261797, FBgn0002899, FBgn0002989, FBgn0267790, FBgn0263396, FBgn0003483, FBgn0003482, FBgn0003479, FBgn0003520, FBgn0015754, FBgn0016034, FBgn0015925, FBgn0000562	intracellular mRNA localization	BP
GO:0015078	4	0	350	5106	1.73914e-05	Inf	P_KWMTBOMO12930, P_KWMTBOMO07619, P_KWMTBOMO14734, P_KWMTBOMO16196	0.00878361	Gene Ontology	Larva	FBgn0028667, FBgn0028662, FBgn0262736, FBgn0035521, FBgn0262511	proton transmembrane transporter activity	MF
GO:0015986	11	1	568	4880	1.90012e-10	94.3809599765387	P_KWMTBOMO02431, P_KWMTBOMO04168, P_KWMTBOMO05069, P_KWMTBOMO05075, P_KWMTBOMO06401, P_KWMTBOMO07247, P_KWMTBOMO11351, P_KWMTBOMO13723, P_KWMTBOMO14850, P_KWMTBOMO14939, P_KWMTBOMO16197	2.91099e-07	Gene Ontology	Adult	FBgn0028342, FBgn0011211, FBgn0019644, FBgn0010612, FBgn0038224, FBgn0016691, FBgn0016120, FBgn0016119, FBgn0020235, FBgn0010217, FBgn0010217	proton motive force-driven ATP synthesis	BP
GO:0016021	60	251	519	4630	1.83447e-06	2.13212984805506	P_KWMTBOMO01309, P_KWMTBOMO01486, P_KWMTBOMO04225, P_KWMTBOMO04633, P_KWMTBOMO05398, P_KWMTBOMO05541, P_KWMTBOMO07400, P_KWMTBOMO07742, P_KWMTBOMO07768, P_KWMTBOMO08974, P_KWMTBOMO10834, P_KWMTBOMO11005, P_KWMTBOMO12490, P_KWMTBOMO12772, P_KWMTBOMO14368, P_KWMTBOMO00330, P_KWMTBOMO00495, P_KWMTBOMO01285, P_KWMTBOMO03215, P_KWMTBOMO04230, P_KWMTBOMO04881, P_KWMTBOMO05350, P_KWMTBOMO05649, P_KWMTBO…	0.00123989	Gene Ontology	Adult	FBgn0023536, FBgn0040384, FBgn0029896, FBgn0050296, FBgn0034885, FBgn0034883, FBgn0263006, FBgn0035331, FBgn0035540, FBgn0017561, FBgn0030481, FBgn0045073, FBgn0031069, FBgn0036816, FBgn0052380, FBgn0004242, FBgn0019830, FBgn0026438, FBgn0037000, FBgn0037408, FBgn0051547, FBgn0031770, FBgn0032222, FBgn0010497, FBgn0028513, FBgn0028939, FBgn0052832, FBgn0037715, FBgn0037714, FBgn0086687, FBgn00384…	integral component of membrane	CC
GO:0016021	49	262	305	4844	2.42812e-09	2.96939785968258	P_KWMTBOMO00555, P_KWMTBOMO01376, P_KWMTBOMO01839, P_KWMTBOMO03113, P_KWMTBOMO04229, P_KWMTBOMO04584, P_KWMTBOMO05622, P_KWMTBOMO05914, P_KWMTBOMO06533, P_KWMTBOMO08020, P_KWMTBOMO08629, P_KWMTBOMO08968, P_KWMTBOMO08969, P_KWMTBOMO10253, P_KWMTBOMO10894, P_KWMTBOMO10895, P_KWMTBOMO12703, P_KWMTBOMO12930, P_KWMTBOMO13597, P_KWMTBOMO14815, P_KWMTBOMO00003, P_KWMTBOMO00396, P_KWMTBOMO00397, P_KWMTBO…	3.30012e-06	Gene Ontology	Larva	FBgn0031081, FBgn0024361, FBgn0029851, FBgn0027106, FBgn0035505, FBgn0030747, FBgn0030746, FBgn0027660, FBgn0011016, FBgn0036501, FBgn0028667, FBgn0036043, FBgn0004244, FBgn0261675, FBgn0261675, FBgn0011603, FBgn0031514, FBgn0037140, FBgn0037140, FBgn0037144, FBgn0037144, FBgn0032075, FBgn0025700, FBgn0024320, FBgn0024320, FBgn0010497, FBgn0028513, FBgn0028916, FBgn0010395, FBgn0037671, FBgn00531…	integral component of membrane	CC
GO:0016471	6	0	348	5106	7.13771e-08	Inf	P_KWMTBOMO02064, P_KWMTBOMO03401, P_KWMTBOMO05213, P_KWMTBOMO05357, P_KWMTBOMO11809, P_KWMTBOMO14546	6.30864e-05	Gene Ontology	Larva	FBgn0028665, FBgn0037671, FBgn0028670, FBgn0026753, FBgn0028671, FBgn0262515	vacuolar proton-transporting V-type ATPase complex	CC
GO:0016573	40	10	2888	2522	9.08912e-05	3.49223240723553	P_KWMTBOMO02395, P_KWMTBOMO03914, P_KWMTBOMO07894, P_KWMTBOMO08404, P_KWMTBOMO09235, P_KWMTBOMO12142, P_KWMTBOMO15200, P_KWMTBOMO00688, P_KWMTBOMO08365, P_KWMTBOMO11960, P_KWMTBOMO15774, P_KWMTBOMO00886, P_KWMTBOMO00948, P_KWMTBOMO01078, P_KWMTBOMO01276, P_KWMTBOMO01361, P_KWMTBOMO01820, P_KWMTBOMO01879, P_KWMTBOMO03566, P_KWMTBOMO05447, P_KWMTBOMO06071, P_KWMTBOMO06180, P_KWMTBOMO07055, P_KWMTBO…	0.0336884	Gene Ontology	Egg	FBgn0040066, FBgn0026080, FBgn0026080, FBgn0026080, FBgn0014340, FBgn0027330, FBgn0261617, FBgn0020306, FBgn0034975, FBgn0030891, FBgn0030945, FBgn0031043, FBgn0036374, FBgn0020388, FBgn0035766, FBgn0035624, FBgn0031876, FBgn0031873, FBgn0028387, FBgn0027490, FBgn0032321, FBgn0051866, FBgn0051865, FBgn0028926, FBgn0032691, FBgn0040078, FBgn0025802, FBgn0038016, FBgn0003862, FBgn0263979, FBgn00273…	histone acetylation	BP
GO:0017056	15	0	2913	2532	8.57898e-05	Inf	P_KWMTBOMO06265, P_KWMTBOMO16356, P_KWMTBOMO00160, P_KWMTBOMO02198, P_KWMTBOMO02528, P_KWMTBOMO06632, P_KWMTBOMO08618, P_KWMTBOMO08826, P_KWMTBOMO10372, P_KWMTBOMO13600, P_KWMTBOMO05733, P_KWMTBOMO08469, P_KWMTBOMO10021, P_KWMTBOMO12862, P_KWMTBOMO15456	0.032586	Gene Ontology	Egg	FBgn0010660, FBgn0027537, FBgn0061200, FBgn0030943, FBgn0031078, FBgn0027868, FBgn0038274, FBgn0038722, FBgn0039004, FBgn0039120, FBgn0034310, FBgn0034118, FBgn0033737, FBgn0013756, FBgn0021761, FBgn0033766	structural constituent of nuclear pore	MF
GO:0017085	5	3	349	5103	5.302e-05	24.3415732576212	P_KWMTBOMO07693, P_KWMTBOMO00396, P_KWMTBOMO00397, P_KWMTBOMO04516, P_KWMTBOMO07694	0.0221527	Gene Ontology	Larva	FBgn0036806, FBgn0036806, FBgn0036806, FBgn0038680, FBgn0038680, FBgn0038680, FBgn0038681, FBgn0038681, FBgn0038681, FBgn0034387, FBgn0034387, FBgn0034387, FBgn0004512, FBgn0004512, FBgn0053503, FBgn0053503, FBgn0053503, FBgn0050489, FBgn0050489, FBgn0050489, FBgn0037817, FBgn0037817, FBgn0037817	response to insecticide	BP
GO:0017171	21	38	333	5068	3.33145e-11	8.40400461029489	P_KWMTBOMO01029, P_KWMTBOMO05167, P_KWMTBOMO07411, P_KWMTBOMO07701, P_KWMTBOMO08930, P_KWMTBOMO09416, P_KWMTBOMO10647, P_KWMTBOMO10649, P_KWMTBOMO10651, P_KWMTBOMO10654, P_KWMTBOMO10973, P_KWMTBOMO10987, P_KWMTBOMO11042, P_KWMTBOMO11043, P_KWMTBOMO11044, P_KWMTBOMO13985, P_KWMTBOMO04343, P_KWMTBOMO08278, P_KWMTBOMO08279, P_KWMTBOMO08280, P_KWMTBOMO10988	5.67086e-08	Gene Ontology	Larva	FBgn0052483, FBgn0035154, FBgn0030362, FBgn0036738, FBgn0036738, FBgn0036738, FBgn0036738, FBgn0036738, FBgn0036738, FBgn0036738, FBgn0036738, FBgn0036738, FBgn0036738, FBgn0036738, FBgn0036738, FBgn0036738, FBgn0036738, FBgn0035886, FBgn0035886, FBgn0035886, FBgn0035886, FBgn0035886, FBgn0035886, FBgn0035886, FBgn0035886, FBgn0035886, FBgn0035886, FBgn0035886, FBgn0035886, FBgn0035886, FBgn00358…	serine hydrolase activity	MF
GO:0020037	11	26	343	5080	1.34748e-05	6.26152827619167	P_KWMTBOMO00340, P_KWMTBOMO07693, P_KWMTBOMO08212, P_KWMTBOMO04516, P_KWMTBOMO05795, P_KWMTBOMO05877, P_KWMTBOMO07694, P_KWMTBOMO09952, P_KWMTBOMO10195, P_KWMTBOMO10621, P_KWMTBOMO10920	0.00688113	Gene Ontology	Larva	FBgn0010383, FBgn0000261, FBgn0036806, FBgn0036806, FBgn0036806, FBgn0036575, FBgn0032061, FBgn0011676, FBgn0032809, FBgn0032810, FBgn0027657, FBgn0038680, FBgn0038680, FBgn0038680, FBgn0038681, FBgn0038681, FBgn0038681, FBgn0039519, FBgn0039519, FBgn0000473, FBgn0000473, FBgn0034387, FBgn0034387, FBgn0034387, FBgn0013773, FBgn0013773, FBgn0015714, FBgn0015714, FBgn0033978, FBgn0033978, FBgn00339…	heme binding	MF
GO:0022904	5	1	574	4880	7.2277e-05	42.4400119571286	P_KWMTBOMO01933, P_KWMTBOMO02941, P_KWMTBOMO05700, P_KWMTBOMO07260, P_KWMTBOMO15500	0.0281513	Gene Ontology	Adult	FBgn0047038, FBgn0031684, FBgn0040985, FBgn0027785, FBgn0014028	respiratory electron transport chain	BP
GO:0030717	21	2	2907	2530	0.000122052	9.13376995837867	P_KWMTBOMO02270, P_KWMTBOMO16044, P_KWMTBOMO16356, P_KWMTBOMO01567, P_KWMTBOMO01991, P_KWMTBOMO02198, P_KWMTBOMO07274, P_KWMTBOMO07587, P_KWMTBOMO11972, P_KWMTBOMO15204, P_KWMTBOMO15376, P_KWMTBOMO00716, P_KWMTBOMO01034, P_KWMTBOMO03985, P_KWMTBOMO04474, P_KWMTBOMO05733, P_KWMTBOMO06569, P_KWMTBOMO06833, P_KWMTBOMO07913, P_KWMTBOMO10180, P_KWMTBOMO11560	0.0438243	Gene Ontology	Egg	FBgn0004875, FBgn0262733, FBgn0027537, FBgn0002899, FBgn0031759, FBgn0003502, FBgn0000146, FBgn0001301, FBgn0019686, FBgn0003475, FBgn0038274, FBgn0003483, FBgn0027889, FBgn0003482, FBgn0003479, FBgn0034118, FBgn0034098, FBgn0026370, FBgn0260012, FBgn0021761, FBgn0045035	oocyte karyosome formation	BP
GO:0031012	9	39	61	5351	6.22214e-09	20.2011215630909	P_KWMTBOMO03940, P_KWMTBOMO03943, P_KWMTBOMO04356, P_KWMTBOMO08135, P_KWMTBOMO09645, P_KWMTBOMO12982, P_KWMTBOMO13011, P_KWMTBOMO13018, P_KWMTBOMO14286	7.14924e-06	Gene Ontology	Pupa	FBgn0029811, FBgn0029811, FBgn0029811, FBgn0035510, FBgn0036879, FBgn0004780, FBgn0004780, FBgn0004780, FBgn0004783, FBgn0004783, FBgn0004783, FBgn0004782, FBgn0004782, FBgn0004782, FBgn0004778, FBgn0004778, FBgn0004778, FBgn0038819, FBgn0029170, FBgn0026721, FBgn0033869, FBgn0250833, FBgn0250833, FBgn0250833	extracellular matrix	CC
GO:0031490	22	1	2906	2531	1.2058e-05	19.1560999763631	P_KWMTBOMO01435, P_KWMTBOMO02567, P_KWMTBOMO06265, P_KWMTBOMO09433, P_KWMTBOMO13849, P_KWMTBOMO16356, P_KWMTBOMO00160, P_KWMTBOMO00913, P_KWMTBOMO01437, P_KWMTBOMO01794, P_KWMTBOMO02198, P_KWMTBOMO06632, P_KWMTBOMO06823, P_KWMTBOMO07652, P_KWMTBOMO14159, P_KWMTBOMO15753, P_KWMTBOMO00923, P_KWMTBOMO04934, P_KWMTBOMO06526, P_KWMTBOMO07960, P_KWMTBOMO09273, P_KWMTBOMO14466	0.00629759	Gene Ontology	Egg	FBgn0025800, FBgn0261617, FBgn0034962, FBgn0027537, FBgn0061200, FBgn0031052, FBgn0020887, FBgn0029123, FBgn0260749, FBgn0021796, FBgn0021796, FBgn0037703, FBgn0038274, FBgn0039120, FBgn0039559, FBgn0051617, FBgn0034118, FBgn0013756, FBgn0263510, FBgn0033264, FBgn0002521, FBgn0053801, FBgn0053804, FBgn0053807, FBgn0053810, FBgn0053813, FBgn0053816, FBgn0053819, FBgn0053822, FBgn0053825, FBgn00538…	chromatin DNA binding	MF
GO:0032981	21	10	558	4871	3.90804e-14	18.311014594622	P_KWMTBOMO00592, P_KWMTBOMO00782, P_KWMTBOMO01420, P_KWMTBOMO04534, P_KWMTBOMO04783, P_KWMTBOMO07415, P_KWMTBOMO07771, P_KWMTBOMO08791, P_KWMTBOMO09312, P_KWMTBOMO10285, P_KWMTBOMO10596, P_KWMTBOMO11201, P_KWMTBOMO11685, P_KWMTBOMO11974, P_KWMTBOMO12332, P_KWMTBOMO12682, P_KWMTBOMO13200, P_KWMTBOMO13961, P_KWMTBOMO00726, P_KWMTBOMO04479, P_KWMTBOMO11630	1.79614e-10	Gene Ontology	Adult	FBgn0029868, FBgn0029888, FBgn0029971, FBgn0034576, FBgn0034645, FBgn0035046, FBgn0011361, FBgn0030605, FBgn0030718, FBgn0031021, FBgn0011455, FBgn0040705, FBgn0021967, FBgn0031505, FBgn0031436, FBgn0031228, FBgn0037001, FBgn0032511, FBgn0017567, FBgn0039669, FBgn0033961, FBgn0033570	mitochondrial respiratory chain complex I assembly	BP
GO:0033181	12	1	342	5105	5.6642e-14	178.742940283696	P_KWMTBOMO12930, P_KWMTBOMO01315, P_KWMTBOMO02064, P_KWMTBOMO03975, P_KWMTBOMO04914, P_KWMTBOMO05213, P_KWMTBOMO07619, P_KWMTBOMO11096, P_KWMTBOMO11809, P_KWMTBOMO14546, P_KWMTBOMO14734, P_KWMTBOMO16196	2.16939e-10	Gene Ontology	Larva	FBgn0028665, FBgn0028667, FBgn0015324, FBgn0263598, FBgn0265262, FBgn0027779, FBgn0028662, FBgn0028670, FBgn0026753, FBgn0262736, FBgn0262512, FBgn0262515, FBgn0035521, FBgn0262511	plasma membrane proton-transporting V-type ATPase complex	CC
GO:0040003	12	47	58	5343	5.16533e-12	23.4525839644805	P_KWMTBOMO03940, P_KWMTBOMO03943, P_KWMTBOMO04356, P_KWMTBOMO09645, P_KWMTBOMO10434, P_KWMTBOMO12982, P_KWMTBOMO13011, P_KWMTBOMO13018, P_KWMTBOMO13147, P_KWMTBOMO13156, P_KWMTBOMO14286, P_KWMTBOMO16256	1.24947e-08	Gene Ontology	Pupa	FBgn0029811, FBgn0029811, FBgn0029811, FBgn0035510, FBgn0036879, FBgn0020765, FBgn0004780, FBgn0004780, FBgn0004780, FBgn0004783, FBgn0004783, FBgn0004783, FBgn0004782, FBgn0004782, FBgn0004782, FBgn0004778, FBgn0004778, FBgn0004778, FBgn0038819, FBgn0029170, FBgn0050101, FBgn0033869, FBgn0033728, FBgn0250833, FBgn0250833, FBgn0250833, FBgn0033603	chitin-based cuticle development	BP
GO:0042302	7	14	63	5376	4.22881e-09	42.4622349495267	P_KWMTBOMO03940, P_KWMTBOMO03943, P_KWMTBOMO09645, P_KWMTBOMO12982, P_KWMTBOMO13011, P_KWMTBOMO13018, P_KWMTBOMO14286	5.11464e-06	Gene Ontology	Pupa	FBgn0029811, FBgn0029811, FBgn0029811, FBgn0035510, FBgn0036879, FBgn0004780, FBgn0004780, FBgn0004780, FBgn0004783, FBgn0004783, FBgn0004783, FBgn0004782, FBgn0004782, FBgn0004782, FBgn0004778, FBgn0004778, FBgn0004778, FBgn0038819, FBgn0033869, FBgn0250833, FBgn0250833, FBgn0250833	structural constituent of cuticle	MF
GO:0042393	44	8	2884	2524	2.26045e-06	4.812244191279	P_KWMTBOMO05149, P_KWMTBOMO05279, P_KWMTBOMO08310, P_KWMTBOMO09433, P_KWMTBOMO09599, P_KWMTBOMO12142, P_KWMTBOMO15200, P_KWMTBOMO03979, P_KWMTBOMO12037, P_KWMTBOMO00537, P_KWMTBOMO01078, P_KWMTBOMO02039, P_KWMTBOMO02123, P_KWMTBOMO03856, P_KWMTBOMO04200, P_KWMTBOMO04675, P_KWMTBOMO05277, P_KWMTBOMO06071, P_KWMTBOMO07055, P_KWMTBOMO07516, P_KWMTBOMO08043, P_KWMTBOMO08062, P_KWMTBOMO08759, P_KWMTBO…	0.00148949	Gene Ontology	Egg	FBgn0023518, FBgn0040066, FBgn0024993, FBgn0026080, FBgn0026080, FBgn0026080, FBgn0014340, FBgn0030054, FBgn0020306, FBgn0263667, FBgn0015268, FBgn0010278, FBgn0034975, FBgn0087008, FBgn0029094, FBgn0000212, FBgn0035812, FBgn0031606, FBgn0037377, FBgn0037376, FBgn0031820, FBgn0028387, FBgn0010314, FBgn0032348, FBgn0032475, FBgn0032925, FBgn0261238, FBgn0037624, FBgn0037613, FBgn0003334, FBgn02639…	histone binding	MF
GO:0042776	4	0	575	4881	0.000125289	Inf	P_KWMTBOMO05069, P_KWMTBOMO05075, P_KWMTBOMO10128, P_KWMTBOMO13723	0.0439562	Gene Ontology	Adult	FBgn0035032, FBgn0016691, FBgn0010217, FBgn0010217	proton motive force-driven mitochondrial ATP synthesis	BP
GO:0043186	24	3	2904	2529	0.000104058	6.96508251722724	P_KWMTBOMO12401, P_KWMTBOMO16639, P_KWMTBOMO02727, P_KWMTBOMO02877, P_KWMTBOMO03397, P_KWMTBOMO03687, P_KWMTBOMO06144, P_KWMTBOMO07274, P_KWMTBOMO08740, P_KWMTBOMO15204, P_KWMTBOMO15309, P_KWMTBOMO01139, P_KWMTBOMO02060, P_KWMTBOMO05295, P_KWMTBOMO06476, P_KWMTBOMO06482, P_KWMTBOMO07083, P_KWMTBOMO07340, P_KWMTBOMO07950, P_KWMTBOMO09034, P_KWMTBOMO10180, P_KWMTBOMO10777, P_KWMTBOMO11560, P_KWMTBO…	0.0376575	Gene Ontology	Egg	FBgn0023515, FBgn0003891, FBgn0003401, FBgn0261791, FBgn0036330, FBgn0041775, FBgn0031401, FBgn0004838, FBgn0011230, FBgn0004419, FBgn0000146, FBgn0000114, FBgn0262743, FBgn0263231, FBgn0028734, FBgn0003483, FBgn0267385, FBgn0027529, FBgn0034098, FBgn0016034, FBgn0041164, FBgn0034187, FBgn0262475, FBgn0263974	P granule	CC
GO:0045261	4	0	575	4881	0.000125289	Inf	P_KWMTBOMO05069, P_KWMTBOMO05075, P_KWMTBOMO11351, P_KWMTBOMO13723	0.0439562	Gene Ontology	Adult	FBgn0011211, FBgn0016691, FBgn0010217, FBgn0010217	proton-transporting ATP synthase complex, catalytic core F(1)	CC
GO:0045892	61	19	2867	2513	2.20982e-05	2.81348058786032	P_KWMTBOMO00988, P_KWMTBOMO01219, P_KWMTBOMO07597, P_KWMTBOMO12142, P_KWMTBOMO15200, P_KWMTBOMO05890, P_KWMTBOMO06731, P_KWMTBOMO07825, P_KWMTBOMO10848, P_KWMTBOMO15781, P_KWMTBOMO00426, P_KWMTBOMO00712, P_KWMTBOMO01078, P_KWMTBOMO01879, P_KWMTBOMO01948, P_KWMTBOMO02434, P_KWMTBOMO02774, P_KWMTBOMO03856, P_KWMTBOMO04555, P_KWMTBOMO04723, P_KWMTBOMO05720, P_KWMTBOMO05763, P_KWMTBOMO06915, P_KWMTBO…	0.0106909	Gene Ontology	Egg	FBgn0003575, FBgn0003068, FBgn0024993, FBgn0266570, FBgn0026080, FBgn0026080, FBgn0026080, FBgn0014340, FBgn0004656, FBgn0030093, FBgn0034650, FBgn0034975, FBgn0000541, FBgn0015805, FBgn0087008, FBgn0020887, FBgn0262519, FBgn0036827, FBgn0036373, FBgn0000629, FBgn0010825, FBgn0035769, FBgn0004893, FBgn0031434, FBgn0263933, FBgn0266557, FBgn0003042, FBgn0027866, FBgn0031820, FBgn0028387, FBgn00152…	negative regulation of DNA-templated transcription	BP
GO:0045893	65	21	2863	2511	1.96815e-05	2.71409464682312	P_KWMTBOMO00660, P_KWMTBOMO01219, P_KWMTBOMO02567, P_KWMTBOMO03914, P_KWMTBOMO05279, P_KWMTBOMO05395, P_KWMTBOMO06920, P_KWMTBOMO07597, P_KWMTBOMO08203, P_KWMTBOMO08311, P_KWMTBOMO15048, P_KWMTBOMO16044, P_KWMTBOMO00511, P_KWMTBOMO00678, P_KWMTBOMO02548, P_KWMTBOMO03979, P_KWMTBOMO04442, P_KWMTBOMO05744, P_KWMTBOMO05845, P_KWMTBOMO07825, P_KWMTBOMO08685, P_KWMTBOMO00089, P_KWMTBOMO00712, P_KWMTBO…	0.00983221	Gene Ontology	Egg	FBgn0023518, FBgn0004647, FBgn0030093, FBgn0026206, FBgn0034650, FBgn0034707, FBgn0034722, FBgn0034763, FBgn0013764, FBgn0034985, FBgn0000541, FBgn0035149, FBgn0002723, FBgn0000618, FBgn0025463, FBgn0087008, FBgn0259789, FBgn0013799, FBgn0000212, FBgn0004396, FBgn0016081, FBgn0036004, FBgn0035923, FBgn0016694, FBgn0004893, FBgn0037384, FBgn0011715, FBgn0010750, FBgn0027866, FBgn0031759, FBgn00318…	positive regulation of DNA-templated transcription	BP
GO:0045944	103	47	2825	2485	0.000102602	1.92750728366295	P_KWMTBOMO01219, P_KWMTBOMO01701, P_KWMTBOMO01993, P_KWMTBOMO02820, P_KWMTBOMO03914, P_KWMTBOMO05279, P_KWMTBOMO06265, P_KWMTBOMO08824, P_KWMTBOMO09032, P_KWMTBOMO09235, P_KWMTBOMO09433, P_KWMTBOMO12117, P_KWMTBOMO12142, P_KWMTBOMO12880, P_KWMTBOMO14207, P_KWMTBOMO15200, P_KWMTBOMO00678, P_KWMTBOMO02736, P_KWMTBOMO03372, P_KWMTBOMO04442, P_KWMTBOMO05845, P_KWMTBOMO06731, P_KWMTBOMO07825, P_KWMTBO…	0.0374252	Gene Ontology	Egg	FBgn0025635, FBgn0023518, FBgn0004647, FBgn0026080, FBgn0026080, FBgn0026080, FBgn0263237, FBgn0014340, FBgn0052732, FBgn0027553, FBgn0004656, FBgn0025800, FBgn0030082, FBgn0261617, FBgn0034650, FBgn0034722, FBgn0019949, FBgn0003900, FBgn0263667, FBgn0013764, FBgn0034975, FBgn0041205, FBgn0035205, FBgn0263832, FBgn0015805, FBgn0002723, FBgn0000618, FBgn0030434, FBgn0000611, FBgn0002914, FBgn00612…	positive regulation of transcription by RNA polymerase II	BP
GO:0046680	5	1	349	5105	6.33702e-06	73.0051960762585	P_KWMTBOMO07693, P_KWMTBOMO04516, P_KWMTBOMO07694, P_KWMTBOMO09952, P_KWMTBOMO10621	0.00359567	Gene Ontology	Larva	FBgn0036806, FBgn0036806, FBgn0036806, FBgn0038680, FBgn0038680, FBgn0038680, FBgn0038681, FBgn0038681, FBgn0038681, FBgn0039519, FBgn0039519, FBgn0000473, FBgn0000473, FBgn0034387, FBgn0034387, FBgn0034387, FBgn0013773, FBgn0013773, FBgn0015714, FBgn0015714, FBgn0033978, FBgn0033978, FBgn0033979, FBgn0033979, FBgn0013772, FBgn0013772, FBgn0033981, FBgn0033981, FBgn0033304, FBgn0033304, FBgn00535…	response to DDT	BP
GO:0046933	12	1	567	4880	2.1445e-11	103.132757645012	P_KWMTBOMO02431, P_KWMTBOMO04168, P_KWMTBOMO05069, P_KWMTBOMO05075, P_KWMTBOMO06401, P_KWMTBOMO07247, P_KWMTBOMO10128, P_KWMTBOMO11351, P_KWMTBOMO13723, P_KWMTBOMO14850, P_KWMTBOMO14939, P_KWMTBOMO16197	3.94246e-08	Gene Ontology	Adult	FBgn0028342, FBgn0011211, FBgn0035032, FBgn0019644, FBgn0010612, FBgn0038224, FBgn0016691, FBgn0016120, FBgn0016119, FBgn0020235, FBgn0010217, FBgn0010217	proton-transporting ATP synthase activity, rotational mechanism	MF
GO:0046961	12	1	342	5105	5.6642e-14	178.742940283696	P_KWMTBOMO12930, P_KWMTBOMO01315, P_KWMTBOMO02064, P_KWMTBOMO03975, P_KWMTBOMO04914, P_KWMTBOMO05213, P_KWMTBOMO05357, P_KWMTBOMO07619, P_KWMTBOMO11096, P_KWMTBOMO11809, P_KWMTBOMO14734, P_KWMTBOMO16196	2.16939e-10	Gene Ontology	Larva	FBgn0028665, FBgn0028667, FBgn0015324, FBgn0263598, FBgn0265262, FBgn0027779, FBgn0028662, FBgn0028670, FBgn0026753, FBgn0028671, FBgn0262736, FBgn0262512, FBgn0035521, FBgn0262511	proton-transporting ATPase activity, rotational mechanism	MF
GO:0048477	89	29	2839	2503	6.77309e-07	2.70514804185675	P_KWMTBOMO01458, P_KWMTBOMO02270, P_KWMTBOMO02824, P_KWMTBOMO03297, P_KWMTBOMO03722, P_KWMTBOMO04016, P_KWMTBOMO05973, P_KWMTBOMO06344, P_KWMTBOMO09960, P_KWMTBOMO11078, P_KWMTBOMO13123, P_KWMTBOMO00678, P_KWMTBOMO05744, P_KWMTBOMO05794, P_KWMTBOMO05845, P_KWMTBOMO06731, P_KWMTBOMO06814, P_KWMTBOMO07305, P_KWMTBOMO07870, P_KWMTBOMO08685, P_KWMTBOMO10039, P_KWMTBOMO10045, P_KWMTBOMO12602, P_KWMTBO…	0.00049442	Gene Ontology	Egg	FBgn0003371, FBgn0004647, FBgn0011760, FBgn0003449, FBgn0003391, FBgn0003401, FBgn0021875, FBgn0266129, FBgn0001233, FBgn0004875, FBgn0015805, FBgn0262733, FBgn0261797, FBgn0030276, FBgn0004924, FBgn0004959, FBgn0005198, FBgn0260397, FBgn0000212, FBgn0022959, FBgn0002899, FBgn0040290, FBgn0019662, FBgn0035626, FBgn0000256, FBgn0002989, FBgn0250786, FBgn0031390, FBgn0026141, FBgn0015075, FBgn02507…	oogenesis	BP
GO:0051539	8	8	571	4873	9.04789e-05	8.52580121226094	P_KWMTBOMO01423, P_KWMTBOMO01752, P_KWMTBOMO10596, P_KWMTBOMO04479, P_KWMTBOMO10508, P_KWMTBOMO15500, P_KWMTBOMO08127, P_KWMTBOMO13494	0.0336884	Gene Ontology	Adult	FBgn0017566, FBgn0030718, FBgn0263241, FBgn0031771, FBgn0010100, FBgn0037862, FBgn0017567, FBgn0039669, FBgn0014028, FBgn0029158	4 iron, 4 sulfur cluster binding	MF
GO:0055085	18	81	336	5025	5.21095e-05	3.32220033705899	P_KWMTBOMO04229, P_KWMTBOMO05622, P_KWMTBOMO08968, P_KWMTBOMO08969, P_KWMTBOMO10253, P_KWMTBOMO12335, P_KWMTBOMO12703, P_KWMTBOMO00003, P_KWMTBOMO00396, P_KWMTBOMO00397, P_KWMTBOMO01767, P_KWMTBOMO04228, P_KWMTBOMO08807, P_KWMTBOMO10323, P_KWMTBOMO12704, P_KWMTBOMO12773, P_KWMTBOMO13705, P_KWMTBOMO14734	0.0221527	Gene Ontology	Larva	FBgn0036043, FBgn0031449, FBgn0037140, FBgn0037140, FBgn0037144, FBgn0037144, FBgn0010497, FBgn0028513, FBgn0063649, FBgn0038938, FBgn0039637, FBgn0033095, FBgn0034394, FBgn0034394, FBgn0034392, FBgn0034392, FBgn0004512, FBgn0004512, FBgn0033234, FBgn0033234, FBgn0039207, FBgn0039207, FBgn0035521, FBgn0259111, FBgn0031170	transmembrane transport	BP
GO:0055085	28	71	551	4810	6.77729e-07	3.44144446006875	P_KWMTBOMO01309, P_KWMTBOMO03144, P_KWMTBOMO04225, P_KWMTBOMO08974, P_KWMTBOMO09941, P_KWMTBOMO11005, P_KWMTBOMO12490, P_KWMTBOMO12772, P_KWMTBOMO15497, P_KWMTBOMO00403, P_KWMTBOMO01285, P_KWMTBOMO04230, P_KWMTBOMO07489, P_KWMTBOMO07491, P_KWMTBOMO07532, P_KWMTBOMO08739, P_KWMTBOMO10277, P_KWMTBOMO15735, P_KWMTBOMO16299, P_KWMTBOMO02054, P_KWMTBOMO02964, P_KWMTBOMO03220, P_KWMTBOMO03763, P_KWMTBO…	0.00049442	Gene Ontology	Adult	FBgn0023536, FBgn0040350, FBgn0028491, FBgn0029898, FBgn0029896, FBgn0034885, FBgn0034883, FBgn0035763, FBgn0031636, FBgn0020762, FBgn0025683, FBgn0010497, FBgn0028513, FBgn0028879, FBgn0260005, FBgn0051272, FBgn0037829, FBgn0038652, FBgn0039594, FBgn0033095, FBgn0033095, FBgn0034490, FBgn0034394, FBgn0034394, FBgn0034394, FBgn0034392, FBgn0034392, FBgn0034392, FBgn0015872, FBgn0050344, FBgn00332…	transmembrane transport	BP
GO:0062129	11	30	59	5360	1.58893e-12	33.1854119693869	P_KWMTBOMO03940, P_KWMTBOMO03943, P_KWMTBOMO09645, P_KWMTBOMO10434, P_KWMTBOMO12982, P_KWMTBOMO13011, P_KWMTBOMO13018, P_KWMTBOMO13147, P_KWMTBOMO13156, P_KWMTBOMO14286, P_KWMTBOMO16256	4.5642e-09	Gene Ontology	Pupa	FBgn0029811, FBgn0029811, FBgn0029811, FBgn0035510, FBgn0036879, FBgn0020765, FBgn0004780, FBgn0004780, FBgn0004780, FBgn0004783, FBgn0004783, FBgn0004783, FBgn0004782, FBgn0004782, FBgn0004782, FBgn0004778, FBgn0004778, FBgn0004778, FBgn0038819, FBgn0050101, FBgn0033869, FBgn0033728, FBgn0250833, FBgn0250833, FBgn0250833, FBgn0033603	chitin-based extracellular matrix	CC
GO:0071011	94	28	2834	2504	5.41705e-08	2.96547348301435	P_KWMTBOMO02704, P_KWMTBOMO02728, P_KWMTBOMO03147, P_KWMTBOMO03860, P_KWMTBOMO05355, P_KWMTBOMO05855, P_KWMTBOMO05973, P_KWMTBOMO06225, P_KWMTBOMO06344, P_KWMTBOMO06582, P_KWMTBOMO06766, P_KWMTBOMO09243, P_KWMTBOMO10961, P_KWMTBOMO12350, P_KWMTBOMO14420, P_KWMTBOMO14608, P_KWMTBOMO14687, P_KWMTBOMO15207, P_KWMTBOMO15534, P_KWMTBOMO16454, P_KWMTBOMO00366, P_KWMTBOMO01064, P_KWMTBOMO01406, P_KWMTBO…	5.08097e-05	Gene Ontology	Egg	FBgn0000377, FBgn0024998, FBgn0022942, FBgn0003449, FBgn0015818, FBgn0040235, FBgn0004856, FBgn0027587, FBgn0265574, FBgn0035162, FBgn0028577, FBgn0035253, FBgn0035294, FBgn0262735, FBgn0001491, FBgn0030365, FBgn0029133, FBgn0030468, FBgn0030479, FBgn0004227, FBgn0261791, FBgn0030969, FBgn0036915, FBgn0004401, FBgn0036733, FBgn0263603, FBgn0263599, FBgn0036487, FBgn0036386, FBgn0036314, FBgn00229…	precatalytic spliceosome	CC
GO:0071013	87	23	2841	2509	1.85902e-08	3.33972722520314	P_KWMTBOMO02728, P_KWMTBOMO03147, P_KWMTBOMO03860, P_KWMTBOMO05355, P_KWMTBOMO05973, P_KWMTBOMO06225, P_KWMTBOMO06344, P_KWMTBOMO06766, P_KWMTBOMO09243, P_KWMTBOMO11733, P_KWMTBOMO12350, P_KWMTBOMO14608, P_KWMTBOMO14687, P_KWMTBOMO15207, P_KWMTBOMO15534, P_KWMTBOMO00366, P_KWMTBOMO00839, P_KWMTBOMO01064, P_KWMTBOMO01406, P_KWMTBOMO01842, P_KWMTBOMO01914, P_KWMTBOMO03245, P_KWMTBOMO04424, P_KWMTBO…	1.89868e-05	Gene Ontology	Egg	FBgn0000377, FBgn0024998, FBgn0022942, FBgn0003449, FBgn0023506, FBgn0040235, FBgn0004856, FBgn0035027, FBgn0027587, FBgn0265574, FBgn0035162, FBgn0028577, FBgn0035253, FBgn0035294, FBgn0262735, FBgn0001491, FBgn0030365, FBgn0029133, FBgn0004227, FBgn0261791, FBgn0030915, FBgn0036964, FBgn0004401, FBgn0036733, FBgn0263603, FBgn0263599, FBgn0036386, FBgn0036314, FBgn0022959, FBgn0036207, FBgn00116…	catalytic step 2 spliceosome	CC
GO:1902600	17	10	337	5096	2.02584e-14	25.6675952937623	P_KWMTBOMO12930, P_KWMTBOMO01315, P_KWMTBOMO01767, P_KWMTBOMO02064, P_KWMTBOMO03401, P_KWMTBOMO03975, P_KWMTBOMO04914, P_KWMTBOMO05213, P_KWMTBOMO05357, P_KWMTBOMO07619, P_KWMTBOMO07803, P_KWMTBOMO11096, P_KWMTBOMO11809, P_KWMTBOMO14546, P_KWMTBOMO14734, P_KWMTBOMO15314, P_KWMTBOMO16196	1.03453e-10	Gene Ontology	Larva	FBgn0028665, FBgn0028667, FBgn0031514, FBgn0015324, FBgn0263598, FBgn0265262, FBgn0027779, FBgn0037671, FBgn0028662, FBgn0028670, FBgn0026753, FBgn0028671, FBgn0262736, FBgn0262512, FBgn0262515, FBgn0002921, FBgn0035521, FBgn0262511, FBgn0259111	proton transmembrane transport	BP
PF00067	16	29	731	6495	4.84631e-06	4.90031213887384	P_KWMTBOMO06852, P_KWMTBOMO07693, P_KWMTBOMO10626, P_KWMTBOMO12722, P_KWMTBOMO12795, P_KWMTBOMO01330, P_KWMTBOMO04516, P_KWMTBOMO05795, P_KWMTBOMO07237, P_KWMTBOMO07694, P_KWMTBOMO07979, P_KWMTBOMO09952, P_KWMTBOMO10621, P_KWMTBOMO12343, P_KWMTBOMO12622, P_KWMTBOMO15707	0.00289268	Pfam	Larva	FBgn0010383, FBgn0036806, FBgn0036806, FBgn0036806, FBgn0038680, FBgn0038680, FBgn0038680, FBgn0038681, FBgn0038681, FBgn0038681, FBgn0039519, FBgn0039519, FBgn0000473, FBgn0000473, FBgn0034387, FBgn0034387, FBgn0034387, FBgn0013773, FBgn0013773, FBgn0015714, FBgn0015714, FBgn0033978, FBgn0033978, FBgn0033979, FBgn0033979, FBgn0013772, FBgn0013772, FBgn0033981, FBgn0033981, FBgn0033304, FBgn00333…	Cytochrome P450
PF00069	90	36	3548	3597	6.96502e-07	2.53430410796338	P_KWMTBOMO04321, P_KWMTBOMO04600, P_KWMTBOMO04603, P_KWMTBOMO05499, P_KWMTBOMO08333, P_KWMTBOMO10231, P_KWMTBOMO11078, P_KWMTBOMO14124, P_KWMTBOMO14462, P_KWMTBOMO14464, P_KWMTBOMO03828, P_KWMTBOMO05399, P_KWMTBOMO09922, P_KWMTBOMO13605, P_KWMTBOMO14043, P_KWMTBOMO14454, P_KWMTBOMO15850, P_KWMTBOMO00104, P_KWMTBOMO00249, P_KWMTBOMO00546, P_KWMTBOMO00799, P_KWMTBOMO01252, P_KWMTBOMO01567, P_KWMTBO…	0.000500175	Pfam	Egg	FBgn0264492, FBgn0023511, FBgn0003371, FBgn0263237, FBgn0028360, FBgn0010269, FBgn0019949, FBgn0034950, FBgn0023081, FBgn0035001, FBgn0027587, FBgn0035142, FBgn0024277, FBgn0024179, FBgn0261524, FBgn0025743, FBgn0030864, FBgn0001079, FBgn0030960, FBgn0031030, FBgn0003124, FBgn0003744, FBgn0267390, FBgn0260945, FBgn0015618, FBgn0267348, FBgn0011817, FBgn0015806, FBgn0262866, FBgn0016696, FBgn00370…	Protein kinase domain
PF00076	74	22	3564	3611	4.05923e-08	3.40776550948073	P_KWMTBOMO01888, P_KWMTBOMO02704, P_KWMTBOMO02728, P_KWMTBOMO03146, P_KWMTBOMO03860, P_KWMTBOMO04621, P_KWMTBOMO06344, P_KWMTBOMO09243, P_KWMTBOMO09635, P_KWMTBOMO10961, P_KWMTBOMO14703, P_KWMTBOMO15496, P_KWMTBOMO00366, P_KWMTBOMO00839, P_KWMTBOMO01064, P_KWMTBOMO01914, P_KWMTBOMO03171, P_KWMTBOMO04477, P_KWMTBOMO05744, P_KWMTBOMO07374, P_KWMTBOMO07485, P_KWMTBOMO08430, P_KWMTBOMO08607, P_KWMTBO…	3.96941e-05	Pfam	Egg	FBgn0029629, FBgn0003449, FBgn0014024, FBgn0015818, FBgn0052708, FBgn0052706, FBgn0030085, FBgn0034572, FBgn0034598, FBgn0260456, FBgn0028577, FBgn0035235, FBgn0035526, FBgn0262735, FBgn0030479, FBgn0030524, FBgn0004227, FBgn0030959, FBgn0030956, FBgn0031062, FBgn0035872, FBgn0024542, FBgn0011640, FBgn0035692, FBgn0064116, FBgn0031628, FBgn0031607, FBgn0031224, FBgn0037081, FBgn0037248, FBgn00372…	RNA recognition motif. (a.k.a. RRM, RBD, or RNP domain)
PF00089	51	56	696	6468	3.46697e-23	8.45846177221888	P_KWMTBOMO01029, P_KWMTBOMO02953, P_KWMTBOMO02956, P_KWMTBOMO02957, P_KWMTBOMO03010, P_KWMTBOMO03497, P_KWMTBOMO03769, P_KWMTBOMO03771, P_KWMTBOMO03772, P_KWMTBOMO04031, P_KWMTBOMO05167, P_KWMTBOMO06947, P_KWMTBOMO07239, P_KWMTBOMO09429, P_KWMTBOMO09452, P_KWMTBOMO09454, P_KWMTBOMO09455, P_KWMTBOMO09457, P_KWMTBOMO09465, P_KWMTBOMO09466, P_KWMTBOMO10647, P_KWMTBOMO10648, P_KWMTBOMO10649, P_KWMTBO…	3.98355e-19	Pfam	Larva	FBgn0024332, FBgn0034796, FBgn0034796, FBgn0034796, FBgn0036738, FBgn0036738, FBgn0036738, FBgn0036738, FBgn0036738, FBgn0036738, FBgn0036738, FBgn0036738, FBgn0036738, FBgn0036738, FBgn0036738, FBgn0036738, FBgn0036738, FBgn0036738, FBgn0035886, FBgn0035886, FBgn0035886, FBgn0035886, FBgn0035886, FBgn0035886, FBgn0035886, FBgn0035886, FBgn0035886, FBgn0035886, FBgn0035886, FBgn0035886, FBgn00358…	Trypsin
PF00096	159	27	3479	3606	9.44735e-25	6.1023915302701	P_KWMTBOMO01119, P_KWMTBOMO01219, P_KWMTBOMO01444, P_KWMTBOMO03102, P_KWMTBOMO05383, P_KWMTBOMO06089, P_KWMTBOMO06120, P_KWMTBOMO06185, P_KWMTBOMO06194, P_KWMTBOMO06195, P_KWMTBOMO06196, P_KWMTBOMO06203, P_KWMTBOMO06342, P_KWMTBOMO06920, P_KWMTBOMO08863, P_KWMTBOMO09032, P_KWMTBOMO09382, P_KWMTBOMO10839, P_KWMTBOMO14285, P_KWMTBOMO00352, P_KWMTBOMO00511, P_KWMTBOMO02012, P_KWMTBOMO06201, P_KWMTBO…	1.44733e-20	Pfam	Egg	FBgn0025635, FBgn0035137, FBgn0259789, FBgn0002283, FBgn0035769, FBgn0004893, FBgn0031573, FBgn0002121, FBgn0003002, FBgn0029173, FBgn0020309, FBgn0001990, FBgn0028895, FBgn0032763, FBgn0032814, FBgn0001180, FBgn0037794, FBgn0037931, FBgn0038244, FBgn0038301, FBgn0051224, FBgn0038765, FBgn0038765, FBgn0004606, FBgn0051612, FBgn0032979, FBgn0050443, FBgn0000289, FBgn0033252, FBgn0004607, FBgn00048…	Zinc finger, C2H2 type
PF00135	27	22	720	6502	7.32665e-15	11.0753928076509	P_KWMTBOMO01609, P_KWMTBOMO02515, P_KWMTBOMO02828, P_KWMTBOMO05945, P_KWMTBOMO05957, P_KWMTBOMO05959, P_KWMTBOMO05963, P_KWMTBOMO07012, P_KWMTBOMO07611, P_KWMTBOMO07612, P_KWMTBOMO07711, P_KWMTBOMO08724, P_KWMTBOMO09138, P_KWMTBOMO09139, P_KWMTBOMO09140, P_KWMTBOMO09142, P_KWMTBOMO11357, P_KWMTBOMO11358, P_KWMTBOMO11359, P_KWMTBOMO11758, P_KWMTBOMO12840, P_KWMTBOMO14301, P_KWMTBOMO15015, P_KWMTBO…	4.20916e-11	Pfam	Larva	FBgn0029690, FBgn0010421, FBgn0266354	Carboxylesterase family
PF00169	29	6	3609	3627	5.72955e-05	4.8563350291965	P_KWMTBOMO01218, P_KWMTBOMO01564, P_KWMTBOMO03963, P_KWMTBOMO10399, P_KWMTBOMO11078, P_KWMTBOMO06774, P_KWMTBOMO11571, P_KWMTBOMO00328, P_KWMTBOMO01982, P_KWMTBOMO02581, P_KWMTBOMO02643, P_KWMTBOMO05430, P_KWMTBOMO05804, P_KWMTBOMO06248, P_KWMTBOMO08809, P_KWMTBOMO09899, P_KWMTBOMO10823, P_KWMTBOMO11605, P_KWMTBOMO12097, P_KWMTBOMO12838, P_KWMTBOMO13623, P_KWMTBOMO01166, P_KWMTBOMO01837, P_KWMTBO…	0.0237234	Pfam	Egg	FBgn0025381, FBgn0029944, FBgn0035181, FBgn0003392, FBgn0003969, FBgn0260748, FBgn0040068, FBgn0027569, FBgn0003502, FBgn0024248, FBgn0015803, FBgn0010379, FBgn0020626, FBgn0028717, FBgn0086779, FBgn0021818, FBgn0034158, FBgn0261385, FBgn0050372, FBgn0085412, FBgn0003016, FBgn0261550, FBgn0263846, FBgn0264449	PH domain
PF00201	9	11	738	6513	7.17664e-05	7.21651162292013	P_KWMTBOMO04047, P_KWMTBOMO10970, P_KWMTBOMO10971, P_KWMTBOMO14755, P_KWMTBOMO15198, P_KWMTBOMO16417, P_KWMTBOMO16423, P_KWMTBOMO04059, P_KWMTBOMO10969	0.0281513	Pfam	Larva	FBgn0032713, FBgn0032713, FBgn0032713, FBgn0027070, FBgn0027070, FBgn0027070, FBgn0027074, FBgn0027074, FBgn0027074	UDP-glucoronosyl and UDP-glucosyl transferase
PF00232	8	6	739	6518	2.04376e-05	11.7518032215325	P_KWMTBOMO02819, P_KWMTBOMO07101, P_KWMTBOMO07102, P_KWMTBOMO10213, P_KWMTBOMO12222, P_KWMTBOMO15558, P_KWMTBOMO15559, P_KWMTBOMO15560	0.00999266	Pfam	Larva	FBgn0036569	Glycosyl hydrolase family 1
PF00246	12	8	735	6516	7.34627e-08	13.2880152235929	P_KWMTBOMO08182, P_KWMTBOMO08183, P_KWMTBOMO08184, P_KWMTBOMO08185, P_KWMTBOMO09869, P_KWMTBOMO09871, P_KWMTBOMO15018, P_KWMTBOMO15019, P_KWMTBOMO15023, P_KWMTBOMO15025, P_KWMTBOMO15086, P_KWMTBOMO08181	6.37047e-05	Pfam	Larva	FBgn0035718, FBgn0035718, FBgn0031930, FBgn0031930, FBgn0031929, FBgn0031929	Zinc carboxypeptidase
PF00270	47	6	3591	3627	2.66407e-09	7.9100823985817	P_KWMTBOMO01897, P_KWMTBOMO05256, P_KWMTBOMO05973, P_KWMTBOMO06225, P_KWMTBOMO06732, P_KWMTBOMO08376, P_KWMTBOMO09425, P_KWMTBOMO12377, P_KWMTBOMO14608, P_KWMTBOMO01817, P_KWMTBOMO07811, P_KWMTBOMO09716, P_KWMTBOMO14610, P_KWMTBOMO15244, P_KWMTBOMO02067, P_KWMTBOMO02895, P_KWMTBOMO03475, P_KWMTBOMO03875, P_KWMTBOMO04762, P_KWMTBOMO04794, P_KWMTBOMO04802, P_KWMTBOMO04968, P_KWMTBOMO06591, P_KWMTBO…	3.49831e-06	Pfam	Egg	FBgn0001330, FBgn0029979, FBgn0052344, FBgn0030246, FBgn0027602, FBgn0030855, FBgn0036754, FBgn0263599, FBgn0036104, FBgn0002899, FBgn0040290, FBgn0035720, FBgn0001565, FBgn0086130, FBgn0015075, FBgn0037205, FBgn0015331, FBgn0032194, FBgn0004419, FBgn0001986, FBgn0032690, FBgn0086444, FBgn0032883, FBgn0032919, FBgn0037573, FBgn0037561, FBgn0263231, FBgn0002906, FBgn0002905, FBgn0038344, FBgn00034…	DEAD/DEAH box helicase
PF00271	66	7	3572	3626	1.578e-13	9.56889633604828	P_KWMTBOMO01897, P_KWMTBOMO05256, P_KWMTBOMO05973, P_KWMTBOMO06225, P_KWMTBOMO06301, P_KWMTBOMO06732, P_KWMTBOMO08376, P_KWMTBOMO09425, P_KWMTBOMO11349, P_KWMTBOMO12377, P_KWMTBOMO13797, P_KWMTBOMO14503, P_KWMTBOMO14687, P_KWMTBOMO01817, P_KWMTBOMO05890, P_KWMTBOMO07811, P_KWMTBOMO07825, P_KWMTBOMO09716, P_KWMTBOMO13199, P_KWMTBOMO14610, P_KWMTBOMO15244, P_KWMTBOMO15617, P_KWMTBOMO01485, P_KWMTBO…	5.18033e-10	Pfam	Egg	FBgn0001330, FBgn0029979, FBgn0020306, FBgn0034976, FBgn0052344, FBgn0030246, FBgn0027602, FBgn0030855, FBgn0262519, FBgn0036754, FBgn0000212, FBgn0036104, FBgn0002899, FBgn0040290, FBgn0035720, FBgn0001565, FBgn0002989, FBgn0250786, FBgn0086130, FBgn0266557, FBgn0015075, FBgn0015331, FBgn0031655, FBgn0032157, FBgn0032194, FBgn0004419, FBgn0001986, FBgn0032690, FBgn0086444, FBgn0032883, FBgn00329…	Helicase conserved C-terminal domain
PF00379	24	47	723	6477	6.42824e-08	4.5730782228571	P_KWMTBOMO02259, P_KWMTBOMO02266, P_KWMTBOMO04384, P_KWMTBOMO04385, P_KWMTBOMO05376, P_KWMTBOMO05377, P_KWMTBOMO12980, P_KWMTBOMO13009, P_KWMTBOMO13100, P_KWMTBOMO13135, P_KWMTBOMO13136, P_KWMTBOMO13140, P_KWMTBOMO13141, P_KWMTBOMO13144, P_KWMTBOMO13145, P_KWMTBOMO13146, P_KWMTBOMO13149, P_KWMTBOMO13153, P_KWMTBOMO13155, P_KWMTBOMO13158, P_KWMTBOMO03935, P_KWMTBOMO12457, P_KWMTBOMO13154, P_KWMTBO…	5.90884e-05	Pfam	Larva	FBgn0029811, FBgn0035280, FBgn0052404, FBgn0052405, FBgn0051876, FBgn0004780, FBgn0004783, FBgn0004782, FBgn0004778, FBgn0050042, FBgn0250833, FBgn0050045	Insect cuticle protein
PF00379	20	51	69	7131	8.21386e-23	40.4048620025483	P_KWMTBOMO02263, P_KWMTBOMO03936, P_KWMTBOMO03939, P_KWMTBOMO03940, P_KWMTBOMO03942, P_KWMTBOMO03943, P_KWMTBOMO06989, P_KWMTBOMO10434, P_KWMTBOMO11217, P_KWMTBOMO11221, P_KWMTBOMO11223, P_KWMTBOMO12982, P_KWMTBOMO13011, P_KWMTBOMO13018, P_KWMTBOMO13139, P_KWMTBOMO13147, P_KWMTBOMO13156, P_KWMTBOMO13162, P_KWMTBOMO13165, P_KWMTBOMO14286	7.55018e-19	Pfam	Pupa	FBgn0029811, FBgn0029811, FBgn0029811, FBgn0035510, FBgn0036879, FBgn0020765, FBgn0004780, FBgn0004780, FBgn0004780, FBgn0004783, FBgn0004783, FBgn0004783, FBgn0004782, FBgn0004782, FBgn0004782, FBgn0004778, FBgn0004778, FBgn0004778, FBgn0033869, FBgn0033728, FBgn0250833, FBgn0250833, FBgn0250833, FBgn0033603	Insect cuticle protein
PF00400	81	24	3557	3609	8.63123e-09	3.42410506847863	P_KWMTBOMO06758, P_KWMTBOMO06909, P_KWMTBOMO07519, P_KWMTBOMO08776, P_KWMTBOMO11733, P_KWMTBOMO12087, P_KWMTBOMO12629, P_KWMTBOMO13987, P_KWMTBOMO03469, P_KWMTBOMO07620, P_KWMTBOMO11766, P_KWMTBOMO15322, P_KWMTBOMO15584, P_KWMTBOMO00444, P_KWMTBOMO00476, P_KWMTBOMO00588, P_KWMTBOMO00638, P_KWMTBOMO01939, P_KWMTBOMO01965, P_KWMTBOMO01979, P_KWMTBOMO02086, P_KWMTBOMO02224, P_KWMTBOMO02909, P_KWMTBO…	9.6754e-06	Pfam	Egg	FBgn0023514, FBgn0023527, FBgn0040066, FBgn0262699, FBgn0029903, FBgn0030122, FBgn0264691, FBgn0034646, FBgn0013548, FBgn0034908, FBgn0034931, FBgn0035027, FBgn0035268, FBgn0041171, FBgn0030365, FBgn0030630, FBgn0030629, FBgn0001105, FBgn0040207, FBgn0036771, FBgn0036733, FBgn0036500, FBgn0036460, FBgn0036354, FBgn0036263, FBgn0265102, FBgn0263933, FBgn0021874, FBgn0036973, FBgn0046222, FBgn00158…	WD domain, G-beta repeat
PF00439	14	0	3624	3633	6.08586e-05	Inf	P_KWMTBOMO01457, P_KWMTBOMO09599, P_KWMTBOMO15627, P_KWMTBOMO00833, P_KWMTBOMO02386, P_KWMTBOMO05720, P_KWMTBOMO07652, P_KWMTBOMO08794, P_KWMTBOMO08868, P_KWMTBOMO09152, P_KWMTBOMO10368, P_KWMTBOMO14957, P_KWMTBOMO00327, P_KWMTBOMO08303	0.0245356	Pfam	Egg	FBgn0004656, FBgn0261617, FBgn0000541, FBgn0000212, FBgn0020388, FBgn0031947, FBgn0010355, FBgn0039227, FBgn0039863, FBgn0033636, FBgn0033636, FBgn0033155, FBgn0261934	Bromodomain
PF00628	20	2	3618	3631	6.00285e-05	10.0327437136006	P_KWMTBOMO16044, P_KWMTBOMO16104, P_KWMTBOMO05890, P_KWMTBOMO00621, P_KWMTBOMO00833, P_KWMTBOMO05278, P_KWMTBOMO05720, P_KWMTBOMO07265, P_KWMTBOMO07516, P_KWMTBOMO09979, P_KWMTBOMO10851, P_KWMTBOMO12107, P_KWMTBOMO12494, P_KWMTBOMO13079, P_KWMTBOMO13368, P_KWMTBOMO13999, P_KWMTBOMO14956, P_KWMTBOMO03830, P_KWMTBOMO05099, P_KWMTBOMO08869	0.0244151	Pfam	Egg	FBgn0029861, FBgn0000541, FBgn0087008, FBgn0262519, FBgn0031606, FBgn0037344, FBgn0031759, FBgn0039459, FBgn0043900, FBgn0027620, FBgn0033015, FBgn0003044, FBgn0033636, FBgn0026262, FBgn0026577	PHD-finger
PF01433	8	7	739	6517	3.98617e-05	10.0719744107817	P_KWMTBOMO04886, P_KWMTBOMO04887, P_KWMTBOMO04890, P_KWMTBOMO04891, P_KWMTBOMO04893, P_KWMTBOMO04892, P_KWMTBOMO04900, P_KWMTBOMO04904	0.0171219	Pfam	Larva	FBgn0051198, FBgn0058470	Peptidase family M1 domain
PF01490	8	6	799	6458	3.62324e-05	10.769855869197	P_KWMTBOMO00620, P_KWMTBOMO00661, P_KWMTBOMO01090, P_KWMTBOMO07970, P_KWMTBOMO12119, P_KWMTBOMO00538, P_KWMTBOMO07635, P_KWMTBOMO07971	0.0160119	Pfam	Adult	FBgn0036116, FBgn0039255, FBgn0263776, FBgn0033572	Transmembrane amino acid transporter protein
PF01607	6	34	83	7148	7.7979e-06	15.1759664465607	P_KWMTBOMO02300, P_KWMTBOMO03801, P_KWMTBOMO04774, P_KWMTBOMO08752, P_KWMTBOMO10503, P_KWMTBOMO13035	0.00424521	Pfam	Pupa	FBgn0022770, FBgn0034030, FBgn0260386	Chitin binding Peritrophin-A domain
PF02014	3	4	86	7178	5.98939e-05	62.3068872580561	P_KWMTBOMO01825, P_KWMTBOMO05096, P_KWMTBOMO08135	0.0244151	Pfam	Pupa	FBgn0261534, FBgn0039648, FBgn0026721	Reeler domain
PF02244	11	3	736	6521	3.4218e-09	32.471206780733	P_KWMTBOMO08182, P_KWMTBOMO08183, P_KWMTBOMO08184, P_KWMTBOMO08185, P_KWMTBOMO09869, P_KWMTBOMO09871, P_KWMTBOMO15018, P_KWMTBOMO15019, P_KWMTBOMO15023, P_KWMTBOMO15025, P_KWMTBOMO08181	4.29762e-06	Pfam	Larva	FBgn0035718, FBgn0035718, FBgn0031930, FBgn0031930, FBgn0031929, FBgn0031929	Carboxypeptidase activation peptide
PF03015	4	11	85	7171	2.58319e-05	30.5777498314198	P_KWMTBOMO05607, P_KWMTBOMO14100, P_KWMTBOMO14210, P_KWMTBOMO14220	0.0122395	Pfam	Pupa	FBgn0043792, FBgn0033464	Male sterility protein
PF03260	15	19	732	6505	3.73143e-07	7.01193995483671	P_KWMTBOMO11888, P_KWMTBOMO11903, P_KWMTBOMO11934, P_KWMTBOMO11935, P_KWMTBOMO11936, P_KWMTBOMO11941, P_KWMTBOMO11942, P_KWMTBOMO11943, P_KWMTBOMO11946, P_KWMTBOMO11947, P_KWMTBOMO11891, P_KWMTBOMO11932, P_KWMTBOMO11940, P_KWMTBOMO11945, P_KWMTBOMO11955	0.000285827	Pfam	Larva		Lepidopteran low molecular weight (30 kD) lipoprotein
PF03392	8	4	799	6460	7.32804e-06	16.1576566392869	P_KWMTBOMO11535, P_KWMTBOMO11533, P_KWMTBOMO11534, P_KWMTBOMO11537, P_KWMTBOMO16709, P_KWMTBOMO11530, P_KWMTBOMO11531, P_KWMTBOMO11532	0.00405779	Pfam	Adult	FBgn0011695	Insect pheromone-binding family, A10/OS-D
PF06585	19	15	728	6509	5.6122e-11	11.3174405337819	P_KWMTBOMO09039, P_KWMTBOMO09041, P_KWMTBOMO09260, P_KWMTBOMO09263, P_KWMTBOMO09265, P_KWMTBOMO09266, P_KWMTBOMO09267, P_KWMTBOMO09268, P_KWMTBOMO13650, P_KWMTBOMO13654, P_KWMTBOMO13655, P_KWMTBOMO13656, P_KWMTBOMO13659, P_KWMTBOMO13811, P_KWMTBOMO13819, P_KWMTBOMO09035, P_KWMTBOMO09038, P_KWMTBOMO13653, P_KWMTBOMO13657	8.89437e-08	Pfam	Larva	FBgn0028534, FBgn0028534, FBgn0028533, FBgn0028533, FBgn0028920, FBgn0028920	Haemolymph juvenile hormone binding protein (JHBP)
PF07690	26	45	781	6419	1.33856e-08	4.7471320968176	P_KWMTBOMO01309, P_KWMTBOMO02962, P_KWMTBOMO04225, P_KWMTBOMO04235, P_KWMTBOMO09941, P_KWMTBOMO11705, P_KWMTBOMO12490, P_KWMTBOMO12772, P_KWMTBOMO01285, P_KWMTBOMO04230, P_KWMTBOMO04237, P_KWMTBOMO10277, P_KWMTBOMO11497, P_KWMTBOMO02054, P_KWMTBOMO02964, P_KWMTBOMO02965, P_KWMTBOMO03151, P_KWMTBOMO03152, P_KWMTBOMO03209, P_KWMTBOMO03220, P_KWMTBOMO04226, P_KWMTBOMO04325, P_KWMTBOMO05330, P_KWMTBO…	1.39818e-05	Pfam	Adult	FBgn0029898, FBgn0029896, FBgn0035763, FBgn0031636, FBgn0010497, FBgn0028513, FBgn0033028, FBgn0033095, FBgn0033095, FBgn0034490, FBgn0034394, FBgn0034394, FBgn0034394, FBgn0034392, FBgn0034392, FBgn0034392, FBgn0024315, FBgn0050344, FBgn0033234, FBgn0033234, FBgn0033234, FBgn0051103, FBgn0033387, FBgn0039817, FBgn0051106, FBgn0050345, FBgn0031010	Major Facilitator Superfamily
PF07776	46	4	3592	3629	2.03778e-10	11.612088785031	P_KWMTBOMO01444, P_KWMTBOMO06089, P_KWMTBOMO14590, P_KWMTBOMO14595, P_KWMTBOMO00352, P_KWMTBOMO08847, P_KWMTBOMO14895, P_KWMTBOMO15654, P_KWMTBOMO00707, P_KWMTBOMO00721, P_KWMTBOMO02474, P_KWMTBOMO05366, P_KWMTBOMO05841, P_KWMTBOMO06131, P_KWMTBOMO07416, P_KWMTBOMO08696, P_KWMTBOMO08952, P_KWMTBOMO09272, P_KWMTBOMO09296, P_KWMTBOMO10681, P_KWMTBOMO11841, P_KWMTBOMO11842, P_KWMTBOMO14575, P_KWMTBO…	3.02117e-07	Pfam	Egg	FBgn0029173, FBgn0028895, FBgn0037931, FBgn0038301, FBgn0038765, FBgn0038765, FBgn0028647	Zinc-finger associated domain (zf-AD)
PF11838	9	5	738	6519	1.51445e-06	15.8871173217056	P_KWMTBOMO04886, P_KWMTBOMO04889, P_KWMTBOMO04890, P_KWMTBOMO04891, P_KWMTBOMO04893, P_KWMTBOMO04892, P_KWMTBOMO04895, P_KWMTBOMO04900, P_KWMTBOMO04904	0.00103887	Pfam	Larva	FBgn0051198, FBgn0058470	ERAP1-like C-terminal domain
PF12874	37	3	3601	3630	9.21779e-09	12.433789073117	P_KWMTBOMO01701, P_KWMTBOMO06089, P_KWMTBOMO06194, P_KWMTBOMO06196, P_KWMTBOMO08977, P_KWMTBOMO12350, P_KWMTBOMO14285, P_KWMTBOMO02012, P_KWMTBOMO09204, P_KWMTBOMO01362, P_KWMTBOMO02474, P_KWMTBOMO05841, P_KWMTBOMO06090, P_KWMTBOMO06117, P_KWMTBOMO06247, P_KWMTBOMO06250, P_KWMTBOMO06276, P_KWMTBOMO06288, P_KWMTBOMO07048, P_KWMTBOMO09296, P_KWMTBOMO11841, P_KWMTBOMO12727, P_KWMTBOMO12729, P_KWMTBO…	1.00869e-05	Pfam	Egg	FBgn0025635, FBgn0035134, FBgn0263603, FBgn0036314, FBgn0003963, FBgn0050443, FBgn0033252, FBgn0261648	Zinc-finger of C2H2 type
PF13561	8	6	739	6518	2.04376e-05	11.7518032215325	P_KWMTBOMO04992, P_KWMTBOMO10309, P_KWMTBOMO10310, P_KWMTBOMO13526, P_KWMTBOMO14307, P_KWMTBOMO01235, P_KWMTBOMO09883, P_KWMTBOMO14237	0.00999266	Pfam	Larva	FBgn0030968, FBgn0030968, FBgn0035588, FBgn0051548	Enoyl-(Acyl carrier protein) reductase
PF13912	28	3	3610	3630	2.26859e-06	9.38290155790849	P_KWMTBOMO10839, P_KWMTBOMO00352, P_KWMTBOMO01362, P_KWMTBOMO02474, P_KWMTBOMO03238, P_KWMTBOMO04724, P_KWMTBOMO04910, P_KWMTBOMO05841, P_KWMTBOMO06090, P_KWMTBOMO06189, P_KWMTBOMO06250, P_KWMTBOMO06276, P_KWMTBOMO06288, P_KWMTBOMO09619, P_KWMTBOMO10815, P_KWMTBOMO11841, P_KWMTBOMO13189, P_KWMTBOMO14120, P_KWMTBOMO14303, P_KWMTBOMO14581, P_KWMTBOMO14592, P_KWMTBOMO14593, P_KWMTBOMO14604, P_KWMTBO…	0.00148949	Pfam	Egg	FBgn0037931, FBgn0050443, FBgn0028647, FBgn0261679	C2H2-type zinc finger
PF15868	11	7	736	6517	2.0275e-07	13.9037665508624	P_KWMTBOMO12067, P_KWMTBOMO12069, P_KWMTBOMO12070, P_KWMTBOMO12071, P_KWMTBOMO12072, P_KWMTBOMO12073, P_KWMTBOMO12074, P_KWMTBOMO12696, P_KWMTBOMO12834, P_KWMTBOMO12695, P_KWMTBOMO16332	0.000157939	Pfam	Larva	FBgn0050413, FBgn0050413, FBgn0050413, FBgn0054026, FBgn0054026, FBgn0054026	Transcription activator MBF2
PF17900	9	6	738	6518	3.44144e-06	13.2380847137185	P_KWMTBOMO04886, P_KWMTBOMO04887, P_KWMTBOMO04890, P_KWMTBOMO04891, P_KWMTBOMO04893, P_KWMTBOMO04899, P_KWMTBOMO04892, P_KWMTBOMO04900, P_KWMTBOMO04904	0.00219679	Pfam	Larva	FBgn0051198, FBgn0058470	Peptidase M1 N-terminal domain

## Sheet: Supplementary Data S8
# Supplementary Data S8: Gene Ontology term and Pfam domain enrichment for the transcripts associated with respective clusters in Bombyx mori.
annotation_id	respective genes in term	background genes in term	respective genes not in term	background genes not in term	p.value	fold change	Bm_gene_ids	p.value_adj	annotation	cluster	flybase_ids	description	GO category
GO:0000027	6	8	113	5333	2.46072e-07	35.2769045850916	P_KWMTBOMO02006, P_KWMTBOMO05675, P_KWMTBOMO05979, P_KWMTBOMO08797, P_KWMTBOMO09300, P_KWMTBOMO09442	0.000476522	GO_term	Cluster 15	FBgn0026372, FBgn0000100, FBgn0020910, FBgn0039857, FBgn0064225, FBgn0024733	ribosomal large subunit assembly	BP
GO:0000028	6	5	113	5336	3.9945e-08	56.4046915762871	P_KWMTBOMO03951, P_KWMTBOMO05280, P_KWMTBOMO08894, P_KWMTBOMO10248, P_KWMTBOMO11021, P_KWMTBOMO12483	9.33982e-05	GO_term	Cluster 15	FBgn0003517, FBgn0004403, FBgn0004404, FBgn0010412, FBgn0002590, FBgn0039129, FBgn0039300, FBgn0034138	ribosomal small subunit assembly	BP
GO:0000220	5	1	173	5281	2.03631e-07	152.273468733287	P_KWMTBOMO02064, P_KWMTBOMO05213, P_KWMTBOMO05357, P_KWMTBOMO07619, P_KWMTBOMO14734	0.000412893	GO_term	Cluster 4	FBgn0028665, FBgn0028667, FBgn0028670, FBgn0028671, FBgn0262736, FBgn0035521	vacuolar proton-transporting V-type ATPase, V0 domain	CC
GO:0000221	5	1	173	5281	2.03631e-07	152.273468733287	P_KWMTBOMO01315, P_KWMTBOMO03975, P_KWMTBOMO04914, P_KWMTBOMO11096, P_KWMTBOMO16196	0.000412893	GO_term	Cluster 4	FBgn0015324, FBgn0263598, FBgn0265262, FBgn0027779, FBgn0262512, FBgn0262511	vacuolar proton-transporting V-type ATPase, V1 domain	CC
GO:0000228	11	10	108	5331	9.70853e-14	54.0517809159077	P_KWMTBOMO01320, P_KWMTBOMO02059, P_KWMTBOMO07688, P_KWMTBOMO08894, P_KWMTBOMO08983, P_KWMTBOMO11255, P_KWMTBOMO12483, P_KWMTBOMO12706, P_KWMTBOMO13960, P_KWMTBOMO14639, P_KWMTBOMO16357	5.39763e-10	GO_term	Cluster 15	FBgn0002579, FBgn0261602, FBgn0002590, FBgn0010408, FBgn0010265, FBgn0004867, FBgn0002626, FBgn0010411, FBgn0013325, FBgn0034138, FBgn0033699	nuclear chromosome	CC
GO:0000274	3	0	180	5277	3.70563e-05	Inf	P_KWMTBOMO04168, P_KWMTBOMO06401, P_KWMTBOMO13723	0.0350915	GO_term	Cluster 7	FBgn0019644, FBgn0016691, FBgn0016120	mitochondrial proton-transporting ATP synthase, stator stalk	CC
GO:0000276	5	1	178	5276	2.34065e-07	147.854900552279	P_KWMTBOMO02431, P_KWMTBOMO04168, P_KWMTBOMO10128, P_KWMTBOMO14850, P_KWMTBOMO14939	0.000463692	GO_term	Cluster 7	FBgn0035032, FBgn0019644, FBgn0010612, FBgn0038224, FBgn0016119	mitochondrial proton-transporting ATP synthase complex, coupling factor F(o)	CC
GO:0000398	58	108	965	4329	3.82976e-07	2.40866716346407	P_KWMTBOMO00104, P_KWMTBOMO00813, P_KWMTBOMO00965, P_KWMTBOMO01665, P_KWMTBOMO02067, P_KWMTBOMO02170, P_KWMTBOMO02857, P_KWMTBOMO02895, P_KWMTBOMO03169, P_KWMTBOMO03496, P_KWMTBOMO03875, P_KWMTBOMO04041, P_KWMTBOMO04400, P_KWMTBOMO04594, P_KWMTBOMO04915, P_KWMTBOMO05007, P_KWMTBOMO05232, P_KWMTBOMO05386, P_KWMTBOMO05475, P_KWMTBOMO05921, P_KWMTBOMO06038, P_KWMTBOMO06583, P_KWMTBOMO06623, P_KWMTBO…	0.000709741	GO_term	Cluster 9	FBgn0000377, FBgn0024998, FBgn0014024, FBgn0015818, FBgn0029887, FBgn0023506, FBgn0027587, FBgn0265574, FBgn0035254, FBgn0035253, FBgn0035294, FBgn0027616, FBgn0035520, FBgn0001491, FBgn0036915, FBgn0036733, FBgn0036386, FBgn0036207, FBgn0035838, FBgn0031492, FBgn0031287, FBgn0024887, FBgn0037220, FBgn0024191, FBgn0024285, FBgn0000146, FBgn0028919, FBgn0001986, FBgn0032690, FBgn0086707, FBgn00864…	mRNA splicing, via spliceosome	BP
GO:0000502	23	6	413	5018	9.91274e-21	46.4366651220957	P_KWMTBOMO00837, P_KWMTBOMO01312, P_KWMTBOMO01799, P_KWMTBOMO02013, P_KWMTBOMO02025, P_KWMTBOMO02148, P_KWMTBOMO02185, P_KWMTBOMO02835, P_KWMTBOMO04610, P_KWMTBOMO06929, P_KWMTBOMO07907, P_KWMTBOMO09236, P_KWMTBOMO09748, P_KWMTBOMO10129, P_KWMTBOMO10283, P_KWMTBOMO10916, P_KWMTBOMO10936, P_KWMTBOMO11161, P_KWMTBOMO11486, P_KWMTBOMO11771, P_KWMTBOMO11977, P_KWMTBOMO14014, P_KWMTBOMO14041	1.3142e-16	GO_term	Cluster 8	FBgn0261394, FBgn0002787, FBgn0004066, FBgn0028695, FBgn0028693, FBgn0002284, FBgn0023174, FBgn0036136, FBgn0015283, FBgn0028690, FBgn0250746, FBgn0028694, FBgn0266666, FBgn0032596, FBgn0032884, FBgn0028688, FBgn0028691, FBgn0010590, FBgn0033886, FBgn0029134, FBgn0050382, FBgn0263121, FBgn0023175, FBgn0261396	proteasome complex	CC
GO:0001737	7	9	331	5113	2.3033e-05	12.000108540208	P_KWMTBOMO03449, P_KWMTBOMO07045, P_KWMTBOMO07269, P_KWMTBOMO11584, P_KWMTBOMO12932, P_KWMTBOMO14440, P_KWMTBOMO14454	0.0243542	GO_term	Cluster 6	FBgn0011726, FBgn0001104, FBgn0001075, FBgn0000497, FBgn0260934, FBgn0024836, FBgn0001122, FBgn0263289	establishment of imaginal disc-derived wing hair orientation	BP
GO:0002181	74	6	45	5335	6.14075e-128	1439.21758843062	P_KWMTBOMO00838, P_KWMTBOMO00974, P_KWMTBOMO01055, P_KWMTBOMO01068, P_KWMTBOMO01273, P_KWMTBOMO01320, P_KWMTBOMO01381, P_KWMTBOMO01941, P_KWMTBOMO02006, P_KWMTBOMO02059, P_KWMTBOMO02477, P_KWMTBOMO02724, P_KWMTBOMO03314, P_KWMTBOMO03951, P_KWMTBOMO04742, P_KWMTBOMO05068, P_KWMTBOMO05280, P_KWMTBOMO05675, P_KWMTBOMO05723, P_KWMTBOMO05979, P_KWMTBOMO06229, P_KWMTBOMO06480, P_KWMTBOMO06721, P_KWMTBO…	5.29179e-123	GO_term	Cluster 15	FBgn0015288, FBgn0002579, FBgn0003517, FBgn0029785, FBgn0014026, FBgn0029897, FBgn0004403, FBgn0004404, FBgn0261592, FBgn0016726, FBgn0034743, FBgn0010078, FBgn0261596, FBgn0034968, FBgn0002607, FBgn0026372, FBgn0261602, FBgn0035422, FBgn0010198, FBgn0030616, FBgn0010412, FBgn0002590, FBgn0261593, FBgn0036825, FBgn0260441, FBgn0011284, FBgn0036213, FBgn0010408, FBgn0005533, FBgn0017579, FBgn00357…	cytoplasmic translation	BP
GO:0003341	5	6	186	5263	1.93526e-05	23.5258457222094	P_KWMTBOMO10163, P_KWMTBOMO11396, P_KWMTBOMO11418, P_KWMTBOMO12033, P_KWMTBOMO15296	0.021677	GO_term	Cluster 3	FBgn0034566, FBgn0033623, FBgn0262123, FBgn0013812, FBgn0013811, FBgn0267433	cilium movement	BP
GO:0003674	33	385	158	4884	5.98479e-06	2.64883883619833	P_KWMTBOMO02009, P_KWMTBOMO02251, P_KWMTBOMO02547, P_KWMTBOMO02864, P_KWMTBOMO03408, P_KWMTBOMO03647, P_KWMTBOMO04278, P_KWMTBOMO04411, P_KWMTBOMO05510, P_KWMTBOMO05580, P_KWMTBOMO05624, P_KWMTBOMO05726, P_KWMTBOMO05818, P_KWMTBOMO07457, P_KWMTBOMO07718, P_KWMTBOMO08104, P_KWMTBOMO08922, P_KWMTBOMO09114, P_KWMTBOMO10163, P_KWMTBOMO10384, P_KWMTBOMO10892, P_KWMTBOMO11385, P_KWMTBOMO11536, P_KWMTBO…	0.00825182	GO_term	Cluster 3	FBgn0025613, FBgn0052679, FBgn0034624, FBgn0034623, FBgn0050259, FBgn0035042, FBgn0050429, FBgn0035262, FBgn0030562, FBgn0015010, FBgn0020508, FBgn0261245, FBgn0036895, FBgn0052086, FBgn0000451, FBgn0036072, FBgn0036032, FBgn0001253, FBgn0035598, FBgn0031347, FBgn0037416, FBgn0037398, FBgn0031821, FBgn0032111, FBgn0032359, FBgn0032478, FBgn0032692, FBgn0037879, FBgn0037889, FBgn0037888, FBgn00380…	molecular_function	MF
GO:0003676	39	65	984	4372	4.5995e-06	2.66525997632507	P_KWMTBOMO00785, P_KWMTBOMO01314, P_KWMTBOMO03233, P_KWMTBOMO03475, P_KWMTBOMO03875, P_KWMTBOMO03917, P_KWMTBOMO04041, P_KWMTBOMO04592, P_KWMTBOMO04593, P_KWMTBOMO04762, P_KWMTBOMO04790, P_KWMTBOMO04802, P_KWMTBOMO05034, P_KWMTBOMO05534, P_KWMTBOMO06112, P_KWMTBOMO06429, P_KWMTBOMO06638, P_KWMTBOMO06655, P_KWMTBOMO07028, P_KWMTBOMO07587, P_KWMTBOMO08813, P_KWMTBOMO08862, P_KWMTBOMO08913, P_KWMTBO…	0.00649774	GO_term	Cluster 9	FBgn0029664, FBgn0029693, FBgn0014024, FBgn0029873, FBgn0034598, FBgn0086129, FBgn0035520, FBgn0027602, FBgn0030855, FBgn0030878, FBgn0031062, FBgn0036856, FBgn0036754, FBgn0002899, FBgn0035707, FBgn0086130, FBgn0037250, FBgn0037248, FBgn0024191, FBgn0051716, FBgn0051739, FBgn0051739, FBgn0086443, FBgn0032919, FBgn0023388, FBgn0051301, FBgn0038344, FBgn0038584, FBgn0038746, FBgn0266581, FBgn00397…	nucleic acid binding	MF
GO:0003723	79	190	944	4247	9.6234e-06	1.87027089906083	P_KWMTBOMO00099, P_KWMTBOMO00783, P_KWMTBOMO00927, P_KWMTBOMO01665, P_KWMTBOMO02067, P_KWMTBOMO02079, P_KWMTBOMO02877, P_KWMTBOMO02895, P_KWMTBOMO03016, P_KWMTBOMO03169, P_KWMTBOMO03614, P_KWMTBOMO03687, P_KWMTBOMO04129, P_KWMTBOMO04342, P_KWMTBOMO04400, P_KWMTBOMO04436, P_KWMTBOMO04440, P_KWMTBOMO04555, P_KWMTBOMO04792, P_KWMTBOMO04794, P_KWMTBOMO04915, P_KWMTBOMO04968, P_KWMTBOMO04976, P_KWMTBO…	0.0124706	GO_term	Cluster 9	FBgn0003575, FBgn0003638, FBgn0024364, FBgn0000377, FBgn0024998, FBgn0015818, FBgn0029979, FBgn0030170, FBgn0034572, FBgn0034646, FBgn0034703, FBgn0034918, FBgn0259937, FBgn0260456, FBgn0035111, FBgn0265574, FBgn0052344, FBgn0035235, FBgn0035323, FBgn0030246, FBgn0003321, FBgn0030354, FBgn0031051, FBgn0020261, FBgn0036915, FBgn0036621, FBgn0036534, FBgn0036386, FBgn0036104, FBgn0035901, FBgn00314…	RNA binding	MF
GO:0003723	29	240	90	5101	2.23021e-13	6.84414932348175	P_KWMTBOMO01320, P_KWMTBOMO02006, P_KWMTBOMO02059, P_KWMTBOMO02477, P_KWMTBOMO02724, P_KWMTBOMO02725, P_KWMTBOMO03314, P_KWMTBOMO03951, P_KWMTBOMO06229, P_KWMTBOMO06480, P_KWMTBOMO06721, P_KWMTBOMO07688, P_KWMTBOMO07772, P_KWMTBOMO08440, P_KWMTBOMO08543, P_KWMTBOMO08699, P_KWMTBOMO08797, P_KWMTBOMO08961, P_KWMTBOMO08983, P_KWMTBOMO09232, P_KWMTBOMO09442, P_KWMTBOMO10509, P_KWMTBOMO11021, P_KWMTBO…	1.20118e-09	GO_term	Cluster 15	FBgn0015288, FBgn0014026, FBgn0034743, FBgn0002607, FBgn0261602, FBgn0030616, FBgn0010412, FBgn0261593, FBgn0036825, FBgn0011284, FBgn0036213, FBgn0017579, FBgn0035753, FBgn0011272, FBgn0004867, FBgn0005593, FBgn0086710, FBgn0020910, FBgn0019936, FBgn0002622, FBgn0039129, FBgn0039300, FBgn0027494, FBgn0003279, FBgn0039857, FBgn0010411, FBgn0013325, FBgn0265297, FBgn0034138, FBgn0064225, FBgn00286…	RNA binding	MF
GO:0003735	41	109	336	4974	3.84006e-15	5.56437132028573	P_KWMTBOMO02066, P_KWMTBOMO02140, P_KWMTBOMO02426, P_KWMTBOMO02430, P_KWMTBOMO02815, P_KWMTBOMO03000, P_KWMTBOMO03868, P_KWMTBOMO05048, P_KWMTBOMO06026, P_KWMTBOMO06441, P_KWMTBOMO07195, P_KWMTBOMO07419, P_KWMTBOMO07547, P_KWMTBOMO07727, P_KWMTBOMO07815, P_KWMTBOMO08767, P_KWMTBOMO08861, P_KWMTBOMO09537, P_KWMTBOMO09686, P_KWMTBOMO09813, P_KWMTBOMO10043, P_KWMTBOMO10324, P_KWMTBOMO10547, P_KWMTBO…	2.54552e-11	GO_term	Cluster 13	FBgn0026089, FBgn0040389, FBgn0003714, FBgn0029718, FBgn0034727, FBgn0026261, FBgn0034986, FBgn0035272, FBgn0030433, FBgn0030572, FBgn0030686, FBgn0030692, FBgn0030786, FBgn0036853, FBgn0036557, FBgn0036335, FBgn0011787, FBgn0031639, FBgn0053002, FBgn0036990, FBgn0031651, FBgn0032053, FBgn0032236, FBgn0001995, FBgn0037566, FBgn0037608, FBgn0044511, FBgn0038234, FBgn0038307, FBgn0038426, FBgn00389…	structural constituent of ribosome	MF
GO:0003735	74	76	45	5265	1.04416e-92	113.543026223703	P_KWMTBOMO00838, P_KWMTBOMO00974, P_KWMTBOMO01055, P_KWMTBOMO01068, P_KWMTBOMO01273, P_KWMTBOMO01320, P_KWMTBOMO01381, P_KWMTBOMO01941, P_KWMTBOMO02006, P_KWMTBOMO02059, P_KWMTBOMO02477, P_KWMTBOMO02724, P_KWMTBOMO03314, P_KWMTBOMO03951, P_KWMTBOMO04742, P_KWMTBOMO05068, P_KWMTBOMO05280, P_KWMTBOMO05675, P_KWMTBOMO05723, P_KWMTBOMO05979, P_KWMTBOMO06229, P_KWMTBOMO06480, P_KWMTBOMO06721, P_KWMTBO…	5.99872e-88	GO_term	Cluster 15	FBgn0015288, FBgn0002579, FBgn0003517, FBgn0029785, FBgn0014026, FBgn0029897, FBgn0004403, FBgn0004404, FBgn0261592, FBgn0016726, FBgn0034743, FBgn0010078, FBgn0261596, FBgn0034968, FBgn0002607, FBgn0026372, FBgn0261602, FBgn0035422, FBgn0010198, FBgn0030616, FBgn0010412, FBgn0002590, FBgn0261593, FBgn0036825, FBgn0260441, FBgn0011284, FBgn0036213, FBgn0010408, FBgn0005533, FBgn0017579, FBgn00357…	structural constituent of ribosome	MF
GO:0003746	5	8	114	5333	5.06079e-06	29.1375630146424	P_KWMTBOMO01131, P_KWMTBOMO01424, P_KWMTBOMO03005, P_KWMTBOMO11083, P_KWMTBOMO11731	0.00707488	GO_term	Cluster 15	FBgn0034967, FBgn0029176, FBgn0000559, FBgn0000556, FBgn0028737	translation elongation factor activity	MF
GO:0003954	4	2	179	5275	1.73853e-05	58.6333103042149	P_KWMTBOMO00592, P_KWMTBOMO02936, P_KWMTBOMO10596, P_KWMTBOMO14186	0.0203833	GO_term	Cluster 7	FBgn0029971, FBgn0001989, FBgn0017567, FBgn0039909	NADH dehydrogenase activity	MF
GO:0004129	8	2	175	5275	5.82092e-11	119.992575760281	P_KWMTBOMO00789, P_KWMTBOMO03120, P_KWMTBOMO04652, P_KWMTBOMO06232, P_KWMTBOMO07368, P_KWMTBOMO11812, P_KWMTBOMO12189, P_KWMTBOMO12193	2.22941e-07	GO_term	Cluster 7	FBgn0034877, FBgn0263911, FBgn0015031, FBgn0031830, FBgn0032833, FBgn0019624, FBgn0040773, FBgn0085201	cytochrome-c oxidase activity	MF
GO:0004175	10	14	166	5270	1.24616e-09	22.6242968628931	P_KWMTBOMO01029, P_KWMTBOMO10647, P_KWMTBOMO10649, P_KWMTBOMO10651, P_KWMTBOMO10654, P_KWMTBOMO10973, P_KWMTBOMO10987, P_KWMTBOMO11042, P_KWMTBOMO11043, P_KWMTBOMO11044	3.76799e-06	GO_term	Cluster 1	FBgn0036738, FBgn0036738, FBgn0036738, FBgn0036738, FBgn0036738, FBgn0036738, FBgn0036738, FBgn0036738, FBgn0036738, FBgn0036738, FBgn0035886, FBgn0035886, FBgn0035886, FBgn0035886, FBgn0035886, FBgn0035886, FBgn0035886, FBgn0035886, FBgn0035886, FBgn0035886, FBgn0035887, FBgn0035887, FBgn0035887, FBgn0035887, FBgn0035887, FBgn0035887, FBgn0035887, FBgn0035887, FBgn0035887, FBgn0035887, FBgn00400…	endopeptidase activity	MF
GO:0004252	13	40	163	5244	7.11968e-09	10.4410651816203	P_KWMTBOMO01029, P_KWMTBOMO05167, P_KWMTBOMO06947, P_KWMTBOMO10647, P_KWMTBOMO10649, P_KWMTBOMO10651, P_KWMTBOMO10654, P_KWMTBOMO10973, P_KWMTBOMO10987, P_KWMTBOMO11042, P_KWMTBOMO11043, P_KWMTBOMO11044, P_KWMTBOMO11876	1.85921e-05	GO_term	Cluster 1	FBgn0034796, FBgn0036738, FBgn0036738, FBgn0036738, FBgn0036738, FBgn0036738, FBgn0036738, FBgn0036738, FBgn0036738, FBgn0036738, FBgn0036738, FBgn0035886, FBgn0035886, FBgn0035886, FBgn0035886, FBgn0035886, FBgn0035886, FBgn0035886, FBgn0035886, FBgn0035886, FBgn0035886, FBgn0035887, FBgn0035887, FBgn0035887, FBgn0035887, FBgn0035887, FBgn0035887, FBgn0035887, FBgn0035887, FBgn0035887, FBgn00358…	serine-type endopeptidase activity	MF
GO:0004298	7	1	429	5023	1.4751e-07	81.6515564795275	P_KWMTBOMO00837, P_KWMTBOMO02148, P_KWMTBOMO09236, P_KWMTBOMO10936, P_KWMTBOMO11486, P_KWMTBOMO11771, P_KWMTBOMO11977	0.000313868	GO_term	Cluster 8	FBgn0261394, FBgn0002284, FBgn0023174, FBgn0250746, FBgn0032596, FBgn0010590, FBgn0029134	threonine-type endopeptidase activity	MF
GO:0004449	3	0	180	5277	3.70563e-05	Inf	P_KWMTBOMO12761, P_KWMTBOMO14160, P_KWMTBOMO15652	0.0350915	GO_term	Cluster 7	FBgn0027291, FBgn0052026, FBgn0038922, FBgn0039358	isocitrate dehydrogenase (NAD+) activity	MF
GO:0005515	157	447	866	3990	1.86875e-06	1.61809385576061	P_KWMTBOMO00169, P_KWMTBOMO00274, P_KWMTBOMO00314, P_KWMTBOMO00426, P_KWMTBOMO00539, P_KWMTBOMO00588, P_KWMTBOMO00833, P_KWMTBOMO00853, P_KWMTBOMO00913, P_KWMTBOMO01062, P_KWMTBOMO01332, P_KWMTBOMO01361, P_KWMTBOMO01437, P_KWMTBOMO01567, P_KWMTBOMO01575, P_KWMTBOMO01665, P_KWMTBOMO01771, P_KWMTBOMO01794, P_KWMTBOMO01819, P_KWMTBOMO01879, P_KWMTBOMO01930, P_KWMTBOMO02078, P_KWMTBOMO02149, P_KWMTBO…	0.00290162	GO_term	Cluster 9	FBgn0025637, FBgn0040066, FBgn0003068, FBgn0029693, FBgn0014340, FBgn0040319, FBgn0025800, FBgn0030093, FBgn0261617, FBgn0020306, FBgn0003731, FBgn0034650, FBgn0034646, FBgn0034718, FBgn0034795, FBgn0010660, FBgn0034939, FBgn0013764, FBgn0034918, FBgn0010278, FBgn0041582, FBgn0023081, FBgn0041205, FBgn0001316, FBgn0035294, FBgn0035357, FBgn0026259, FBgn0263832, FBgn0041171, FBgn0003321, FBgn00202…	protein binding	MF
GO:0005576	18	94	158	5190	1.20402e-08	6.28515129012901	P_KWMTBOMO00962, P_KWMTBOMO03092, P_KWMTBOMO03709, P_KWMTBOMO03710, P_KWMTBOMO03961, P_KWMTBOMO04396, P_KWMTBOMO06105, P_KWMTBOMO06450, P_KWMTBOMO08356, P_KWMTBOMO08845, P_KWMTBOMO09649, P_KWMTBOMO10061, P_KWMTBOMO10313, P_KWMTBOMO10882, P_KWMTBOMO12463, P_KWMTBOMO12505, P_KWMTBOMO13908, P_KWMTBOMO13985	3.05165e-05	GO_term	Cluster 1	FBgn0011770, FBgn0035325, FBgn0052302, FBgn0030362, FBgn0022355, FBgn0036226, FBgn0036226, FBgn0036226, FBgn0036229, FBgn0036229, FBgn0036229, FBgn0040321, FBgn0000116, FBgn0035679, FBgn0043783, FBgn0052445, FBgn0010225, FBgn0031737, FBgn0011283, FBgn0037906, FBgn0038257, FBgn0046880, FBgn0000078, FBgn0000079, FBgn0012042, FBgn0012042, FBgn0041581, FBgn0041581, FBgn0039896, FBgn0041579, FBgn00415…	extracellular region	CC
GO:0005576	9	103	61	5287	1.06375e-05	7.5664872071706	P_KWMTBOMO01825, P_KWMTBOMO02300, P_KWMTBOMO03801, P_KWMTBOMO05081, P_KWMTBOMO08135, P_KWMTBOMO08752, P_KWMTBOMO10314, P_KWMTBOMO12881, P_KWMTBOMO12920	0.0134806	GO_term	Cluster 5	FBgn0035379, FBgn0002926, FBgn0022770, FBgn0261534, FBgn0026721, FBgn0034030, FBgn0039896, FBgn0036681, FBgn0260386	extracellular region	CC
GO:0005576	16	96	161	5187	4.74914e-07	5.36593845694986	P_KWMTBOMO00192, P_KWMTBOMO00803, P_KWMTBOMO00941, P_KWMTBOMO01772, P_KWMTBOMO02599, P_KWMTBOMO02607, P_KWMTBOMO03966, P_KWMTBOMO04838, P_KWMTBOMO06106, P_KWMTBOMO06449, P_KWMTBOMO08754, P_KWMTBOMO08956, P_KWMTBOMO09255, P_KWMTBOMO09393, P_KWMTBOMO10317, P_KWMTBOMO11511	0.00085262	GO_term	Cluster 14	FBgn0034753, FBgn0034856, FBgn0027111, FBgn0022702, FBgn0030310, FBgn0036947, FBgn0040321, FBgn0031097, FBgn0031407, FBgn0031412, FBgn0027611, FBgn0038180, FBgn0259979, FBgn0034471, FBgn0034468, FBgn0034470, FBgn0033725, FBgn0033367, FBgn0261363, FBgn0038151, FBgn0031902	extracellular region	CC
GO:0005576	18	94	173	5175	4.3855e-08	5.7237282604089	P_KWMTBOMO00699, P_KWMTBOMO01568, P_KWMTBOMO01924, P_KWMTBOMO02518, P_KWMTBOMO03559, P_KWMTBOMO03761, P_KWMTBOMO04038, P_KWMTBOMO07206, P_KWMTBOMO08747, P_KWMTBOMO08751, P_KWMTBOMO08957, P_KWMTBOMO09492, P_KWMTBOMO10066, P_KWMTBOMO10439, P_KWMTBOMO11302, P_KWMTBOMO13038, P_KWMTBOMO15568, P_KWMTBOMO15892	0.000100779	GO_term	Cluster 3	FBgn0004648, FBgn0052679, FBgn0034624, FBgn0034623, FBgn0035042, FBgn0035398, FBgn0030562, FBgn0015010, FBgn0020508, FBgn0036072, FBgn0035844, FBgn0052499, FBgn0051973, FBgn0026077, FBgn0031850, FBgn0027600, FBgn0041713, FBgn0037879, FBgn0037889, FBgn0037888, FBgn0038299, FBgn0028984, FBgn0051145, FBgn0039155, FBgn0050486, FBgn0250842, FBgn0087002, FBgn0261341, FBgn0037488, FBgn0037487, FBgn02618…	extracellular region	CC
GO:0005615	28	154	148	5130	2.09582e-12	6.29764787833503	P_KWMTBOMO00787, P_KWMTBOMO01029, P_KWMTBOMO01973, P_KWMTBOMO03172, P_KWMTBOMO03537, P_KWMTBOMO03709, P_KWMTBOMO03710, P_KWMTBOMO05339, P_KWMTBOMO06524, P_KWMTBOMO08445, P_KWMTBOMO08642, P_KWMTBOMO08926, P_KWMTBOMO09526, P_KWMTBOMO10647, P_KWMTBOMO10649, P_KWMTBOMO10651, P_KWMTBOMO10654, P_KWMTBOMO10973, P_KWMTBOMO10987, P_KWMTBOMO11042, P_KWMTBOMO11043, P_KWMTBOMO11044, P_KWMTBOMO12844, P_KWMTBO…	9.76256e-09	GO_term	Cluster 1	FBgn0020509, FBgn0030362, FBgn0001218, FBgn0022355, FBgn0036738, FBgn0036738, FBgn0036738, FBgn0036738, FBgn0036738, FBgn0036738, FBgn0036738, FBgn0036738, FBgn0036738, FBgn0036738, FBgn0036495, FBgn0014002, FBgn0035886, FBgn0035886, FBgn0035886, FBgn0035886, FBgn0035886, FBgn0035886, FBgn0035886, FBgn0035886, FBgn0035886, FBgn0035886, FBgn0035887, FBgn0035887, FBgn0035887, FBgn0035887, FBgn00358…	extracellular space	CC
GO:0005615	21	161	170	5108	1.09296e-06	3.91749174322488	P_KWMTBOMO00489, P_KWMTBOMO00836, P_KWMTBOMO01398, P_KWMTBOMO01568, P_KWMTBOMO01682, P_KWMTBOMO02729, P_KWMTBOMO02873, P_KWMTBOMO03901, P_KWMTBOMO04527, P_KWMTBOMO04965, P_KWMTBOMO05319, P_KWMTBOMO05680, P_KWMTBOMO06994, P_KWMTBOMO07498, P_KWMTBOMO08957, P_KWMTBOMO09111, P_KWMTBOMO09492, P_KWMTBOMO13891, P_KWMTBOMO15568, P_KWMTBOMO15892, P_KWMTBOMO16166	0.00188372	GO_term	Cluster 3	FBgn0004648, FBgn0029807, FBgn0052679, FBgn0034624, FBgn0034623, FBgn0035042, FBgn0030562, FBgn0015010, FBgn0020508, FBgn0003463, FBgn0036072, FBgn0044050, FBgn0037879, FBgn0037889, FBgn0037888, FBgn0038299, FBgn0028984, FBgn0040271, FBgn0004885, FBgn0039795, FBgn0034391, FBgn0033943, FBgn0050486, FBgn0250842, FBgn0026403, FBgn0087002, FBgn0265011, FBgn0085407, FBgn0039054, FBgn0261848, FBgn00323…	extracellular space	CC
GO:0005615	34	148	143	5135	1.56667e-17	8.24175359851794	P_KWMTBOMO00271, P_KWMTBOMO00803, P_KWMTBOMO01483, P_KWMTBOMO01772, P_KWMTBOMO02599, P_KWMTBOMO02702, P_KWMTBOMO03334, P_KWMTBOMO03966, P_KWMTBOMO04623, P_KWMTBOMO06535, P_KWMTBOMO09215, P_KWMTBOMO09255, P_KWMTBOMO09342, P_KWMTBOMO09393, P_KWMTBOMO09733, P_KWMTBOMO09735, P_KWMTBOMO10376, P_KWMTBOMO11511, P_KWMTBOMO11859, P_KWMTBOMO12258, P_KWMTBOMO12994, P_KWMTBOMO12995, P_KWMTBOMO12996, P_KWMTBO…	1.53071e-13	GO_term	Cluster 14	FBgn0029811, FBgn0029811, FBgn0029811, FBgn0029811, FBgn0029811, FBgn0029811, FBgn0041629, FBgn0034638, FBgn0034709, FBgn0034753, FBgn0022702, FBgn0011828, FBgn0030521, FBgn0262057, FBgn0036752, FBgn0036752, FBgn0036751, FBgn0036751, FBgn0036436, FBgn0250848, FBgn0031461, FBgn0031407, FBgn0031412, FBgn0260462, FBgn0250839, FBgn0051704, FBgn0004780, FBgn0004780, FBgn0004780, FBgn0004780, FBgn00047…	extracellular space	CC
GO:0005634	351	877	672	3560	2.72209e-22	2.11993290516118	P_KWMTBOMO00064, P_KWMTBOMO00089, P_KWMTBOMO00104, P_KWMTBOMO00157, P_KWMTBOMO00160, P_KWMTBOMO00314, P_KWMTBOMO00426, P_KWMTBOMO00537, P_KWMTBOMO00712, P_KWMTBOMO00721, P_KWMTBOMO00783, P_KWMTBOMO00853, P_KWMTBOMO00874, P_KWMTBOMO00883, P_KWMTBOMO00884, P_KWMTBOMO00886, P_KWMTBOMO00913, P_KWMTBOMO00965, P_KWMTBOMO00983, P_KWMTBOMO01062, P_KWMTBOMO01070, P_KWMTBOMO01133, P_KWMTBOMO01276, P_KWMTBO…	3.9096e-18	GO_term	Cluster 9	FBgn0003575, FBgn0025634, FBgn0025637, FBgn0024364, FBgn0261954, FBgn0023528, FBgn0000377, FBgn0004655, FBgn0040066, FBgn0003068, FBgn0266570, FBgn0026080, FBgn0004832, FBgn0029693, FBgn0024332, FBgn0026751, FBgn0014340, FBgn0029861, FBgn0026015, FBgn0040918, FBgn0028360, FBgn0010292, FBgn0040319, FBgn0004656, FBgn0029979, FBgn0029999, FBgn0025800, FBgn0023506, FBgn0027864, FBgn0030093, FBgn00300…	nucleus	CC
GO:0005634	320	908	814	3418	2.15436e-07	1.47971659848239	P_KWMTBOMO00051, P_KWMTBOMO00061, P_KWMTBOMO00106, P_KWMTBOMO00210, P_KWMTBOMO00291, P_KWMTBOMO00325, P_KWMTBOMO00339, P_KWMTBOMO00499, P_KWMTBOMO00627, P_KWMTBOMO00719, P_KWMTBOMO00792, P_KWMTBOMO00800, P_KWMTBOMO00923, P_KWMTBOMO01019, P_KWMTBOMO01057, P_KWMTBOMO01116, P_KWMTBOMO01153, P_KWMTBOMO01175, P_KWMTBOMO01188, P_KWMTBOMO01303, P_KWMTBOMO01353, P_KWMTBOMO01387, P_KWMTBOMO01396, P_KWMTBO…	0.00043175	GO_term	Cluster 12	FBgn0264492, FBgn0040372, FBgn0025635, FBgn0015799, FBgn0025639, FBgn0040339, FBgn0040347, FBgn0026143, FBgn0023509, FBgn0023522, FBgn0023515, FBgn0011606, FBgn0003371, FBgn0024993, FBgn0022942, FBgn0022768, FBgn0003449, FBgn0263237, FBgn0029763, FBgn0029798, FBgn0029822, FBgn0261383, FBgn0025815, FBgn0052732, FBgn0027553, FBgn0030054, FBgn0052708, FBgn0052706, FBgn0030085, FBgn0040235, FBgn00038…	nucleus	CC
GO:0005739	55	350	322	4733	4.81605e-07	2.30945418127276	P_KWMTBOMO01075, P_KWMTBOMO01313, P_KWMTBOMO01766, P_KWMTBOMO01796, P_KWMTBOMO02088, P_KWMTBOMO02353, P_KWMTBOMO02529, P_KWMTBOMO04546, P_KWMTBOMO04789, P_KWMTBOMO05067, P_KWMTBOMO05228, P_KWMTBOMO05564, P_KWMTBOMO05713, P_KWMTBOMO06052, P_KWMTBOMO06566, P_KWMTBOMO06891, P_KWMTBOMO07024, P_KWMTBOMO07104, P_KWMTBOMO07171, P_KWMTBOMO07727, P_KWMTBOMO07776, P_KWMTBOMO07815, P_KWMTBOMO07952, P_KWMTBO…	0.000855718	GO_term	Cluster 13	FBgn0040389, FBgn0029718, FBgn0016041, FBgn0027084, FBgn0026261, FBgn0022708, FBgn0035088, FBgn0040666, FBgn0027082, FBgn0035383, FBgn0015245, FBgn0030572, FBgn0004432, FBgn0030786, FBgn0027087, FBgn0036909, FBgn0036927, FBgn0036892, FBgn0036691, FBgn0011787, FBgn0035942, FBgn0035904, FBgn0086348, FBgn0035907, FBgn0035906, FBgn0029118, FBgn0053002, FBgn0028436, FBgn0031651, FBgn0263133, FBgn00321…	mitochondrion	CC
GO:0005739	64	341	119	4936	2.83627e-28	7.77905312428683	P_KWMTBOMO00279, P_KWMTBOMO00789, P_KWMTBOMO01170, P_KWMTBOMO01304, P_KWMTBOMO01420, P_KWMTBOMO01431, P_KWMTBOMO02053, P_KWMTBOMO02269, P_KWMTBOMO02354, P_KWMTBOMO02500, P_KWMTBOMO02914, P_KWMTBOMO03120, P_KWMTBOMO04168, P_KWMTBOMO04534, P_KWMTBOMO04783, P_KWMTBOMO04917, P_KWMTBOMO05069, P_KWMTBOMO05075, P_KWMTBOMO05611, P_KWMTBOMO06006, P_KWMTBOMO06232, P_KWMTBOMO06401, P_KWMTBOMO06454, P_KWMTBO…	6.1104e-24	GO_term	Cluster 7	FBgn0261955, FBgn0029969, FBgn0028342, FBgn0011211, FBgn0020764, FBgn0025352, FBgn0035032, FBgn0011361, FBgn0266582, FBgn0003360, FBgn0040871, FBgn0027601, FBgn0030853, FBgn0027291, FBgn0031066, FBgn0036762, FBgn0010352, FBgn0250814, FBgn0026409, FBgn0011455, FBgn0019644, FBgn0052026, FBgn0035600, FBgn0021967, FBgn0021906, FBgn0036999, FBgn0037001, FBgn0263911, FBgn0015031, FBgn0031830, FBgn00284…	mitochondrion	CC
GO:0005747	32	3	151	5274	2.382e-45	370.384913773867	P_KWMTBOMO00592, P_KWMTBOMO00782, P_KWMTBOMO01420, P_KWMTBOMO01423, P_KWMTBOMO01752, P_KWMTBOMO01933, P_KWMTBOMO02936, P_KWMTBOMO02941, P_KWMTBOMO03066, P_KWMTBOMO04534, P_KWMTBOMO04783, P_KWMTBOMO05193, P_KWMTBOMO05700, P_KWMTBOMO06454, P_KWMTBOMO07415, P_KWMTBOMO07771, P_KWMTBOMO08791, P_KWMTBOMO09312, P_KWMTBOMO09598, P_KWMTBOMO10285, P_KWMTBOMO10596, P_KWMTBOMO11060, P_KWMTBOMO11201, P_KWMTBO…	5.86482e-41	GO_term	Cluster 7	FBgn0025839, FBgn0029868, FBgn0029888, FBgn0029971, FBgn0017566, FBgn0034576, FBgn0034645, FBgn0035046, FBgn0011361, FBgn0266582, FBgn0030292, FBgn0030605, FBgn0030853, FBgn0011455, FBgn0047038, FBgn0040705, FBgn0021967, FBgn0031505, FBgn0031228, FBgn0037001, FBgn0031684, FBgn0031771, FBgn0032511, FBgn0001989, FBgn0017567, FBgn0027785, FBgn0019957, FBgn0033961, FBgn0033570, FBgn0039909, FBgn00854…	mitochondrial respiratory chain complex I	CC
GO:0005750	6	0	177	5277	1.30853e-09	Inf	P_KWMTBOMO02269, P_KWMTBOMO02907, P_KWMTBOMO06474, P_KWMTBOMO06660, P_KWMTBOMO07814, P_KWMTBOMO09636	3.88837e-06	GO_term	Cluster 7	FBgn0030733, FBgn0036728, FBgn0250814, FBgn0035600, FBgn0021906, FBgn0039576, FBgn0050354, FBgn0260008	mitochondrial respiratory chain complex III	CC
GO:0005751	6	3	177	5274	1.01001e-07	59.2900015927597	P_KWMTBOMO00789, P_KWMTBOMO03120, P_KWMTBOMO04652, P_KWMTBOMO06913, P_KWMTBOMO11812, P_KWMTBOMO12189	0.000223172	GO_term	Cluster 7	FBgn0034877, FBgn0031066, FBgn0031830, FBgn0032833, FBgn0019624, FBgn0040773	mitochondrial respiratory chain complex IV	CC
GO:0005753	5	0	178	5277	4.01014e-08	Inf	P_KWMTBOMO05069, P_KWMTBOMO05075, P_KWMTBOMO10128, P_KWMTBOMO14850, P_KWMTBOMO14939	9.33982e-05	GO_term	Cluster 7	FBgn0035032, FBgn0038224, FBgn0016119, FBgn0010217, FBgn0010217	mitochondrial proton-transporting ATP synthase complex	CC
GO:0005754	3	0	180	5277	3.70563e-05	Inf	P_KWMTBOMO05069, P_KWMTBOMO05075, P_KWMTBOMO11351	0.0350915	GO_term	Cluster 7	FBgn0011211, FBgn0010217, FBgn0010217	mitochondrial proton-transporting ATP synthase, catalytic core	CC
GO:0005762	25	22	352	5061	1.60586e-17	16.3149547126104	P_KWMTBOMO02066, P_KWMTBOMO02140, P_KWMTBOMO03868, P_KWMTBOMO05048, P_KWMTBOMO06026, P_KWMTBOMO06441, P_KWMTBOMO07195, P_KWMTBOMO07419, P_KWMTBOMO07727, P_KWMTBOMO07815, P_KWMTBOMO08767, P_KWMTBOMO08861, P_KWMTBOMO09537, P_KWMTBOMO10024, P_KWMTBOMO10547, P_KWMTBOMO10736, P_KWMTBOMO11085, P_KWMTBOMO11614, P_KWMTBOMO12470, P_KWMTBOMO12581, P_KWMTBOMO13070, P_KWMTBOMO15274, P_KWMTBOMO15848, P_KWMTBO…	1.53071e-13	GO_term	Cluster 13	FBgn0040389, FBgn0029718, FBgn0035272, FBgn0030433, FBgn0030686, FBgn0030692, FBgn0030786, FBgn0036853, FBgn0036335, FBgn0011787, FBgn0053002, FBgn0036990, FBgn0031651, FBgn0032053, FBgn0032261, FBgn0001995, FBgn0037566, FBgn0037608, FBgn0038234, FBgn0038923, FBgn0039835, FBgn0026741, FBgn0033208, FBgn0032720, FBgn0083983	mitochondrial large ribosomal subunit	CC
GO:0005763	17	12	360	5071	3.1362e-13	19.9239159592423	P_KWMTBOMO02426, P_KWMTBOMO02430, P_KWMTBOMO02815, P_KWMTBOMO03000, P_KWMTBOMO07547, P_KWMTBOMO09686, P_KWMTBOMO10043, P_KWMTBOMO10324, P_KWMTBOMO10686, P_KWMTBOMO10960, P_KWMTBOMO11607, P_KWMTBOMO12581, P_KWMTBOMO15090, P_KWMTBOMO15498, P_KWMTBOMO15572, P_KWMTBOMO15620, P_KWMTBOMO16321	1.63795e-09	GO_term	Cluster 13	FBgn0003714, FBgn0034727, FBgn0026261, FBgn0034986, FBgn0030572, FBgn0030692, FBgn0036557, FBgn0031639, FBgn0032236, FBgn0044511, FBgn0038307, FBgn0038426, FBgn0039765, FBgn0034361, FBgn0033907, FBgn0038474, FBgn0044510	mitochondrial small ribosomal subunit	CC
GO:0005765	7	6	429	5018	2.21754e-05	13.6307935972086	P_KWMTBOMO01637, P_KWMTBOMO06610, P_KWMTBOMO06871, P_KWMTBOMO09683, P_KWMTBOMO11666, P_KWMTBOMO13365, P_KWMTBOMO15124	0.0237925	GO_term	Cluster 8	FBgn0024985, FBgn0262516, FBgn0036058, FBgn0019947, FBgn0037551, FBgn0032949, FBgn0261014, FBgn0261361	lysosomal membrane	CC
GO:0005783	30	158	347	4925	1.04992e-05	2.69409574299834	P_KWMTBOMO00242, P_KWMTBOMO01072, P_KWMTBOMO01247, P_KWMTBOMO01655, P_KWMTBOMO01940, P_KWMTBOMO02633, P_KWMTBOMO02700, P_KWMTBOMO04302, P_KWMTBOMO04470, P_KWMTBOMO04546, P_KWMTBOMO05078, P_KWMTBOMO05242, P_KWMTBOMO05967, P_KWMTBOMO06399, P_KWMTBOMO07189, P_KWMTBOMO08962, P_KWMTBOMO09077, P_KWMTBOMO09631, P_KWMTBOMO09705, P_KWMTBOMO09755, P_KWMTBOMO10127, P_KWMTBOMO10276, P_KWMTBOMO10525, P_KWMTBO…	0.0134039	GO_term	Cluster 13	FBgn0086368, FBgn0029709, FBgn0029849, FBgn0040087, FBgn0029975, FBgn0030035, FBgn0035102, FBgn0014075, FBgn0036821, FBgn0036402, FBgn0036237, FBgn0035762, FBgn0262125, FBgn0032052, FBgn0032292, FBgn0053129, FBgn0032394, FBgn0051810, FBgn0032614, FBgn0262801, FBgn0027095, FBgn0039634, FBgn0039776, FBgn0004003, FBgn0034214, FBgn0034087, FBgn0033901, FBgn0045063, FBgn0004132, FBgn0051809, FBgn02591…	endoplasmic reticulum	CC
GO:0005784	3	0	173	5284	3.29428e-05	Inf	P_KWMTBOMO01918, P_KWMTBOMO07600, P_KWMTBOMO12895	0.032444	GO_term	Cluster 1	FBgn0031049, FBgn0086357, FBgn0010638, FBgn0033691	Sec61 translocon complex	CC
GO:0005813	33	41	1101	4285	2.96315e-06	3.13156556865888	P_KWMTBOMO01360, P_KWMTBOMO01708, P_KWMTBOMO01889, P_KWMTBOMO02295, P_KWMTBOMO02674, P_KWMTBOMO02831, P_KWMTBOMO02876, P_KWMTBOMO03122, P_KWMTBOMO04026, P_KWMTBOMO04131, P_KWMTBOMO04175, P_KWMTBOMO04471, P_KWMTBOMO04632, P_KWMTBOMO05033, P_KWMTBOMO05416, P_KWMTBOMO05646, P_KWMTBOMO05981, P_KWMTBOMO06000, P_KWMTBOMO06563, P_KWMTBOMO06800, P_KWMTBOMO07232, P_KWMTBOMO08647, P_KWMTBOMO08703, P_KWMTBO…	0.00444086	GO_term	Cluster 12	FBgn0003371, FBgn0262699, FBgn0000405, FBgn0004378, FBgn0035411, FBgn0001233, FBgn0010317, FBgn0030276, FBgn0030268, FBgn0003124, FBgn0053052, FBgn0027500, FBgn0036480, FBgn0031519, FBgn0015600, FBgn0040208, FBgn0031696, FBgn0026431, FBgn0001086, FBgn0001202, FBgn0011020, FBgn0265101, FBgn0028997, FBgn0000147, FBgn0000063, FBgn0000140, FBgn0015625, FBgn0045980, FBgn0002924, FBgn0039731, FBgn00157…	centrosome	CC
GO:0005819	19	14	1115	4312	3.80346e-06	5.24626051582113	P_KWMTBOMO01861, P_KWMTBOMO03122, P_KWMTBOMO03962, P_KWMTBOMO04175, P_KWMTBOMO04316, P_KWMTBOMO05646, P_KWMTBOMO06000, P_KWMTBOMO06335, P_KWMTBOMO06382, P_KWMTBOMO07232, P_KWMTBOMO08647, P_KWMTBOMO08703, P_KWMTBOMO09170, P_KWMTBOMO10866, P_KWMTBOMO12817, P_KWMTBOMO13621, P_KWMTBOMO13672, P_KWMTBOMO15389, P_KWMTBOMO15548	0.00550863	GO_term	Cluster 12	FBgn0011606, FBgn0262699, FBgn0004378, FBgn0030242, FBgn0030241, FBgn0030268, FBgn0003124, FBgn0035640, FBgn0015600, FBgn0037301, FBgn0024227, FBgn0001086, FBgn0002673, FBgn0000063, FBgn0003525, FBgn0039638, FBgn0002924, FBgn0086356, FBgn0086757, FBgn0033845, FBgn0035998	spindle	CC
GO:0005838	14	5	422	5019	2.82043e-12	33.2357702962543	P_KWMTBOMO01312, P_KWMTBOMO01799, P_KWMTBOMO02013, P_KWMTBOMO02025, P_KWMTBOMO02835, P_KWMTBOMO04610, P_KWMTBOMO10129, P_KWMTBOMO10283, P_KWMTBOMO10965, P_KWMTBOMO11161, P_KWMTBOMO14041, P_KWMTBOMO14984, P_KWMTBOMO15123, P_KWMTBOMO15518	1.27921e-08	GO_term	Cluster 8	FBgn0002787, FBgn0028686, FBgn0028695, FBgn0028693, FBgn0015283, FBgn0028690, FBgn0028694, FBgn0028688, FBgn0028684, FBgn0028691, FBgn0015282, FBgn0033886, FBgn0261396, FBgn0028685	proteasome regulatory particle	CC
GO:0005839	10	2	426	5022	5.45635e-10	58.8521554075793	P_KWMTBOMO00837, P_KWMTBOMO02148, P_KWMTBOMO02185, P_KWMTBOMO06929, P_KWMTBOMO09236, P_KWMTBOMO10916, P_KWMTBOMO10936, P_KWMTBOMO11486, P_KWMTBOMO11771, P_KWMTBOMO11977	1.84393e-06	GO_term	Cluster 8	FBgn0261394, FBgn0004066, FBgn0002284, FBgn0023174, FBgn0250746, FBgn0032596, FBgn0010590, FBgn0029134, FBgn0050382, FBgn0263121, FBgn0023175	proteasome core complex	CC
GO:0005840	5	5	114	5336	1.04443e-06	46.6120212080215	P_KWMTBOMO00974, P_KWMTBOMO01273, P_KWMTBOMO08666, P_KWMTBOMO08894, P_KWMTBOMO10248	0.00181826	GO_term	Cluster 15	FBgn0003517, FBgn0002590, FBgn0015521, FBgn0037351, FBgn0033912	ribosome	CC
GO:0005886	35	401	143	4881	3.51836e-07	2.97832738730612	P_KWMTBOMO00003, P_KWMTBOMO00373, P_KWMTBOMO00396, P_KWMTBOMO00397, P_KWMTBOMO00472, P_KWMTBOMO00993, P_KWMTBOMO01557, P_KWMTBOMO01641, P_KWMTBOMO01767, P_KWMTBOMO02064, P_KWMTBOMO03401, P_KWMTBOMO03975, P_KWMTBOMO04228, P_KWMTBOMO04654, P_KWMTBOMO04684, P_KWMTBOMO04850, P_KWMTBOMO04877, P_KWMTBOMO05213, P_KWMTBOMO05357, P_KWMTBOMO05697, P_KWMTBOMO05877, P_KWMTBOMO06003, P_KWMTBOMO06139, P_KWMTBO…	0.000659119	GO_term	Cluster 4	FBgn0031081, FBgn0028665, FBgn0030056, FBgn0025878, FBgn0030706, FBgn0030747, FBgn0030746, FBgn0030796, FBgn0036501, FBgn0036043, FBgn0036007, FBgn0004244, FBgn0011603, FBgn0015324, FBgn0015777, FBgn0011676, FBgn0263598, FBgn0265262, FBgn0037671, FBgn0027657, FBgn0038412, FBgn0028670, FBgn0039081, FBgn0011225, FBgn0039232, FBgn0028671, FBgn0034394, FBgn0034392, FBgn0004512, FBgn0004512, FBgn00332…	plasma membrane	CC
GO:0005887	15	128	163	5154	5.49726e-05	3.70413577768521	P_KWMTBOMO00283, P_KWMTBOMO00396, P_KWMTBOMO00397, P_KWMTBOMO00910, P_KWMTBOMO01767, P_KWMTBOMO01909, P_KWMTBOMO02890, P_KWMTBOMO03807, P_KWMTBOMO04130, P_KWMTBOMO04766, P_KWMTBOMO05697, P_KWMTBOMO10446, P_KWMTBOMO11824, P_KWMTBOMO13778, P_KWMTBOMO15668	0.0476107	GO_term	Cluster 4	FBgn0035505, FBgn0003366, FBgn0004244, FBgn0011603, FBgn0037766, FBgn0016650, FBgn0013984, FBgn0004573, FBgn0004512, FBgn0004512, FBgn0025709, FBgn0264386, FBgn0259111, FBgn0033371, FBgn0039941, FBgn0051720	integral component of plasma membrane	CC
GO:0005929	7	17	184	5252	1.19894e-05	11.7357887493317	P_KWMTBOMO02251, P_KWMTBOMO05624, P_KWMTBOMO06894, P_KWMTBOMO10366, P_KWMTBOMO11577, P_KWMTBOMO14997, P_KWMTBOMO15129	0.0149737	GO_term	Cluster 3	FBgn0052238, FBgn0032248, FBgn0032692, FBgn0038221, FBgn0032891, FBgn0050441, FBgn0259712	cilium	CC
GO:0005930	5	6	186	5263	1.93526e-05	23.5258457222094	P_KWMTBOMO04411, P_KWMTBOMO04578, P_KWMTBOMO12818, P_KWMTBOMO15129, P_KWMTBOMO15296	0.021677	GO_term	Cluster 3	FBgn0050259, FBgn0030691, FBgn0036687, FBgn0038221, FBgn0034487, FBgn0013812, FBgn0267433	axoneme	CC
GO:0006099	9	10	174	5267	3.03707e-09	27.1830904357499	P_KWMTBOMO00279, P_KWMTBOMO08991, P_KWMTBOMO09474, P_KWMTBOMO12761, P_KWMTBOMO13235, P_KWMTBOMO13907, P_KWMTBOMO14160, P_KWMTBOMO14761, P_KWMTBOMO15652	8.72399e-06	GO_term	Cluster 7	FBgn0261955, FBgn0027291, FBgn0010352, FBgn0052026, FBgn0037643, FBgn0037891, FBgn0037873, FBgn0262559, FBgn0038922, FBgn0039358	tricarboxylic acid cycle	BP
GO:0006120	12	1	171	5276	1.77628e-17	371.182365357661	P_KWMTBOMO00782, P_KWMTBOMO01752, P_KWMTBOMO01933, P_KWMTBOMO02936, P_KWMTBOMO06454, P_KWMTBOMO07415, P_KWMTBOMO08791, P_KWMTBOMO09598, P_KWMTBOMO10596, P_KWMTBOMO11974, P_KWMTBOMO12166, P_KWMTBOMO14186	1.53071e-13	GO_term	Cluster 7	FBgn0025839, FBgn0029888, FBgn0035046, FBgn0030853, FBgn0031505, FBgn0031684, FBgn0031771, FBgn0032511, FBgn0001989, FBgn0017567, FBgn0019957, FBgn0039909	mitochondrial electron transport, NADH to ubiquinone	BP
GO:0006122	7	0	176	5277	4.24661e-11	Inf	P_KWMTBOMO01304, P_KWMTBOMO02269, P_KWMTBOMO02907, P_KWMTBOMO06474, P_KWMTBOMO06660, P_KWMTBOMO07814, P_KWMTBOMO09636	1.7021e-07	GO_term	Cluster 7	FBgn0030733, FBgn0036728, FBgn0250814, FBgn0035600, FBgn0021906, FBgn0000409, FBgn0039576, FBgn0050354, FBgn0260008	mitochondrial electron transport, ubiquinol to cytochrome c	BP
GO:0006123	6	2	177	5275	3.46293e-08	89.271931885074	P_KWMTBOMO00789, P_KWMTBOMO01304, P_KWMTBOMO03120, P_KWMTBOMO04652, P_KWMTBOMO11812, P_KWMTBOMO12189	8.28939e-05	GO_term	Cluster 7	FBgn0034877, FBgn0031830, FBgn0000409, FBgn0032833, FBgn0019624, FBgn0040773	mitochondrial electron transport, cytochrome c to oxygen	BP
GO:0006260	16	4	1118	4322	2.26314e-08	15.4519867817156	P_KWMTBOMO01116, P_KWMTBOMO01365, P_KWMTBOMO01805, P_KWMTBOMO02151, P_KWMTBOMO04469, P_KWMTBOMO04502, P_KWMTBOMO06027, P_KWMTBOMO06568, P_KWMTBOMO06630, P_KWMTBOMO07327, P_KWMTBOMO08200, P_KWMTBOMO09418, P_KWMTBOMO11276, P_KWMTBOMO13134, P_KWMTBOMO13405, P_KWMTBOMO15657	5.57217e-05	GO_term	Cluster 12	FBgn0026143, FBgn0029798, FBgn0025815, FBgn0260985, FBgn0004924, FBgn0040290, FBgn0031540, FBgn0259676, FBgn0011703, FBgn0032906, FBgn0032929, FBgn0010173, FBgn0005655, FBgn0000996, FBgn0005654, FBgn0015929	DNA replication	BP
GO:0006261	13	8	1121	4318	4.75976e-05	6.25648449075184	P_KWMTBOMO01805, P_KWMTBOMO02881, P_KWMTBOMO04502, P_KWMTBOMO04595, P_KWMTBOMO05803, P_KWMTBOMO08200, P_KWMTBOMO08987, P_KWMTBOMO09150, P_KWMTBOMO09200, P_KWMTBOMO13405, P_KWMTBOMO13813, P_KWMTBOMO14466, P_KWMTBOMO16238	0.0422377	GO_term	Cluster 12	FBgn0260985, FBgn0030871, FBgn0263600, FBgn0035644, FBgn0259676, FBgn0032244, FBgn0028700, FBgn0010173, FBgn0259113, FBgn0039403, FBgn0005655, FBgn0033890, FBgn0043002	DNA-templated DNA replication	BP
GO:0006338	23	25	1000	4412	3.76837e-06	4.05759951869139	P_KWMTBOMO00160, P_KWMTBOMO00833, P_KWMTBOMO00948, P_KWMTBOMO01361, P_KWMTBOMO01879, P_KWMTBOMO03633, P_KWMTBOMO04544, P_KWMTBOMO05620, P_KWMTBOMO05720, P_KWMTBOMO06632, P_KWMTBOMO08022, P_KWMTBOMO08213, P_KWMTBOMO08361, P_KWMTBOMO08759, P_KWMTBOMO08770, P_KWMTBOMO08794, P_KWMTBOMO08868, P_KWMTBOMO09450, P_KWMTBOMO09911, P_KWMTBOMO10851, P_KWMTBOMO14159, P_KWMTBOMO14613, P_KWMTBOMO14957	0.00550405	GO_term	Cluster 9	FBgn0040066, FBgn0004656, FBgn0030093, FBgn0000541, FBgn0061200, FBgn0030891, FBgn0087008, FBgn0000212, FBgn0002989, FBgn0011715, FBgn0031876, FBgn0028926, FBgn0037741, FBgn0025716, FBgn0053182, FBgn0013756, FBgn0033636, FBgn0033636, FBgn0039904, FBgn0002521, FBgn0011764, FBgn0033566, FBgn0033019	chromatin remodeling	BP
GO:0006355	51	68	972	4369	7.51326e-10	3.37013386992744	P_KWMTBOMO00160, P_KWMTBOMO00537, P_KWMTBOMO01276, P_KWMTBOMO01794, P_KWMTBOMO01820, P_KWMTBOMO02079, P_KWMTBOMO02162, P_KWMTBOMO02240, P_KWMTBOMO02730, P_KWMTBOMO02940, P_KWMTBOMO03145, P_KWMTBOMO03566, P_KWMTBOMO03854, P_KWMTBOMO03912, P_KWMTBOMO05447, P_KWMTBOMO05693, P_KWMTBOMO05718, P_KWMTBOMO05720, P_KWMTBOMO06071, P_KWMTBOMO06632, P_KWMTBOMO07055, P_KWMTBOMO07416, P_KWMTBOMO08062, P_KWMTBO…	2.44323e-06	GO_term	Cluster 9	FBgn0027791, FBgn0026080, FBgn0029861, FBgn0004656, FBgn0020306, FBgn0034650, FBgn0034763, FBgn0000541, FBgn0035205, FBgn0030486, FBgn0030530, FBgn0061200, FBgn0265784, FBgn0030945, FBgn0017578, FBgn0031873, FBgn0028387, FBgn0029123, FBgn0027868, FBgn0032321, FBgn0028895, FBgn0261238, FBgn0264075, FBgn0037778, FBgn0015396, FBgn0027378, FBgn0000283, FBgn0020493, FBgn0038546, FBgn0038584, FBgn00387…	regulation of DNA-templated transcription	BP
[truncated: 135 more rows]

## Sheet: Supplementary Data S9
# Supplementary Data S9: Gene Ontology term, Pfam domain and KEGG term enrichment for genes associated with negative, no (zero) and positive transcript-protein correlation in Bombyx mori.
annotation_id	respective genes in term	background genes in term	respective genes not in term	background genes not in term	p.value	fold change	Bm_gene_ids	p.value_adj	annotation	correlation group	flybase_ids	description	GO category
[truncated: 60 more rows]

[truncated: 8 more sheets: Supplementary Data S10, Supplementary Data S11, Supplementary Data S12, Supplementary Data S13,  Supplementary Data S14, Supplementary Data S15, Supplementary Data S16, Supplementary Data S17]
